# Supplementary material for: Molecular cyclo-P3 complexes of the rare-earth elements via a one-pot reaction and selective reduction
Source: Chem Sci. 2023 Feb 3;14(8):2149–58. doi: 10.1039/d2sc06730g (PMC9945584; doi:10.1039/d2sc06730g)
Supplement: SC-014-D2SC06730G-s001 [file SC-014-D2SC06730G-s001.txt]

2-Sm [{(NON)Sm(thf)2}2(µ-η4:η4-P4)] 

    0.00000000000000     -0.00000000000000     -5.34539026457586  sm 
    2.04502267368261     -2.11476747085159     -0.00382118460445  p
   -2.04502267368261      2.11476747085159     -0.00382118460445  p
    0.00000000000000     -0.00000000000000    -10.04866533986125  o
    0.00560513812137      4.79321116417296     -6.26405558517100  o
   -0.00560513812137     -4.79321116417296     -6.26405558517100  o
   -4.23581303124417      0.00034891446706     -7.21688755746356  n
    4.23581303124417     -0.00034891446706     -7.21688755746356  n
    0.00000000000000      0.00000000000000      5.34539026457586  sm
   -2.29512503379100     -0.02740680973327    -11.39615545329925  c
    2.29512503379100      0.02740680973327    -11.39615545329925  c
    0.11200742898828      6.88949204700184     -4.46237783701926  c
   -0.06686134882796      5.77098871811490     -8.84459838476896  c
   -0.11200742898828     -6.88949204700184     -4.46237783701926  c
    0.06686134882796     -5.77098871811490     -8.84459838476896  c
   -6.56071154620376      0.04106508445932     -5.81241591392810  c
   -4.50187777292486     -0.03475635622146     -9.82855777297081  c
    6.56071154620376     -0.04106508445932     -5.81241591392810  c
    4.50187777292486      0.03475635622146     -9.82855777297081  c
   -2.38711930781946     -0.03961793478482    -14.03436569787354  c
    2.38711930781946      0.03961793478482    -14.03436569787354  c
   -1.69832129135505      6.92288082073300     -3.40606714556901  h
    1.66942421629740      6.51400051602216     -3.11366325717878  h
    0.50568717423146      9.27461675231434     -6.05417889784686  c
    1.82520107909948      5.47951882913583     -9.71548667877073  h
   -1.48804569369537      4.67294932187804     -9.92129976215815  h
   -0.73359483922306      8.57132841163123     -8.58674839991360  c
    1.69832129135505     -6.92288082073300     -3.40606714556901  h
   -1.66942421629740     -6.51400051602216     -3.11366325717878  h
   -0.50568717423146     -9.27461675231434     -6.05417889784686  c
   -1.82520107909948     -5.47951882913583     -9.71548667877073  h
    1.48804569369537     -4.67294932187804     -9.92129976215815  h
    0.73359483922306     -8.57132841163123     -8.58674839991360  c
   -7.76022413512566      2.39551293905603     -5.20074580205400  c
   -7.76089433386324     -2.27208971033609     -5.06165879257976  c
   -6.85327311779683     -0.07411137753483    -11.13415683394792  c
    7.76022413512566     -2.39551293905603     -5.20074580205400  c
    7.76089433386324      2.27208971033609     -5.06165879257976  c
    6.85327311779683      0.07411137753483    -11.13415683394792  c
   -4.79425210787594     -0.08150173926834    -15.20422270657117  c
    0.00000000000000      0.00000000000000    -15.67856371970188  c
    4.79425210787594      0.08150173926834    -15.20422270657117  c
   -0.34847404761204     10.96417832127598     -5.15081287542096  h
    2.55372450818398      9.65454639520940     -6.32521506089431  h
   -0.01684973845832      9.70274842038843    -10.20178830224692  h
   -2.81644432293025      8.82332621640224     -8.49241543105085  h
    0.34847404761204    -10.96417832127598     -5.15081287542096  h
   -2.55372450818398     -9.65454639520940     -6.32521506089431  h
    0.01684973845832     -9.70274842038843    -10.20178830224692  h
    2.81644432293025     -8.82332621640224     -8.49241543105085  h
   -6.69208302502661      4.94125156128729     -6.06111677476970  c
  -10.05382574435694      2.38168603490131     -3.84481306486626  c
   -6.68475557561141     -4.86450613559365     -5.75965624324854  c
  -10.05545496599957     -2.17394087952290     -3.70991884788149  c
   -8.57767482044752     -0.08435878407968     -9.97445383030995  h
   -7.04347619934169     -0.10369012825269    -13.79405071856287  c
    6.69208302502661     -4.94125156128729     -6.06111677476970  c
   10.05382574435694     -2.38168603490131     -3.84481306486626  c
    6.68475557561141      4.86450613559365     -5.75965624324854  c
   10.05545496599957      2.17394087952290     -3.70991884788149  c
    8.57767482044752      0.08435878407968     -9.97445383030995  h
    7.04347619934169      0.10369012825269    -13.79405071856287  c
   -4.86947416247787     -0.09609390196257    -17.27690125497393  h
   -0.04183713109531      2.39961333281204    -17.37656869098899  c
    0.04183713109531     -2.39961333281204    -17.37656869098899  c
    4.86947416247787      0.09609390196257    -17.27690125497393  h
   -6.77192268290371      6.97200846387482     -3.97417352645164  c
   -4.68306239594727      4.60429064163651     -6.55905136064313  h
   -8.05823351731031      5.93169024087660     -8.44568900581187  c
  -10.97441777455097      4.19200433259544     -3.38142503092765  h
  -11.20987141876045      0.12469186922815     -3.09551461522749  c
   -4.65252246587877     -4.56762728598766     -6.18991868089340  h
   -7.94581021223288     -5.95713002126777     -8.15839522363699  c
   -6.88317519346975     -6.79299579147030     -3.58687663145676  c
  -10.97772879440621     -3.95126640035674     -3.13763414720555  h
   -9.67695971486356     -0.15873507798988    -15.06789407253038  c
    6.77192268290371     -6.97200846387482     -3.97417352645164  c
    4.68306239594727     -4.60429064163651     -6.55905136064313  h
    8.05823351731031     -5.93169024087660     -8.44568900581187  c
   10.97441777455097     -4.19200433259544     -3.38142503092765  h
   11.20987141876045     -0.12469186922815     -3.09551461522749  c
    4.65252246587877      4.56762728598766     -6.18991868089340  h
    7.94581021223288      5.95713002126777     -8.15839522363699  c
    6.88317519346975      6.79299579147030     -3.58687663145676  c
   10.97772879440621      3.95126640035674     -3.13763414720555  h
    9.67695971486356      0.15873507798988    -15.06789407253038  c
   -0.07116876726042      4.13902089221316    -16.19936024541046  h
    1.65317430941761      2.48246790664179    -18.61425523923037  h
   -1.73947418615920      2.42433624809632    -18.61308927217728  h
    0.07116876726042     -4.13902089221316    -16.19936024541046  h
   -1.65317430941761     -2.48246790664179    -18.61425523923037  h
    1.73947418615920     -2.42433624809632    -18.61308927217728  h
   -8.73993896762752      7.53136619502943     -3.48643207077791  h
   -5.83978779440884      6.30324854637743     -2.21612699492779  h
   -5.79666870263484      8.72318188862874     -4.61396455384901  h
   -7.25247937823242      7.78054233587729     -9.05320977879484  h
   -7.88952689690114      4.59261439110643    -10.05035955429294  h
  -10.10567935991195      6.23420262791514     -8.06127726985419  h
  -13.01227032026762      0.15625597679729     -2.04883274779210  h
   -7.69345331123254     -4.69596877776301     -9.81476952805659  h
   -7.12255256197473     -7.83552452326546     -8.63778103665007  h
  -10.01142044371533     -6.23045011221561     -7.85753008826625  h
   -8.87698211178571     -7.32128894209229     -3.17670369043915  h
   -5.89148270363167     -8.57806871156564     -4.08906118336964  h
   -6.03408336390138     -6.04572564723981     -1.81872710231901  h
  -11.13078611774056     -2.55659717607526    -14.22138745352135  c
   -9.49654208711473     -0.19728744836194    -17.98038601027406  c
  -11.20273863132359      2.21690383652461    -14.28808892167703  c
    8.73993896762752     -7.53136619502943     -3.48643207077791  h
    5.83978779440884     -6.30324854637743     -2.21612699492779  h
    5.79666870263484     -8.72318188862874     -4.61396455384901  h
    7.25247937823242     -7.78054233587729     -9.05320977879484  h
    7.88952689690114     -4.59261439110643    -10.05035955429294  h
   10.10567935991195     -6.23420262791514     -8.06127726985419  h
   13.01227032026762     -0.15625597679729     -2.04883274779210  h
    7.69345331123254      4.69596877776301     -9.81476952805659  h
    7.12255256197473      7.83552452326546     -8.63778103665007  h
   10.01142044371533      6.23045011221561     -7.85753008826625  h
    8.87698211178571      7.32128894209229     -3.17670369043915  h
    5.89148270363167      8.57806871156564     -4.08906118336964  h
    6.03408336390138      6.04572564723981     -1.81872710231901  h
   11.13078611774056      2.55659717607526    -14.22138745352135  c
    9.49654208711473      0.19728744836194    -17.98038601027406  c
   11.20273863132359     -2.21690383652461    -14.28808892167703  c
  -10.08397976318845     -4.29910686018036    -14.75843366288398  h
  -11.42210676210153     -2.60111128135642    -12.14235311279540  h
  -13.02748107471445     -2.62934133017830    -15.13223707544090  h
  -11.42739342640435     -0.24396553530427    -18.81212860990729  h
   -8.53021278220354      1.51171052337554    -18.73087327963256  h
   -8.46879906728165     -1.89155014055113    -18.68114275981269  h
  -11.50100254936366      2.30750791380102    -12.21153938199349  h
  -10.20716140146278      3.97514326786256    -14.86934403899286  h
  -13.09849191319818      2.20945522083733    -15.20385892324552  h
   10.08397976318845      4.29910686018036    -14.75843366288398  h
   11.42210676210153      2.60111128135642    -12.14235311279540  h
   13.02748107471445      2.62934133017830    -15.13223707544090  h
   11.42739342640435      0.24396553530427    -18.81212860990729  h
    8.53021278220354     -1.51171052337554    -18.73087327963256  h
    8.46879906728165      1.89155014055113    -18.68114275981269  h
   11.50100254936366     -2.30750791380102    -12.21153938199349  h
   10.20716140146278     -3.97514326786256    -14.86934403899286  h
   13.09849191319818     -2.20945522083733    -15.20385892324552  h
    2.11476747085159      2.04502267368261      0.00382118460445  p
   -2.11476747085159     -2.04502267368261      0.00382118460445  p
    0.00000000000000     -0.00000000000000     10.04866533986125  o
   -4.79321116417296      0.00560513812137      6.26405558517100  o
    4.79321116417296     -0.00560513812137      6.26405558517100  o
   -0.00034891446706     -4.23581303124417      7.21688755746356  n
    0.00034891446706      4.23581303124417      7.21688755746356  n
    0.02740680973327     -2.29512503379100     11.39615545329925  c
   -0.02740680973327      2.29512503379100     11.39615545329925  c
   -6.88949204700184      0.11200742898828      4.46237783701926  c
    6.88949204700184     -0.11200742898828      4.46237783701926  c
   -5.77098871811490     -0.06686134882796      8.84459838476896  c
    5.77098871811490      0.06686134882796      8.84459838476896  c
   -0.04106508445932     -6.56071154620376      5.81241591392810  c
    0.04106508445932      6.56071154620376      5.81241591392810  c
    0.03475635622146     -4.50187777292486      9.82855777297081  c
   -0.03475635622146      4.50187777292486      9.82855777297081  c
    0.03961793478482     -2.38711930781946     14.03436569787354  c
   -0.03961793478482      2.38711930781946     14.03436569787354  c
   -6.92288082073300     -1.69832129135505      3.40606714556901  h
    6.92288082073300      1.69832129135505      3.40606714556901  h
   -6.51400051602216      1.66942421629740      3.11366325717878  h
    6.51400051602216     -1.66942421629740      3.11366325717878  h
   -9.27461675231434      0.50568717423146      6.05417889784686  c
    9.27461675231434     -0.50568717423146      6.05417889784686  c
   -5.47951882913583      1.82520107909948      9.71548667877073  h
    5.47951882913583     -1.82520107909948      9.71548667877073  h
   -4.67294932187804     -1.48804569369537      9.92129976215815  h
    4.67294932187804      1.48804569369537      9.92129976215815  h
   -8.57132841163123     -0.73359483922306      8.58674839991360  c
    8.57132841163123      0.73359483922306      8.58674839991360  c
   -2.39551293905603     -7.76022413512566      5.20074580205400  c
    2.39551293905603      7.76022413512566      5.20074580205400  c
    2.27208971033609     -7.76089433386324      5.06165879257976  c
   -2.27208971033609      7.76089433386324      5.06165879257976  c
    0.07411137753483     -6.85327311779683     11.13415683394792  c
   -0.07411137753483      6.85327311779683     11.13415683394792  c
    0.08150173926834     -4.79425210787594     15.20422270657117  c
   -0.08150173926834      4.79425210787594     15.20422270657117  c
   -0.00000000000000     -0.00000000000000     15.67856371970188  c
  -10.96417832127598     -0.34847404761204      5.15081287542096  h
   10.96417832127598      0.34847404761204      5.15081287542096  h
   -9.65454639520940      2.55372450818398      6.32521506089431  h
    9.65454639520940     -2.55372450818398      6.32521506089431  h
   -9.70274842038843     -0.01684973845832     10.20178830224692  h
    9.70274842038843      0.01684973845832     10.20178830224692  h
   -8.82332621640224     -2.81644432293025      8.49241543105085  h
    8.82332621640224      2.81644432293025      8.49241543105085  h
   -4.94125156128729     -6.69208302502661      6.06111677476970  c
    4.94125156128729      6.69208302502661      6.06111677476970  c
   -2.38168603490131    -10.05382574435694      3.84481306486626  c
    2.38168603490131     10.05382574435694      3.84481306486626  c
    4.86450613559365     -6.68475557561141      5.75965624324854  c
   -4.86450613559365      6.68475557561141      5.75965624324854  c
    2.17394087952290    -10.05545496599957      3.70991884788149  c
   -2.17394087952290     10.05545496599957      3.70991884788149  c
    0.08435878407968     -8.57767482044752      9.97445383030995  h
   -0.08435878407968      8.57767482044752      9.97445383030995  h
    0.10369012825269     -7.04347619934169     13.79405071856287  c
   -0.10369012825269      7.04347619934169     13.79405071856287  c
    0.09609390196257     -4.86947416247787     17.27690125497393  h
   -0.09609390196257      4.86947416247787     17.27690125497393  h
   -2.39961333281204     -0.04183713109531     17.37656869098899  c
    2.39961333281204      0.04183713109531     17.37656869098899  c
   -6.97200846387482     -6.77192268290371      3.97417352645164  c
    6.97200846387482      6.77192268290371      3.97417352645164  c
   -4.60429064163651     -4.68306239594727      6.55905136064313  h
    4.60429064163651      4.68306239594727      6.55905136064313  h
   -5.93169024087660     -8.05823351731031      8.44568900581187  c
    5.93169024087660      8.05823351731031      8.44568900581187  c
   -4.19200433259544    -10.97441777455097      3.38142503092765  h
    4.19200433259544     10.97441777455097      3.38142503092765  h
   -0.12469186922815    -11.20987141876045      3.09551461522749  c
    0.12469186922815     11.20987141876045      3.09551461522749  c
    4.56762728598766     -4.65252246587877      6.18991868089340  h
   -4.56762728598766      4.65252246587877      6.18991868089340  h
    5.95713002126777     -7.94581021223288      8.15839522363699  c
   -5.95713002126777      7.94581021223288      8.15839522363699  c
    6.79299579147030     -6.88317519346975      3.58687663145676  c
   -6.79299579147030      6.88317519346975      3.58687663145676  c
    3.95126640035674    -10.97772879440621      3.13763414720555  h
   -3.95126640035674     10.97772879440621      3.13763414720555  h
    0.15873507798988     -9.67695971486356     15.06789407253038  c
   -0.15873507798988      9.67695971486356     15.06789407253038  c
   -4.13902089221316     -0.07116876726042     16.19936024541046  h
    4.13902089221316      0.07116876726042     16.19936024541046  h
   -2.48246790664179      1.65317430941761     18.61425523923037  h
    2.48246790664179     -1.65317430941761     18.61425523923037  h
   -2.42433624809632     -1.73947418615920     18.61308927217728  h
    2.42433624809632      1.73947418615920     18.61308927217728  h
   -7.53136619502943     -8.73993896762752      3.48643207077791  h
    7.53136619502943      8.73993896762752      3.48643207077791  h
   -6.30324854637743     -5.83978779440884      2.21612699492779  h
    6.30324854637743      5.83978779440884      2.21612699492779  h
   -8.72318188862874     -5.79666870263484      4.61396455384901  h
    8.72318188862874      5.79666870263484      4.61396455384901  h
   -7.78054233587729     -7.25247937823242      9.05320977879484  h
    7.78054233587729      7.25247937823242      9.05320977879484  h
   -4.59261439110643     -7.88952689690114     10.05035955429294  h
    4.59261439110643      7.88952689690114     10.05035955429294  h
   -6.23420262791514    -10.10567935991195      8.06127726985419  h
    6.23420262791514     10.10567935991195      8.06127726985419  h
   -0.15625597679729    -13.01227032026762      2.04883274779210  h
    0.15625597679729     13.01227032026762      2.04883274779210  h
    4.69596877776301     -7.69345331123254      9.81476952805659  h
   -4.69596877776301      7.69345331123254      9.81476952805659  h
    7.83552452326546     -7.12255256197473      8.63778103665007  h
   -7.83552452326546      7.12255256197473      8.63778103665007  h
    6.23045011221561    -10.01142044371533      7.85753008826625  h
   -6.23045011221561     10.01142044371533      7.85753008826625  h
    7.32128894209229     -8.87698211178571      3.17670369043915  h
   -7.32128894209229      8.87698211178571      3.17670369043915  h
    8.57806871156564     -5.89148270363167      4.08906118336964  h
   -8.57806871156564      5.89148270363167      4.08906118336964  h
    6.04572564723981     -6.03408336390138      1.81872710231901  h
   -6.04572564723981      6.03408336390138      1.81872710231901  h
    2.55659717607526    -11.13078611774056     14.22138745352135  c
   -2.55659717607526     11.13078611774056     14.22138745352135  c
    0.19728744836194     -9.49654208711473     17.98038601027406  c
   -0.19728744836194      9.49654208711473     17.98038601027406  c
   -2.21690383652461    -11.20273863132359     14.28808892167703  c
    2.21690383652461     11.20273863132359     14.28808892167703  c
    4.29910686018036    -10.08397976318845     14.75843366288398  h
   -4.29910686018036     10.08397976318845     14.75843366288398  h
    2.60111128135642    -11.42210676210153     12.14235311279540  h
   -2.60111128135642     11.42210676210153     12.14235311279540  h
    2.62934133017830    -13.02748107471445     15.13223707544090  h
   -2.62934133017830     13.02748107471445     15.13223707544090  h
    0.24396553530427    -11.42739342640435     18.81212860990729  h
   -0.24396553530427     11.42739342640435     18.81212860990729  h
   -1.51171052337554     -8.53021278220354     18.73087327963256  h
    1.51171052337554      8.53021278220354     18.73087327963256  h
    1.89155014055113     -8.46879906728165     18.68114275981269  h
   -1.89155014055113      8.46879906728165     18.68114275981269  h
   -2.30750791380102    -11.50100254936366     12.21153938199349  h
    2.30750791380102     11.50100254936366     12.21153938199349  h
   -3.97514326786256    -10.20716140146278     14.86934403899286  h
    3.97514326786256     10.20716140146278     14.86934403899286  h
   -2.20945522083733    -13.09849191319818     15.20385892324552  h
    2.20945522083733     13.09849191319818     15.20385892324552  h

K2P4

   -0.00000000000000      0.00000000000000      5.38596233982989  k
   -0.00000000000000      0.00000000000000     -5.38596233982989  k
    2.09267274396466      2.09267274396466      0.00000000000000  p
   -2.09267274396466      2.09267274396466      0.00000000000000  p
   -2.09267274396466     -2.09267274396466      0.00000000000000  p
    2.09267274396466     -2.09267274396466      0.00000000000000  p

4-Sm [K{(NON)Sm(thf)}2(µ3-η3:η3:η2-P3)]

   -5.04558820266596     -0.67830283459074     -0.27244093130530  sm   
    0.00000000000000     -0.00000000000000      6.85593468499865  k
    0.17707860707803     -2.15785450141455      1.04822531116189  p
    0.00000000000000      0.00000000000000     -2.59780571833714  p
   -9.70794612934103     -1.78413400811251     -0.35389852942474  o
   -7.33948368848594      0.01562355103328      3.76784992365683  n
   -6.20756809942929     -3.93420225457649     -3.28046631122029  n
   -6.46679318681798      3.26830798313272     -2.41861435938757  o
   -4.77000099051384     -0.80977754467906     10.32928769438034  c
   -4.41816814721100      3.60588591642240      9.15837919972649  c
   -5.81124134610970     -1.40684460065732      7.94662139710996  c
   -6.19700845416294      0.57421525594556      6.12336817248455  c
   -5.47025034960365      3.11487580639494      6.75441333628988  c
   -4.08577280279952      1.67855535658473     10.95544840413649  c
  -10.61945982352434     -3.52505717444221     -2.14150747583787  c
  -11.26666999177002     -1.21107515784711      1.70523953932955  c
   -9.95717009537440     -0.27906853288974      3.86790518474082  c
   -8.70101688138040     -4.66650239115938     -3.63517151990675  c
   -4.40181452274266     -5.08328039028151     -4.92274557504926  c
   -4.85329085042387      5.23084407070088     -3.52731863002862  c
   -9.12488038446719      3.97680915456437     -2.65468990527122  c
   -4.50521004272043     -2.32372707349033     11.73899572127345  h
   -3.88387936942696      5.55560823443580      9.65934563710982  h
   -6.48070148878670     -4.15502593565644      7.34296271404191  c
   -5.92832085112571      5.28975854275165      4.90746969822689  c
   -3.31003278863409      2.11813364816653     12.83923865045327  h
  -13.19857169792022     -4.05526608887962     -2.37530348111194  c
  -13.88004646777806     -1.59564802772926      1.61705564153950  c
  -11.49339678549673      0.28265229762741      5.99945847496169  c
   -9.54625877385534     -6.50936077230385     -5.40685873756660  c
   -3.91776331734843     -4.02408658608392     -7.36704275127832  c
   -3.08853912829238     -7.31760069258708     -4.14968615495380  c
   -3.89877193021969      6.24429192166299     -1.95543164733177  h
   -3.39406241052614      4.28980699554272     -4.69510332944169  h
   -6.65845962039181      6.92995878353618     -5.01113335489343  c
   -9.10153725711791      6.75917551636874     -3.44303621219838  c
  -10.00245376038710      2.74958496365217     -4.11964371233580  h
  -10.06663230536796      3.62271172708573     -0.81539659960612  h
   -7.52651537037952     -4.14521947850743      5.52658454418911  h
   -4.07240915343221     -5.75518065746404      6.93970616894130  c
   -8.21761865177615     -5.36659381148804      9.34385354862229  c
   -5.87934074981980      4.45044336116206      2.98110741623564  h
   -3.89122738000834      7.36310840023409      5.01114609798969  c
   -8.58172850744186      6.45419566600181      5.28236326016287  c
  -13.91292758162806     -5.89713244023475     -4.16875269117324  c
  -15.13215970799829     -2.51765546935612     -0.84130349304439  c
  -15.29792734882836     -0.99012996458625      3.80224663576774  c
  -10.54852628029044      1.00153613804119      7.70559426146569  h
  -14.14131493637913     -0.04288613274458      6.00100038920824  c
   -8.09845485792708     -7.44155951775602     -6.56265519713683  h
  -12.11211276849651     -7.15199009126706     -5.68647420045001  c
   -2.10775939292662     -5.17827855477278     -8.94153118884010  c
   -5.37238569930550     -1.71790302699135     -8.33152630645390  c
   -3.66566963368848     -8.60443321148595     -1.62646715299043  c
   -1.30209881464527     -8.40488605610974     -5.80080301107855  c
   -5.92295645033083      8.88530196754484     -5.19539923293045  h
   -6.96591842253749      6.16813656684937     -6.94576846994708  h
  -10.82377903476663      7.28864247049524     -4.51793240250168  h
   -8.98342774814256      8.00179056324665     -1.75167372569396  h
   -2.87516683176215     -5.80873532757795      8.67338022403042  h
   -4.56982649206031     -7.74240488883618      6.46266043213371  h
   -2.91258620880997     -5.01338257577217      5.34462554706278  h
   -9.95618738848166     -4.22499647455325      9.62853561181455  h
   -8.80412797816977     -7.28865257674578      8.72432991672399  h
   -7.25892705122595     -5.57703967366720     11.20601002550355  h
   -1.95999799323443      6.56578246913930      4.78513651640375  h
   -4.18567553210441      8.73958846042631      3.45029788566621  h
   -3.95355567901272      8.45914190775095      6.80640237502556  h
   -8.76176501224412      7.30674964077726      7.19840132499917  h
   -8.91826113847211      7.98083202349524      3.87208405103110  h
  -10.09698391440546      5.01831059702372      5.06894965563543  h
  -15.92727508757056     -6.34916433131340     -4.39188611305192  h
  -17.53004003405472     -4.08834463145769     -0.28164576014708  c
  -15.91519119749974     -0.16428198126559     -2.43043079574210  c
  -17.35054122256976     -1.26376387614567      3.75497391272374  h
  -15.67828182488975      0.66998698233817      8.38576506700221  c
  -13.00770741617442     -9.17444381650621     -7.60093368160453  c
   -1.72683036564414     -4.36988091707543    -10.82519135063428  h
   -0.79875212292646     -7.35278271343129     -8.17950666592390  c
   -6.49291775241789     -0.99418727037387     -6.70839244081316  h
   -3.62172060265333      0.43166402132273     -9.22399045614050  c
   -7.25287555274764     -2.43314355109227    -10.44838179198280  c
   -1.27356580465301     -9.21871714305516     -0.08568349346561  c
   -4.80968854371583     -7.24052738587097     -0.50885051101998  h
   -5.28829100224421    -11.00432669129665     -1.99763604167141  c
   -0.30353781783330    -10.14286109375198     -5.22392746115053  h
  -17.08290825913407     -5.79428295858287      0.85819138011082  h
  -18.95576461837451     -2.95211477681103      0.75646495651681  h
  -18.45574872223867     -4.70559315251290     -2.05987740253462  h
  -16.80539387416004     -0.76099170742443     -4.23962088372458  h
  -17.28231555493510      1.02695603525117     -1.36439684696381  h
  -14.24356784399598      1.01920928422333     -2.89404275685771  h
  -14.71631426041218     -0.86626170148341     10.68694908203707  c
  -18.52820900785795      0.12774046861652      8.07266537852156  c
  -15.35436297469233      3.53094139743511      8.93197921080567  c
  -14.83727161761705     -7.94831338196409     -9.53437734081352  c
  -10.79485279342027    -10.36609930246092     -9.08236323959301  c
  -14.40019789500359    -11.32034805190643     -6.17114448927360  c
    0.59188354520180     -8.24177474280824     -9.45296606396130  h
   -2.23640067409989      0.96540066895231     -7.73865175832074  h
   -2.53539015674189     -0.10778596118697    -10.94269096291803  h
   -4.74951427744900      2.13886753023334     -9.72052352966283  h
   -6.24227407936159     -3.17528372134045    -12.13954504909573  h
   -8.61226241293893     -3.89708868504714     -9.80444849257512  h
   -8.35761642435845     -0.74775451869850    -11.05849270910871  h
   -0.11163527766946     -7.49439533755491      0.22636801516814  h
   -1.79289304532158     -9.99365506958535      1.80040148402319  h
   -0.07130018959071    -10.66220445674207     -1.03562780614547  h
   -4.25086377305741    -12.45150009449229     -3.12149478277901  h
   -5.77821955600702    -11.86565480654352     -0.14022139026251  h
   -7.08075884981404    -10.56615274768309     -2.99889001930724  h
  -12.69063335253068     -0.48570366012267     11.09164794943493  h
  -15.81186864097851     -0.37218387842670     12.41556383924926  h
  -14.92679085980605     -2.93115104049530     10.35182848215187  h
  -18.90271996583452     -1.90826717279352      7.71006761245804  h
  -19.55193688347643      0.65550316767104      9.83217499177925  h
  -19.37074872066340      1.23795136748230      6.49964115369597  h
  -16.04772079952991      4.68532275632566      7.31699264977076  h
  -16.44382045578142      4.08717748526248     10.64575961345008  h
  -13.34260654844858      4.03892467554871      9.26032297168937  h
  -13.88127665768855     -6.40430875004455    -10.59450036806012  h
  -15.50888459605880     -9.37668999399557    -10.92801279597634  h
  -16.52961663379811     -7.12556837669621     -8.59981499623658  h
   -9.42663389752034    -11.32706027308762     -7.80979525176514  h
  -11.53081331958092    -11.80801929661562    -10.42497632622003  h
   -9.74046839815112     -8.93753040802240    -10.20583336895137  h
  -16.07634226599766    -10.60725176439576     -5.12446159806315  h
  -15.06716449278275    -12.79547069072896     -7.51753801047005  h
  -13.12450642019158    -12.24071267827865     -4.77596172977729  h
    5.04558820266596      0.67830283459074     -0.27244093130530  sm
   -0.17707860707803      2.15785450141455      1.04822531116189  p
    9.70794612934103      1.78413400811251     -0.35389852942474  o
    7.33948368848594     -0.01562355103328      3.76784992365683  n
    6.20756809942929      3.93420225457649     -3.28046631122029  n
    6.46679318681798     -3.26830798313272     -2.41861435938757  o
    4.77000099051384      0.80977754467906     10.32928769438034  c
    4.41816814721100     -3.60588591642240      9.15837919972649  c
    5.81124134610970      1.40684460065732      7.94662139710996  c
    6.19700845416294     -0.57421525594556      6.12336817248455  c
    5.47025034960365     -3.11487580639494      6.75441333628988  c
    4.08577280279952     -1.67855535658473     10.95544840413649  c
   10.61945982352434      3.52505717444221     -2.14150747583787  c
   11.26666999177002      1.21107515784711      1.70523953932955  c
    9.95717009537440      0.27906853288974      3.86790518474082  c
    8.70101688138040      4.66650239115938     -3.63517151990675  c
    4.40181452274266      5.08328039028151     -4.92274557504926  c
    4.85329085042383     -5.23084407070088     -3.52731863002862  c
    9.12488038446719     -3.97680915456437     -2.65468990527122  c
    4.50521004272043      2.32372707349033     11.73899572127345  h
    3.88387936942696     -5.55560823443580      9.65934563710982  h
    6.48070148878673      4.15502593565644      7.34296271404191  c
    5.92832085112571     -5.28975854275165      4.90746969822689  c
    3.31003278863409     -2.11813364816653     12.83923865045327  h
   13.19857169792022      4.05526608887962     -2.37530348111194  c
   13.88004646777806      1.59564802772926      1.61705564153950  c
   11.49339678549673     -0.28265229762741      5.99945847496169  c
    9.54625877385534      6.50936077230385     -5.40685873756660  c
    3.91776331734843      4.02408658608392     -7.36704275127832  c
    3.08853912829238      7.31760069258708     -4.14968615495380  c
    3.89877193021967     -6.24429192166299     -1.95543164733177  h
    3.39406241052614     -4.28980699554272     -4.69510332944169  h
    6.65845962039181     -6.92995878353618     -5.01113335489343  c
    9.10153725711791     -6.75917551636874     -3.44303621219838  c
   10.00245376038710     -2.74958496365217     -4.11964371233580  h
   10.06663230536796     -3.62271172708573     -0.81539659960612  h
    7.52651537037953      4.14521947850743      5.52658454418911  h
    4.07240915343221      5.75518065746404      6.93970616894130  c
    8.21761865177615      5.36659381148804      9.34385354862229  c
    5.87934074981980     -4.45044336116206      2.98110741623564  h
    3.89122738000834     -7.36310840023409      5.01114609798969  c
    8.58172850744186     -6.45419566600181      5.28236326016287  c
   13.91292758162806      5.89713244023475     -4.16875269117324  c
   15.13215970799829      2.51765546935612     -0.84130349304439  c
   15.29792734882836      0.99012996458625      3.80224663576774  c
   10.54852628029044     -1.00153613804119      7.70559426146569  h
   14.14131493637913      0.04288613274458      6.00100038920824  c
    8.09845485792708      7.44155951775602     -6.56265519713683  h
   12.11211276849651      7.15199009126706     -5.68647420045001  c
    2.10775939292662      5.17827855477278     -8.94153118884010  c
    5.37238569930550      1.71790302699135     -8.33152630645390  c
    3.66566963368848      8.60443321148595     -1.62646715299043  c
    1.30209881464527      8.40488605610974     -5.80080301107855  c
    5.92295645033083     -8.88530196754484     -5.19539923293045  h
    6.96591842253749     -6.16813656684937     -6.94576846994708  h
   10.82377903476658     -7.28864247049524     -4.51793240250168  h
    8.98342774814256     -8.00179056324665     -1.75167372569396  h
    2.87516683176215      5.80873532757795      8.67338022403042  h
    4.56982649206031      7.74240488883618      6.46266043213371  h
    2.91258620880997      5.01338257577217      5.34462554706278  h
    9.95618738848166      4.22499647455325      9.62853561181455  h
    8.80412797816977      7.28865257674578      8.72432991672399  h
    7.25892705122595      5.57703967366720     11.20601002550355  h
    1.95999799323443     -6.56578246913930      4.78513651640375  h
    4.18567553210441     -8.73958846042631      3.45029788566621  h
    3.95355567901272     -8.45914190775095      6.80640237502556  h
    8.76176501224412     -7.30674964077726      7.19840132499917  h
    8.91826113847211     -7.98083202349524      3.87208405103110  h
   10.09698391440546     -5.01831059702372      5.06894965563543  h
   15.92727508757056      6.34916433131340     -4.39188611305192  h
   17.53004003405472      4.08834463145769     -0.28164576014708  c
   15.91519119749974      0.16428198126559     -2.43043079574210  c
   17.35054122256976      1.26376387614567      3.75497391272374  h
   15.67828182488975     -0.66998698233817      8.38576506700221  c
   13.00770741617442      9.17444381650621     -7.60093368160453  c
    1.72683036564414      4.36988091707543    -10.82519135063428  h
    0.79875212292646      7.35278271343129     -8.17950666592390  c
    6.49291775241789      0.99418727037387     -6.70839244081316  h
    3.62172060265333     -0.43166402132273     -9.22399045614050  c
    7.25287555274764      2.43314355109227    -10.44838179198280  c
    1.27356580465301      9.21871714305516     -0.08568349346561  c
    4.80968854371583      7.24052738587097     -0.50885051101998  h
    5.28829100224421     11.00432669129665     -1.99763604167141  c
    0.30353781783330     10.14286109375198     -5.22392746115053  h
   17.08290825913407      5.79428295858287      0.85819138011082  h
   18.95576461837451      2.95211477681103      0.75646495651681  h
   18.45574872223867      4.70559315251290     -2.05987740253462  h
   16.80539387416004      0.76099170742443     -4.23962088372458  h
   17.28231555493510     -1.02695603525117     -1.36439684696381  h
   14.24356784399598     -1.01920928422333     -2.89404275685771  h
   14.71631426041218      0.86626170148341     10.68694908203707  c
   18.52820900785795     -0.12774046861652      8.07266537852156  c
   15.35436297469233     -3.53094139743511      8.93197921080567  c
   14.83727161761705      7.94831338196409     -9.53437734081352  c
   10.79485279342027     10.36609930246092     -9.08236323959301  c
   14.40019789500359     11.32034805190643     -6.17114448927360  c
   -0.59188354520180      8.24177474280824     -9.45296606396130  h
    2.23640067409989     -0.96540066895231     -7.73865175832074  h
    2.53539015674189      0.10778596118697    -10.94269096291803  h
    4.74951427744900     -2.13886753023334     -9.72052352966283  h
    6.24227407936159      3.17528372134045    -12.13954504909573  h
    8.61226241293893      3.89708868504714     -9.80444849257512  h
    8.35761642435845      0.74775451869850    -11.05849270910871  h
    0.11163527766946      7.49439533755491      0.22636801516814  h
    1.79289304532158      9.99365506958535      1.80040148402319  h
    0.07130018959072     10.66220445674207     -1.03562780614547  h
    4.25086377305741     12.45150009449229     -3.12149478277901  h
    5.77821955600702     11.86565480654352     -0.14022139026251  h
    7.08075884981404     10.56615274768309     -2.99889001930724  h
   12.69063335253068      0.48570366012267     11.09164794943493  h
   15.81186864097851      0.37218387842670     12.41556383924926  h
   14.92679085980605      2.93115104049530     10.35182848215187  h
   18.90271996583452      1.90826717279352      7.71006761245804  h
   19.55193688347643     -0.65550316767104      9.83217499177925  h
   19.37074872066340     -1.23795136748230      6.49964115369597  h
   16.04772079952991     -4.68532275632566      7.31699264977076  h
   16.44382045578142     -4.08717748526248     10.64575961345008  h
   13.34260654844858     -4.03892467554871      9.26032297168937  h
   13.88127665768855      6.40430875004455    -10.59450036806012  h
   15.50888459605880      9.37668999399557    -10.92801279597634  h
   16.52961663379811      7.12556837669621     -8.59981499623658  h
    9.42663389752034     11.32706027308762     -7.80979525176514  h
   11.53081331958092     11.80801929661562    -10.42497632622003  h
    9.74046839815112      8.93753040802240    -10.20583336895137  h   
   16.07634226599766     10.60725176439576     -5.12446159806315  h  
   15.06716449278275     12.79547069072896     -7.51753801047005  h
   13.12450642019158     12.24071267827865     -4.77596172977729  h

K3P3

    1.11830388311271     -2.08906596393718     -1.78462027278585      p
    1.13267400194901      2.09224663079561     -1.78340600823387      p
    0.23049699479192      0.00300171824385      1.93307617004247      p
    6.05473384036311     -0.00971018607797      0.79698624487282      k
   -4.00422645786281      4.27089686559354      0.24957064321373      k
   -4.01615381065257     -4.26608392159222      0.24853333101700      k
