# Supplementary material for: Molecular cyclo-P3 complexes of the rare-earth elements via a one-pot reaction and selective reduction
Source: Chem Sci. 2023 Feb 3;14(8):2149–58. doi: 10.1039/d2sc06730g (PMC9945584; doi:10.1039/d2sc06730g)
Supplement: SC-014-D2SC06730G-s003 [file SC-014-D2SC06730G-s003.cif]

# Electronic Supplementary Material (ESI) for Chemical Science.
# This journal is © The Royal Society of Chemistry 2023

####################################################################### 
# 
# This file contains crystal structure data downloaded from the 
# Cambridge Structural Database (CSD) hosted by the Cambridge 
# Crystallographic Data Centre (CCDC).
# 
# Full information about CCDC data access policies and citation 
# guidelines are available at http://www.ccdc.cam.ac.uk/access/V1 
# 
# Audit and citation data items may have been added by the CCDC. 
# Please retain this information to preserve the provenance of 
# this file and to allow appropriate attribution of the data. 
# 
#######################################################################

data_ah108_3
_database_code_depnum_ccdc_archive 'CCDC 2224069'
loop_
_audit_author_name
_audit_author_address
'Luca Muenzfeld'
;Karlsruhe Institute of Technology (KIT)
Germany
;
_audit_update_record             
;
2022-12-02 deposited with the CCDC.	2023-02-03 downloaded from the CCDC.
;
_audit_creation_date             2022-05-05
_audit_creation_method           
;
Olex2 1.2
(compiled 2018.05.29 svn.r3508 for OlexSys, GUI svn.r5506)
;
_shelx_SHELXL_version_number     2018/3
loop_
_audit_author_email
roesky@kit.edu
luca.muenzfeld@kit.edu
_chemical_name_common            ?
_chemical_name_systematic        ?
_chemical_formula_moiety         'C55 H78 N2 O3 Sm'
_chemical_formula_sum            'C55 H78 N2 O3 Sm'
_chemical_formula_weight         965.54
_chemical_absolute_configuration ?
_chemical_melting_point          ?
loop_
_atom_type_symbol
_atom_type_description
_atom_type_scat_dispersion_real
_atom_type_scat_dispersion_imag
_atom_type_scat_source
C C 0.0033 0.0016 'International Tables Vol C Tables 4.2.6.8 and 6.1.1.4'
H H 0.0000 0.0000 'International Tables Vol C Tables 4.2.6.8 and 6.1.1.4'
N N 0.0061 0.0033 'International Tables Vol C Tables 4.2.6.8 and 6.1.1.4'
O O 0.0106 0.0060 'International Tables Vol C Tables 4.2.6.8 and 6.1.1.4'
Sm Sm -0.1638 3.4418 'International Tables Vol C Tables 4.2.6.8 and 6.1.1.4'

_shelx_space_group_comment       
;
The symmetry employed for this shelxl refinement is uniquely defined
by the following loop, which should always be used as a source of
symmetry information in preference to the above space-group names.
They are only intended as comments.
;
_space_group_crystal_system      monoclinic
_space_group_IT_number           4
_space_group_name_H-M_alt        'P 1 21 1'
_space_group_name_Hall           'P 2yb'
loop_
_space_group_symop_operation_xyz
'x, y, z'
'-x, y+1/2, -z'

_cell_length_a                   13.5817(8)
_cell_length_b                   14.3505(6)
_cell_length_c                   13.9019(8)
_cell_angle_alpha                90
_cell_angle_beta                 116.465(4)
_cell_angle_gamma                90
_cell_volume                     2425.6(2)
_cell_formula_units_Z            2
_cell_measurement_reflns_used    93777
_cell_measurement_temperature    110
_cell_measurement_theta_max      31.62
_cell_measurement_theta_min      2.17
_shelx_estimated_absorpt_T_max   0.915
_shelx_estimated_absorpt_T_min   0.779
_exptl_absorpt_coefficient_mu    1.255
_exptl_absorpt_correction_T_max  0.8398
_exptl_absorpt_correction_T_min  0.3416
_exptl_absorpt_correction_type   multi-scan
_exptl_absorpt_process_details   
;
STOE X-Red32, absorption correction by Gaussian integration, analogous to
P. Coppens, "The Evaluation of Absorption and Extinction in Single-Crystal
Structure Analysis", published in: F. R. Ahmed (Editor), "Crystallographic
Computing", Munksgaard, Copenhagen (1970), 255 - 270.
Afterwards scaling of reflection intensities was performed within STOE LANA.
J. Koziskova, F. Hahn, J. Richter, J. Kozisek, "Comparison of different
absorption corrections on the model structure of tetrakis(\m~2~-acetato)-
diaqua-di-copper(II)", Acta Chimica Slovaca, vol. 9, no. 2, 2016, pp. 136 - 140.
;
_exptl_absorpt_special_details   ?
_exptl_crystal_colour            'clear dark black'
_exptl_crystal_colour_lustre     clear
_exptl_crystal_colour_modifier   dark
_exptl_crystal_colour_primary    black
_exptl_crystal_density_diffrn    1.322
_exptl_crystal_density_meas      ?
_exptl_crystal_density_method    'not measured'
_exptl_crystal_description       block
_exptl_crystal_F_000             1016
loop_
_exptl_crystal_face_index_h
_exptl_crystal_face_index_k
_exptl_crystal_face_index_l
_exptl_crystal_face_perp_dist
0 1 6 0.1260
1 -3 -7 0.0830
4 -8 1 0.0720
-1 2 0 0.0660
-10 0 1 0.0550
9 -1 -1 0.0170

_exptl_crystal_size_max          0.209
_exptl_crystal_size_mid          0.14
_exptl_crystal_size_min          0.072
_exptl_transmission_factor_max   ?
_exptl_transmission_factor_min   ?
_diffrn_reflns_av_R_equivalents  0.0466
_diffrn_reflns_av_unetI/netI     0.0470
_diffrn_reflns_Laue_measured_fraction_full 0.999
_diffrn_reflns_Laue_measured_fraction_max 0.900
_diffrn_reflns_limit_h_max       20
_diffrn_reflns_limit_h_min       -19
_diffrn_reflns_limit_k_max       20
_diffrn_reflns_limit_k_min       -20
_diffrn_reflns_limit_l_max       20
_diffrn_reflns_limit_l_min       -19
_diffrn_reflns_number            65099
_diffrn_reflns_point_group_measured_fraction_full 0.999
_diffrn_reflns_point_group_measured_fraction_max 0.860
_diffrn_reflns_theta_full        25.242
_diffrn_reflns_theta_max         31.822
_diffrn_reflns_theta_min         2.166
_diffrn_ambient_temperature      110.0
_diffrn_detector_area_resol_mean 5.81
_diffrn_detector_type            'DECTRIS PILATUS 200K'
_diffrn_measured_fraction_theta_full 0.999
_diffrn_measured_fraction_theta_max 0.900
_diffrn_measurement_details      
;
 1325 frames, detector distance = 40 mm
;
_diffrn_measurement_device       'Eulerian 4-circle diffractometer'
_diffrn_measurement_device_type  'STOE STADIVARI'
_diffrn_measurement_method       'rotation method, \w scans'
_diffrn_radiation_type           MoK\a
_diffrn_radiation_wavelength     0.71073
_diffrn_source                   ?
_reflns_Friedel_coverage         0.846
_reflns_Friedel_fraction_full    0.998
_reflns_Friedel_fraction_max     0.817
_reflns_number_gt                11804
_reflns_number_total             14294
_reflns_special_details          
;
 Reflections were merged by SHELXL according to the crystal
 class for the calculation of statistics and refinement.
 
 _reflns_Friedel_fraction is defined as the number of unique
 Friedel pairs measured divided by the number that would be
 possible theoretically, ignoring centric projections and
 systematic absences.
;
_reflns_threshold_expression     'I > 2\s(I)'
_computing_cell_refinement       
;
X-Area Recipe 1.33.0.0 (STOE, 2015)
;
_computing_data_collection       
;
X-Area Pilatus3_SV 1.31.150.0 (STOE, 2018)
;
_computing_data_reduction        
;
X-Area Integrate 1.73.1.0 (STOE, 2018)
X-Area LANA 1.73.2.0 (STOE, 2018)
;
_computing_molecular_graphics    'Olex2 (Dolomanov et al., 2009)'
_computing_publication_material  'Olex2 (Dolomanov et al., 2009)'
_computing_structure_refinement  'ShelXL (Sheldrick, 2015)'
_computing_structure_solution    'SHELXT  (Sheldrick, 2015)'
_refine_diff_density_max         2.264
_refine_diff_density_min         -2.964
_refine_diff_density_rms         0.253
_refine_ls_abs_structure_details 
;
 Flack x determined using 4973 quotients [(I+)-(I-)]/[(I+)+(I-)]
 (Parsons, Flack and Wagner, Acta Cryst. B69 (2013) 249-259).
;
_refine_ls_abs_structure_Flack   -0.040(6)
_refine_ls_extinction_coef       .
_refine_ls_extinction_method     none
_refine_ls_goodness_of_fit_ref   1.239
_refine_ls_hydrogen_treatment    constr
_refine_ls_matrix_type           full
_refine_ls_number_parameters     595
_refine_ls_number_reflns         14294
_refine_ls_number_restraints     29
_refine_ls_R_factor_all          0.0790
_refine_ls_R_factor_gt           0.0438
_refine_ls_restrained_S_all      1.237
_refine_ls_shift/su_max          0.000
_refine_ls_shift/su_mean         0.000
_refine_ls_structure_factor_coef Fsqd
_refine_ls_weighting_details     
'w=1/[\s^2^(Fo^2^)+13.6182P] where P=(Fo^2^+2Fc^2^)/3'
_refine_ls_weighting_scheme      calc
_refine_ls_wR_factor_gt          0.0888
_refine_ls_wR_factor_ref         0.1317
_refine_special_details          ?
_olex2_refinement_description    
;
1. Fixed Uiso
 At 1.2 times of:
  All C(H) groups, All C(H,H) groups
 At 1.5 times of:
  All C(H,H,H) groups
2. Restrained distances
 C34B-C33B \\sim C35A-C33B
 with sigma of 0.01
 C34B-C33B \\sim C35B-C33B
 with sigma of 0.01
 C30-C29 \\sim C33A-C25
 with sigma of 0.01
 C33B-C25 \\sim C30-C29
 with sigma of 0.01
3. Uiso/Uaniso restraints and constraints
C33A \\sim C34A \\sim C35A: within 2A with sigma of 0.001 and sigma for
terminal atoms of 0.002
C33B \\sim C34B \\sim C35B: within 2A with sigma of 0.001 and sigma for
terminal atoms of 0.002
4. Others
 Fixed Sof: C34B(0.5) H34A(0.5) H34B(0.5) H34C(0.5) C33B(0.5) H33B(0.5)
 C35B(0.5) H35A(0.5) H35B(0.5) H35C(0.5) C35A(0.5) H35D(0.5) H35E(0.5)
 H35F(0.5) C34A(0.5) H34D(0.5) H34E(0.5) H34F(0.5) C33A(0.5) H33A(0.5)
5.a Ternary CH refined with riding coordinates:
 C42(H42), C45(H45), C33B(H33B), C30(H30), C33A(H33A)
5.b Secondary CH2 refined with riding coordinates:
 C51(H51A,H51B), C53(H53A,H53B), C49(H49A,H49B), C48(H48A,H48B), C50(H50A,
 H50B), C54(H54A,H54B), C55(H55A,H55B), C52(H52A,H52B)
5.c Aromatic/amide H refined with riding coordinates:
 C27(H27), C3(H3), C26(H26), C39(H39), C40(H40), C9(H9), C11(H11), C28(H28),
 C38(H38), C5(H5)
5.d Idealised Me refined as rotating group:
 C47(H47A,H47B,H47C), C21(H21A,H21B,H21C), C19(H19A,H19B,H19C), C43(H43A,H43B,
 H43C), C46(H46A,H46B,H46C), C18(H18A,H18B,H18C), C34B(H34A,H34B,H34C),
 C17(H17A,H17B,H17C), C23(H23A,H23B,H23C), C22(H22A,H22B,H22C), C15(H15A,H15B,
 H15C), C14(H14A,H14B,H14C), C44(H44A,H44B,H44C), C32(H32A,H32B,H32C), C31(H31A,
 H31B,H31C), C35B(H35A,H35B,H35C), C35A(H35D,H35E,H35F), C34A(H34D,H34E,H34F)
;
_atom_sites_solution_hydrogens   geom
_atom_sites_solution_primary     ?
_atom_sites_solution_secondary   ?
loop_
_atom_site_label
_atom_site_type_symbol
_atom_site_fract_x
_atom_site_fract_y
_atom_site_fract_z
_atom_site_U_iso_or_equiv
_atom_site_adp_type
_atom_site_occupancy
_atom_site_site_symmetry_order
_atom_site_calc_flag
_atom_site_refinement_flags_posn
_atom_site_refinement_flags_adp
_atom_site_refinement_flags_occupancy
_atom_site_disorder_assembly
_atom_site_disorder_group
Sm1 Sm 0.21193(3) 0.53052(4) 0.67493(3) 0.02041(9) Uani 1 1 d . . . . .
N1 N 0.1465(6) 0.6088(4) 0.5035(5) 0.0201(13) Uani 1 1 d . . . . .
C27 C 0.0170(10) 0.8585(8) 0.5434(10) 0.026(3) Uani 1 1 d . . . . .
H27 H -0.011021 0.913956 0.559361 0.031 Uiso 1 1 calc R . . . .
C3 C 0.0906(6) 0.6066(5) 0.3092(6) 0.0166(14) Uani 1 1 d . . . . .
H3 H 0.057381 0.666365 0.298854 0.020 Uiso 1 1 calc R . . . .
O1 O 0.2435(4) 0.4490(4) 0.5276(4) 0.0172(10) Uani 1 1 d . . . . .
C26 C 0.1262(7) 0.8506(6) 0.5768(7) 0.0264(18) Uani 1 1 d . . . . .
H26 H 0.173567 0.900405 0.614920 0.032 Uiso 1 1 calc R . . . .
C29 C -0.0137(9) 0.7061(8) 0.4658(9) 0.024(2) Uani 1 1 d D . . . .
C39 C 0.5951(8) 0.4589(7) 1.0458(7) 0.032(2) Uani 1 1 d . . . . .
H39 H 0.649179 0.472032 1.116781 0.038 Uiso 1 1 calc R . . . .
C51 C 0.3709(10) 0.6587(9) 0.9116(9) 0.044(3) Uani 1 1 d . . . . .
H51A H 0.424272 0.698123 0.899619 0.053 Uiso 1 1 calc R . . . .
H51B H 0.400943 0.594692 0.929431 0.053 Uiso 1 1 calc R . . . .
C53 C -0.1010(7) 0.5202(10) 0.7415(7) 0.032(2) Uani 1 1 d . . . . .
H53A H -0.162818 0.526791 0.668782 0.039 Uiso 1 1 calc R . . . .
H53B H -0.120735 0.550719 0.794424 0.039 Uiso 1 1 calc R . . . .
C10 C 0.4475(7) 0.2191(6) 0.6115(7) 0.0220(16) Uani 1 1 d . . . . .
C25 C 0.1698(6) 0.7706(6) 0.5559(7) 0.0231(16) Uani 1 1 d D . . . .
C24 C 0.0983(7) 0.6953(5) 0.5035(6) 0.0187(15) Uani 1 1 d . . . . .
N2 N 0.3522(5) 0.4097(5) 0.7316(5) 0.0196(13) Uani 1 1 d . . . . .
C1 C 0.1936(6) 0.4824(5) 0.4225(5) 0.0124(13) Uani 1 1 d . . . . .
C47 C 0.5790(12) 0.5969(8) 0.7654(11) 0.041(3) Uani 1 1 d . . . . .
H47A H 0.514818 0.629406 0.763856 0.061 Uiso 1 1 calc GR . . . .
H47B H 0.589424 0.615097 0.702658 0.061 Uiso 1 1 calc GR . . . .
H47C H 0.644517 0.613582 0.831180 0.061 Uiso 1 1 calc GR . . . .
C42 C 0.3116(7) 0.3521(6) 0.9131(7) 0.0243(17) Uani 1 1 d . . . . .
H42 H 0.263547 0.343623 0.834472 0.029 Uiso 1 1 calc R . . . .
C16 C 0.0225(7) 0.5976(6) 0.1073(6) 0.0223(16) Uani 1 1 d . . . . .
C49 C 0.2387(13) 0.7430(10) 0.9442(12) 0.066(4) Uani 1 1 d . . . . .
H49A H 0.183756 0.709331 0.959780 0.079 Uiso 1 1 calc R . . . .
H49B H 0.242244 0.808531 0.967685 0.079 Uiso 1 1 calc R . . . .
C21 C 0.6406(8) 0.1660(8) 0.7202(9) 0.038(2) Uani 1 1 d . . . . .
H21A H 0.665090 0.209097 0.680613 0.057 Uiso 1 1 calc GR . . . .
H21B H 0.689170 0.111551 0.742761 0.057 Uiso 1 1 calc GR . . . .
H21C H 0.642847 0.197489 0.783755 0.057 Uiso 1 1 calc GR . . . .
C19 C 0.0749(9) 0.5705(8) 0.0354(8) 0.039(2) Uani 1 1 d . . . . .
H19A H 0.068514 0.503003 0.023454 0.059 Uiso 1 1 calc GR . . . .
H19B H 0.152740 0.588184 0.069809 0.059 Uiso 1 1 calc GR . . . .
H19C H 0.037323 0.602788 -0.033688 0.059 Uiso 1 1 calc GR . . . .
C48 C 0.2095(9) 0.7382(8) 0.8284(10) 0.044(3) Uani 1 1 d . . . . .
H48A H 0.129155 0.730845 0.785026 0.052 Uiso 1 1 calc R . . . .
H48B H 0.233717 0.795110 0.804767 0.052 Uiso 1 1 calc R . . . .
C2 C 0.1409(7) 0.5693(5) 0.4124(6) 0.0163(14) Uani 1 1 d . . . . .
C36 C 0.4368(6) 0.4194(5) 0.8364(6) 0.0198(15) Uani 1 1 d . . . . .
C41 C 0.5363(7) 0.4626(6) 0.8551(7) 0.0228(16) Uani 1 1 d . . . . .
C45 C 0.5606(9) 0.4927(7) 0.7632(9) 0.026(2) Uani 1 1 d . . . . .
H45 H 0.495003 0.477151 0.694338 0.032 Uiso 1 1 calc R . . . .
C43 C 0.2500(8) 0.4129(8) 0.9575(8) 0.037(2) Uani 1 1 d . . . . .
H43A H 0.292920 0.418532 1.035573 0.056 Uiso 1 1 calc GR . . . .
H43B H 0.178524 0.384578 0.940896 0.056 Uiso 1 1 calc GR . . . .
H43C H 0.238619 0.474909 0.924698 0.056 Uiso 1 1 calc GR . . . .
C46 C 0.6584(8) 0.4417(8) 0.7645(10) 0.040(2) Uani 1 1 d . . . . .
H46A H 0.667152 0.458332 0.700370 0.061 Uiso 1 1 calc GR . . . .
H46B H 0.646738 0.374311 0.765038 0.061 Uiso 1 1 calc GR . . . .
H46C H 0.724905 0.459235 0.828954 0.061 Uiso 1 1 calc GR . . . .
C18 C -0.0930(7) 0.5598(8) 0.0613(8) 0.040(3) Uani 1 1 d . . . . .
H18A H -0.135893 0.585130 -0.011051 0.060 Uiso 1 1 calc GR . . . .
H18B H -0.127147 0.578058 0.107386 0.060 Uiso 1 1 calc GR . . . .
H18C H -0.090988 0.491685 0.057538 0.060 Uiso 1 1 calc GR . . . .
C40 C 0.6138(7) 0.4799(6) 0.9589(7) 0.0280(18) Uani 1 1 d . . . . .
H40 H 0.682044 0.506981 0.970691 0.034 Uiso 1 1 calc R . . . .
C9 C 0.3863(6) 0.2415(6) 0.5048(6) 0.0200(15) Uani 1 1 d . . . . .
H9 H 0.391998 0.203223 0.451784 0.024 Uiso 1 1 calc R . . . .
C4 C 0.0875(7) 0.5588(5) 0.2203(6) 0.0167(15) Uani 1 1 d . . . . .
C37 C 0.4165(8) 0.3975(7) 0.9258(8) 0.0222(18) Uani 1 1 d . . . . .
C8 C 0.3165(6) 0.3178(6) 0.4721(6) 0.0167(14) Uani 1 1 d . . . . .
O3 O 0.0507(5) 0.4855(4) 0.7094(5) 0.0283(13) Uani 1 1 d . . . . .
C34B C 0.375(2) 0.7998(17) 0.681(2) 0.032(4) Uani 0.5 1 d D U P A 2
H34A H 0.448089 0.794759 0.685014 0.048 Uiso 0.5 1 calc GR . P A 2
H34B H 0.370471 0.760686 0.737280 0.048 Uiso 0.5 1 calc GR . P A 2
H34C H 0.360193 0.864841 0.692665 0.048 Uiso 0.5 1 calc GR . P A 2
C50 C 0.3485(13) 0.6978(11) 0.9995(10) 0.068(4) Uani 1 1 d . . . . .
H50A H 0.347340 0.647583 1.047924 0.081 Uiso 1 1 calc R . . . .
H50B H 0.405364 0.743895 1.042355 0.081 Uiso 1 1 calc R . . . .
O2 O 0.2668(6) 0.6582(5) 0.8185(5) 0.0325(14) Uani 1 1 d . . . . .
C20 C 0.5227(8) 0.1346(6) 0.6477(7) 0.0290(18) Uani 1 1 d . . . . .
C13 C 0.3094(6) 0.3710(5) 0.5498(6) 0.0169(14) Uani 1 1 d . . . . .
C12 C 0.3688(6) 0.3527(5) 0.6607(6) 0.0156(14) Uani 1 1 d . . . . .
C17 C 0.0181(11) 0.7037(7) 0.1065(8) 0.047(3) Uani 1 1 d . . . . .
H17A H 0.093048 0.728764 0.140598 0.070 Uiso 1 1 calc GR . . . .
H17B H -0.021987 0.724712 0.146301 0.070 Uiso 1 1 calc GR . . . .
H17C H -0.019717 0.725976 0.032197 0.070 Uiso 1 1 calc GR . . . .
C54 C -0.0707(8) 0.4185(7) 0.7698(8) 0.0313(19) Uani 1 1 d . . . . .
H54A H -0.028149 0.409633 0.848365 0.038 Uiso 1 1 calc R . . . .
H54B H -0.136890 0.378298 0.742689 0.038 Uiso 1 1 calc R . . . .
C55 C -0.0008(8) 0.3988(6) 0.7118(8) 0.0304(19) Uani 1 1 d . . . . .
H55A H 0.055315 0.350876 0.750706 0.036 Uiso 1 1 calc R . . . .
H55B H -0.047342 0.376386 0.637917 0.036 Uiso 1 1 calc R . . . .
C11 C 0.4379(6) 0.2755(6) 0.6883(7) 0.0193(15) Uani 1 1 d . . . . .
H11 H 0.479971 0.260802 0.762101 0.023 Uiso 1 1 calc R . . . .
C23 C 0.4856(8) 0.0687(7) 0.7112(9) 0.037(2) Uani 1 1 d . . . . .
H23A H 0.483764 0.102314 0.771785 0.056 Uiso 1 1 calc GR . . . .
H23B H 0.537157 0.016415 0.738388 0.056 Uiso 1 1 calc GR . . . .
H23C H 0.411887 0.044967 0.664361 0.056 Uiso 1 1 calc GR . . . .
C6 C 0.1949(6) 0.4351(5) 0.3383(6) 0.0183(14) Uani 1 1 d . . . . .
C22 C 0.5255(10) 0.0815(7) 0.5547(9) 0.043(3) Uani 1 1 d . . . . .
H22A H 0.452490 0.055480 0.509651 0.065 Uiso 1 1 calc GR . . . .
H22B H 0.579241 0.030784 0.582528 0.065 Uiso 1 1 calc GR . . . .
H22C H 0.546486 0.123839 0.511663 0.065 Uiso 1 1 calc GR . . . .
C28 C -0.0542(6) 0.7899(6) 0.4878(7) 0.0215(16) Uani 1 1 d . . . . .
H28 H -0.130956 0.798118 0.463753 0.026 Uiso 1 1 calc R . . . .
C38 C 0.4963(7) 0.4185(6) 1.0278(6) 0.0249(17) Uani 1 1 d . . . . .
H38 H 0.482678 0.404716 1.087651 0.030 Uiso 1 1 calc R . . . .
C33B C 0.2870(10) 0.767(4) 0.5689(16) 0.031(3) Uani 0.5 1 d D U P A 2
H33B H 0.303788 0.700607 0.558893 0.038 Uiso 0.5 1 calc R . P A 2
C52 C 0.0026(8) 0.5594(6) 0.7463(8) 0.0294(19) Uani 1 1 d . . . . .
H52A H -0.013255 0.614684 0.699135 0.035 Uiso 1 1 calc R . . . .
H52B H 0.053287 0.577884 0.820666 0.035 Uiso 1 1 calc R . . . .
C5 C 0.1389(7) 0.4740(6) 0.2366(6) 0.0206(16) Uani 1 1 d . . . . .
H5 H 0.136287 0.440806 0.176352 0.025 Uiso 1 1 calc R . . . .
C7 C 0.2502(7) 0.3406(5) 0.3535(6) 0.0197(15) Uani 1 1 d . . . . .
C15 C 0.3261(8) 0.3402(6) 0.2979(7) 0.0261(18) Uani 1 1 d . . . . .
H15A H 0.384196 0.386745 0.331643 0.039 Uiso 1 1 calc GR . . . .
H15B H 0.283047 0.355110 0.221577 0.039 Uiso 1 1 calc GR . . . .
H15C H 0.359245 0.278319 0.305022 0.039 Uiso 1 1 calc GR . . . .
C14 C 0.1617(7) 0.2656(6) 0.3011(6) 0.0251(17) Uani 1 1 d . . . . .
H14A H 0.196359 0.203928 0.315390 0.038 Uiso 1 1 calc GR . . . .
H14B H 0.123558 0.276110 0.223313 0.038 Uiso 1 1 calc GR . . . .
H14C H 0.108703 0.268807 0.330978 0.038 Uiso 1 1 calc GR . . . .
C44 C 0.3330(9) 0.2568(7) 0.9650(8) 0.038(2) Uani 1 1 d . . . . .
H44A H 0.378776 0.263120 1.042578 0.057 Uiso 1 1 calc GR . . . .
H44B H 0.371275 0.217899 0.934290 0.057 Uiso 1 1 calc GR . . . .
H44C H 0.262920 0.227519 0.951709 0.057 Uiso 1 1 calc GR . . . .
C32 C -0.1575(7) 0.5947(6) 0.4657(8) 0.0283(18) Uani 1 1 d . . . . .
H32A H -0.105087 0.565711 0.532930 0.042 Uiso 1 1 calc GR . . . .
H32B H -0.212146 0.548475 0.421757 0.042 Uiso 1 1 calc GR . . . .
H32C H -0.194552 0.646652 0.481801 0.042 Uiso 1 1 calc GR . . . .
C30 C -0.0962(7) 0.6309(6) 0.4043(7) 0.0245(17) Uani 1 1 d D . . . .
H30 H -0.054938 0.577573 0.393217 0.029 Uiso 1 1 calc R . . . .
C31 C -0.1792(7) 0.6653(7) 0.2944(7) 0.0313(19) Uani 1 1 d . . . . .
H31A H -0.225465 0.713619 0.303172 0.047 Uiso 1 1 calc GR . . . .
H31B H -0.225352 0.613149 0.253266 0.047 Uiso 1 1 calc GR . . . .
H31C H -0.140101 0.691238 0.255815 0.047 Uiso 1 1 calc GR . . . .
C35B C 0.3052(17) 0.8280(17) 0.4854(18) 0.031(3) Uani 0.5 1 d D U P A 2
H35A H 0.293017 0.893696 0.496344 0.047 Uiso 0.5 1 calc GR . P A 2
H35B H 0.253332 0.809109 0.412560 0.047 Uiso 0.5 1 calc GR . P A 2
H35C H 0.380654 0.819803 0.495017 0.047 Uiso 0.5 1 calc GR . P A 2
C35A C 0.3028(16) 0.7857(16) 0.4900(18) 0.029(3) Uani 0.5 1 d D U P A 1
H35D H 0.275211 0.848787 0.465592 0.043 Uiso 0.5 1 calc GR . P A 1
H35E H 0.259674 0.740698 0.433973 0.043 Uiso 0.5 1 calc GR . P A 1
H35F H 0.380230 0.781881 0.504566 0.043 Uiso 0.5 1 calc GR . P A 1
C34A C 0.3613(19) 0.8253(15) 0.681(2) 0.027(3) Uani 0.5 1 d . U P A 1
H34D H 0.438718 0.818112 0.697139 0.040 Uiso 0.5 1 calc GR . P A 1
H34E H 0.351582 0.807967 0.744842 0.040 Uiso 0.5 1 calc GR . P A 1
H34F H 0.338967 0.890361 0.662565 0.040 Uiso 0.5 1 calc GR . P A 1
C33A C 0.2925(10) 0.764(3) 0.5902(18) 0.028(3) Uani 0.5 1 d D U P A 1
H33A H 0.316111 0.698248 0.611020 0.033 Uiso 0.5 1 calc R . P A 1

loop_
_atom_site_aniso_label
_atom_site_aniso_U_11
_atom_site_aniso_U_22
_atom_site_aniso_U_33
_atom_site_aniso_U_23
_atom_site_aniso_U_13
_atom_site_aniso_U_12
Sm1 0.02256(15) 0.02169(16) 0.01899(14) 0.0007(3) 0.01105(12) 0.0046(3)
N1 0.023(3) 0.015(3) 0.026(3) -0.005(2) 0.013(3) -0.001(2)
C27 0.028(6) 0.017(5) 0.032(6) -0.006(4) 0.014(5) 0.011(4)
C3 0.015(3) 0.015(3) 0.020(3) 0.000(3) 0.008(3) 0.001(3)
O1 0.018(3) 0.015(3) 0.019(3) 0.000(2) 0.009(2) 0.003(2)
C26 0.026(4) 0.012(3) 0.038(5) -0.004(3) 0.011(4) -0.002(3)
C29 0.022(5) 0.026(6) 0.027(6) 0.008(4) 0.014(5) 0.000(4)
C39 0.030(4) 0.037(5) 0.018(4) -0.004(4) 0.001(3) -0.004(4)
C51 0.048(7) 0.031(6) 0.032(5) -0.009(4) -0.001(5) -0.013(6)
C53 0.036(4) 0.032(6) 0.036(4) -0.004(5) 0.023(3) -0.001(5)
C10 0.021(4) 0.017(4) 0.028(4) 0.002(3) 0.010(3) 0.003(3)
C25 0.020(4) 0.020(4) 0.023(4) -0.005(3) 0.004(3) 0.000(3)
C24 0.026(4) 0.015(3) 0.017(3) -0.002(3) 0.012(3) -0.001(3)
N2 0.020(3) 0.019(3) 0.019(3) -0.002(2) 0.008(3) -0.005(3)
C1 0.016(3) 0.014(3) 0.007(3) -0.001(2) 0.005(3) -0.001(3)
C47 0.062(8) 0.031(6) 0.034(6) -0.003(5) 0.026(6) -0.007(5)
C42 0.022(4) 0.029(4) 0.023(4) 0.000(3) 0.011(3) 0.000(3)
C16 0.023(4) 0.025(4) 0.017(4) 0.003(3) 0.006(3) 0.005(3)
C49 0.098(12) 0.051(8) 0.079(10) -0.033(7) 0.066(9) -0.026(8)
C21 0.029(5) 0.038(6) 0.044(6) 0.007(5) 0.015(4) 0.011(4)
C19 0.040(5) 0.053(6) 0.023(4) 0.010(4) 0.013(4) 0.018(5)
C48 0.040(6) 0.036(6) 0.059(7) -0.004(5) 0.026(5) 0.002(5)
C2 0.015(3) 0.014(3) 0.024(4) 0.000(3) 0.012(3) -0.002(3)
C36 0.018(3) 0.016(4) 0.025(4) -0.002(3) 0.009(3) 0.001(3)
C41 0.019(4) 0.023(4) 0.026(4) 0.001(3) 0.011(3) -0.001(3)
C45 0.024(4) 0.031(5) 0.029(5) -0.003(4) 0.016(4) -0.009(4)
C43 0.028(5) 0.053(6) 0.036(5) -0.003(5) 0.018(4) 0.005(4)
C46 0.032(5) 0.048(6) 0.054(6) -0.006(5) 0.031(5) -0.008(4)
C18 0.028(4) 0.051(7) 0.030(5) 0.007(4) 0.002(4) 0.001(4)
C40 0.022(4) 0.028(5) 0.030(5) -0.004(3) 0.008(3) -0.007(3)
C9 0.021(4) 0.020(4) 0.018(4) -0.002(3) 0.009(3) 0.002(3)
C4 0.018(3) 0.017(4) 0.016(3) 0.001(2) 0.009(3) -0.002(3)
C37 0.025(5) 0.022(4) 0.021(4) -0.004(3) 0.012(4) 0.003(4)
C8 0.013(3) 0.013(3) 0.025(4) -0.003(3) 0.010(3) -0.003(3)
O3 0.033(3) 0.025(3) 0.031(3) 0.001(2) 0.017(3) 0.003(3)
C34B 0.027(7) 0.033(7) 0.032(7) 0.002(7) 0.010(6) -0.002(6)
C50 0.088(11) 0.082(11) 0.035(7) -0.010(6) 0.028(7) -0.025(9)
O2 0.041(4) 0.028(3) 0.025(3) -0.005(3) 0.012(3) -0.002(3)
C20 0.029(4) 0.027(4) 0.032(5) -0.001(4) 0.015(4) 0.008(4)
C13 0.015(3) 0.016(3) 0.022(4) 0.000(3) 0.011(3) -0.001(3)
C12 0.014(3) 0.013(3) 0.024(4) 0.000(3) 0.012(3) 0.004(3)
C17 0.076(8) 0.027(5) 0.026(5) 0.008(4) 0.012(5) 0.011(5)
C54 0.030(5) 0.032(5) 0.036(5) 0.000(4) 0.019(4) 0.000(4)
C55 0.033(5) 0.026(4) 0.038(5) -0.005(4) 0.021(4) 0.002(4)
C11 0.015(3) 0.018(4) 0.026(4) 0.001(3) 0.009(3) 0.002(3)
C23 0.032(5) 0.028(4) 0.049(6) 0.011(4) 0.015(4) 0.009(4)
C6 0.016(3) 0.018(4) 0.025(4) -0.006(3) 0.012(3) -0.004(3)
C22 0.050(6) 0.033(6) 0.040(6) -0.001(4) 0.014(5) 0.025(5)
C28 0.012(4) 0.021(4) 0.035(4) 0.004(3) 0.013(3) 0.007(3)
C38 0.023(4) 0.031(4) 0.015(4) -0.001(3) 0.004(3) -0.005(3)
C33B 0.026(7) 0.033(7) 0.032(7) 0.001(7) 0.011(5) -0.001(5)
C52 0.035(5) 0.026(4) 0.032(5) -0.003(3) 0.021(4) 0.002(3)
C5 0.026(4) 0.021(4) 0.018(4) -0.003(3) 0.013(3) -0.002(3)
C7 0.024(4) 0.017(4) 0.021(4) 0.001(3) 0.012(3) 0.001(3)
C15 0.036(5) 0.023(4) 0.029(4) 0.003(3) 0.023(4) 0.005(4)
C14 0.030(4) 0.021(4) 0.019(4) -0.003(3) 0.006(3) -0.002(3)
C44 0.036(5) 0.037(5) 0.038(5) 0.008(4) 0.014(4) -0.008(4)
C32 0.029(4) 0.024(4) 0.040(5) -0.002(4) 0.022(4) 0.000(3)
C30 0.023(4) 0.022(4) 0.034(4) -0.003(3) 0.018(4) 0.000(3)
C31 0.022(4) 0.037(5) 0.033(5) -0.007(4) 0.011(4) -0.004(4)
C35B 0.027(7) 0.034(7) 0.032(7) 0.001(7) 0.012(5) -0.001(5)
C35A 0.021(6) 0.023(6) 0.038(7) -0.006(7) 0.010(5) 0.002(5)
C34A 0.020(6) 0.021(6) 0.037(7) -0.005(7) 0.011(5) 0.004(5)
C33A 0.021(6) 0.021(6) 0.038(7) -0.006(7) 0.010(5) 0.003(4)

_geom_special_details            
;
 All esds (except the esd in the dihedral angle between two l.s. planes)
 are estimated using the full covariance matrix.  The cell esds are taken
 into account individually in the estimation of esds in distances, angles
 and torsion angles; correlations between esds in cell parameters are only
 used when they are defined by crystal symmetry.  An approximate (isotropic)
 treatment of cell esds is used for estimating esds involving l.s. planes.
;
loop_
_geom_bond_atom_site_label_1
_geom_bond_atom_site_label_2
_geom_bond_distance
_geom_bond_site_symmetry_2
_geom_bond_publ_flag
Sm1 N1 2.418(7) . ?
Sm1 O1 2.554(5) . ?
Sm1 N2 2.433(7) . ?
Sm1 O3 2.526(6) . ?
Sm1 O2 2.564(6) . ?
N1 C24 1.403(10) . ?
N1 C2 1.358(10) . ?
C27 H27 0.9500 . ?
C27 C26 1.347(14) . ?
C27 C28 1.355(14) . ?
C3 H3 0.9500 . ?
C3 C2 1.393(11) . ?
C3 C4 1.396(10) . ?
O1 C1 1.394(8) . ?
O1 C13 1.380(9) . ?
C26 H26 0.9500 . ?
C26 C25 1.380(11) . ?
C29 C24 1.379(13) . ?
C29 C28 1.411(14) . ?
C29 C30 1.516(11) . ?
C39 H39 0.9500 . ?
C39 C40 1.374(13) . ?
C39 C38 1.378(12) . ?
C51 H51A 0.9900 . ?
C51 H51B 0.9900 . ?
C51 C50 1.496(18) . ?
C51 O2 1.430(12) . ?
C53 H53A 0.9900 . ?
C53 H53B 0.9900 . ?
C53 C54 1.521(17) . ?
C53 C52 1.488(13) . ?
C10 C9 1.376(11) . ?
C10 C20 1.520(11) . ?
C10 C11 1.391(11) . ?
C25 C24 1.418(11) . ?
C25 C33B 1.521(13) . ?
C25 C33A 1.518(12) . ?
N2 C36 1.403(10) . ?
N2 C12 1.374(10) . ?
C1 C2 1.413(10) . ?
C1 C6 1.360(10) . ?
C47 H47A 0.9800 . ?
C47 H47B 0.9800 . ?
C47 H47C 0.9800 . ?
C47 C45 1.514(15) . ?
C42 H42 1.0000 . ?
C42 C43 1.518(13) . ?
C42 C37 1.504(12) . ?
C42 C44 1.513(13) . ?
C16 C19 1.513(12) . ?
C16 C18 1.506(12) . ?
C16 C4 1.523(11) . ?
C16 C17 1.525(13) . ?
C49 H49A 0.9900 . ?
C49 H49B 0.9900 . ?
C49 C48 1.478(18) . ?
C49 C50 1.49(2) . ?
C21 H21A 0.9800 . ?
C21 H21B 0.9800 . ?
C21 H21C 0.9800 . ?
C21 C20 1.531(14) . ?
C19 H19A 0.9800 . ?
C19 H19B 0.9800 . ?
C19 H19C 0.9800 . ?
C48 H48A 0.9900 . ?
C48 H48B 0.9900 . ?
C48 O2 1.426(12) . ?
C36 C41 1.402(11) . ?
C36 C37 1.423(12) . ?
C41 C45 1.517(13) . ?
C41 C40 1.378(12) . ?
C45 H45 1.0000 . ?
C45 C46 1.510(14) . ?
C43 H43A 0.9800 . ?
C43 H43B 0.9800 . ?
C43 H43C 0.9800 . ?
C46 H46A 0.9800 . ?
C46 H46B 0.9800 . ?
C46 H46C 0.9800 . ?
C18 H18A 0.9800 . ?
C18 H18B 0.9800 . ?
C18 H18C 0.9800 . ?
C40 H40 0.9500 . ?
C9 H9 0.9500 . ?
C9 C8 1.386(11) . ?
C4 C5 1.371(11) . ?
C37 C38 1.381(12) . ?
C8 C13 1.360(10) . ?
C8 C7 1.521(11) . ?
O3 C55 1.434(11) . ?
O3 C52 1.453(10) . ?
C34B H34A 0.9800 . ?
C34B H34B 0.9800 . ?
C34B H34C 0.9800 . ?
C34B C33B 1.56(2) . ?
C50 H50A 0.9900 . ?
C50 H50B 0.9900 . ?
C20 C23 1.525(14) . ?
C20 C22 1.516(13) . ?
C13 C12 1.411(11) . ?
C12 C11 1.390(10) . ?
C17 H17A 0.9800 . ?
C17 H17B 0.9800 . ?
C17 H17C 0.9800 . ?
C54 H54A 0.9900 . ?
C54 H54B 0.9900 . ?
C54 C55 1.520(12) . ?
C55 H55A 0.9900 . ?
C55 H55B 0.9900 . ?
C11 H11 0.9500 . ?
C23 H23A 0.9800 . ?
C23 H23B 0.9800 . ?
C23 H23C 0.9800 . ?
C6 C5 1.389(11) . ?
C6 C7 1.519(11) . ?
C22 H22A 0.9800 . ?
C22 H22B 0.9800 . ?
C22 H22C 0.9800 . ?
C28 H28 0.9500 . ?
C38 H38 0.9500 . ?
C33B H33B 1.0000 . ?
C33B C35B 1.56(2) . ?
C52 H52A 0.9900 . ?
C52 H52B 0.9900 . ?
C5 H5 0.9500 . ?
C7 C15 1.539(11) . ?
C7 C14 1.534(11) . ?
C15 H15A 0.9800 . ?
C15 H15B 0.9800 . ?
C15 H15C 0.9800 . ?
C14 H14A 0.9800 . ?
C14 H14B 0.9800 . ?
C14 H14C 0.9800 . ?
C44 H44A 0.9800 . ?
C44 H44B 0.9800 . ?
C44 H44C 0.9800 . ?
C32 H32A 0.9800 . ?
C32 H32B 0.9800 . ?
C32 H32C 0.9800 . ?
C32 C30 1.525(11) . ?
C30 H30 1.0000 . ?
C30 C31 1.521(13) . ?
C31 H31A 0.9800 . ?
C31 H31B 0.9800 . ?
C31 H31C 0.9800 . ?
C35B H35A 0.9800 . ?
C35B H35B 0.9800 . ?
C35B H35C 0.9800 . ?
C35A H35D 0.9800 . ?
C35A H35E 0.9800 . ?
C35A H35F 0.9800 . ?
C35A C33A 1.49(3) . ?
C34A H34D 0.9800 . ?
C34A H34E 0.9800 . ?
C34A H34F 0.9800 . ?
C34A C33A 1.48(3) . ?
C33A H33A 1.0000 . ?

loop_
_geom_angle_atom_site_label_1
_geom_angle_atom_site_label_2
_geom_angle_atom_site_label_3
_geom_angle
_geom_angle_site_symmetry_1
_geom_angle_site_symmetry_3
_geom_angle_publ_flag
N1 Sm1 O1 62.74(19) . . ?
N1 Sm1 N2 122.8(2) . . ?
N1 Sm1 O3 109.7(2) . . ?
N1 Sm1 O2 106.7(2) . . ?
O1 Sm1 O2 149.0(2) . . ?
N2 Sm1 O1 63.03(19) . . ?
N2 Sm1 O3 112.1(2) . . ?
N2 Sm1 O2 110.1(2) . . ?
O3 Sm1 O1 120.28(19) . . ?
O3 Sm1 O2 90.6(2) . . ?
C24 N1 Sm1 112.2(5) . . ?
C2 N1 Sm1 124.6(5) . . ?
C2 N1 C24 122.5(7) . . ?
C26 C27 H27 119.0 . . ?
C26 C27 C28 122.1(9) . . ?
C28 C27 H27 119.0 . . ?
C2 C3 H3 119.0 . . ?
C2 C3 C4 122.0(7) . . ?
C4 C3 H3 119.0 . . ?
C1 O1 Sm1 120.4(4) . . ?
C13 O1 Sm1 121.1(4) . . ?
C13 O1 C1 118.4(6) . . ?
C27 C26 H26 119.8 . . ?
C27 C26 C25 120.5(8) . . ?
C25 C26 H26 119.8 . . ?
C24 C29 C28 119.0(9) . . ?
C24 C29 C30 123.2(9) . . ?
C28 C29 C30 117.9(9) . . ?
C40 C39 H39 120.7 . . ?
C40 C39 C38 118.6(8) . . ?
C38 C39 H39 120.7 . . ?
H51A C51 H51B 108.8 . . ?
C50 C51 H51A 110.7 . . ?
C50 C51 H51B 110.7 . . ?
O2 C51 H51A 110.7 . . ?
O2 C51 H51B 110.7 . . ?
O2 C51 C50 105.1(11) . . ?
H53A C53 H53B 109.2 . . ?
C54 C53 H53A 111.3 . . ?
C54 C53 H53B 111.3 . . ?
C52 C53 H53A 111.3 . . ?
C52 C53 H53B 111.3 . . ?
C52 C53 C54 102.1(8) . . ?
C9 C10 C20 122.5(8) . . ?
C9 C10 C11 118.2(7) . . ?
C11 C10 C20 119.3(7) . . ?
C26 C25 C24 118.8(7) . . ?
C26 C25 C33B 122(2) . . ?
C26 C25 C33A 119.9(18) . . ?
C24 C25 C33B 118(2) . . ?
C24 C25 C33A 121.3(18) . . ?
N1 C24 C25 117.5(7) . . ?
C29 C24 N1 122.3(8) . . ?
C29 C24 C25 119.7(8) . . ?
C36 N2 Sm1 115.2(5) . . ?
C12 N2 Sm1 123.1(5) . . ?
C12 N2 C36 118.9(7) . . ?
O1 C1 C2 113.3(6) . . ?
C6 C1 O1 123.0(7) . . ?
C6 C1 C2 123.7(7) . . ?
H47A C47 H47B 109.5 . . ?
H47A C47 H47C 109.5 . . ?
H47B C47 H47C 109.5 . . ?
C45 C47 H47A 109.5 . . ?
C45 C47 H47B 109.5 . . ?
C45 C47 H47C 109.5 . . ?
C43 C42 H42 107.7 . . ?
C37 C42 H42 107.7 . . ?
C37 C42 C43 111.6(8) . . ?
C37 C42 C44 111.4(8) . . ?
C44 C42 H42 107.7 . . ?
C44 C42 C43 110.5(8) . . ?
C19 C16 C4 111.2(7) . . ?
C19 C16 C17 106.3(8) . . ?
C18 C16 C19 109.5(8) . . ?
C18 C16 C4 108.8(7) . . ?
C18 C16 C17 109.0(8) . . ?
C4 C16 C17 112.0(7) . . ?
H49A C49 H49B 108.8 . . ?
C48 C49 H49A 110.7 . . ?
C48 C49 H49B 110.7 . . ?
C48 C49 C50 105.2(10) . . ?
C50 C49 H49A 110.7 . . ?
C50 C49 H49B 110.7 . . ?
H21A C21 H21B 109.5 . . ?
H21A C21 H21C 109.5 . . ?
H21B C21 H21C 109.5 . . ?
C20 C21 H21A 109.5 . . ?
C20 C21 H21B 109.5 . . ?
C20 C21 H21C 109.5 . . ?
C16 C19 H19A 109.5 . . ?
C16 C19 H19B 109.5 . . ?
C16 C19 H19C 109.5 . . ?
H19A C19 H19B 109.5 . . ?
H19A C19 H19C 109.5 . . ?
H19B C19 H19C 109.5 . . ?
C49 C48 H48A 110.9 . . ?
C49 C48 H48B 110.9 . . ?
H48A C48 H48B 108.9 . . ?
O2 C48 C49 104.5(10) . . ?
O2 C48 H48A 110.9 . . ?
O2 C48 H48B 110.9 . . ?
N1 C2 C3 126.7(7) . . ?
N1 C2 C1 117.4(7) . . ?
C3 C2 C1 115.8(7) . . ?
N2 C36 C37 119.8(7) . . ?
C41 C36 N2 120.8(7) . . ?
C41 C36 C37 118.8(8) . . ?
C36 C41 C45 121.5(8) . . ?
C40 C41 C36 119.8(8) . . ?
C40 C41 C45 118.6(8) . . ?
C47 C45 C41 111.0(10) . . ?
C47 C45 H45 107.9 . . ?
C41 C45 H45 107.9 . . ?
C46 C45 C47 110.0(11) . . ?
C46 C45 C41 111.9(9) . . ?
C46 C45 H45 107.9 . . ?
C42 C43 H43A 109.5 . . ?
C42 C43 H43B 109.5 . . ?
C42 C43 H43C 109.5 . . ?
H43A C43 H43B 109.5 . . ?
H43A C43 H43C 109.5 . . ?
H43B C43 H43C 109.5 . . ?
C45 C46 H46A 109.5 . . ?
C45 C46 H46B 109.5 . . ?
C45 C46 H46C 109.5 . . ?
H46A C46 H46B 109.5 . . ?
H46A C46 H46C 109.5 . . ?
H46B C46 H46C 109.5 . . ?
C16 C18 H18A 109.5 . . ?
C16 C18 H18B 109.5 . . ?
C16 C18 H18C 109.5 . . ?
H18A C18 H18B 109.5 . . ?
H18A C18 H18C 109.5 . . ?
H18B C18 H18C 109.5 . . ?
C39 C40 C41 121.9(8) . . ?
C39 C40 H40 119.1 . . ?
C41 C40 H40 119.1 . . ?
C10 C9 H9 118.9 . . ?
C10 C9 C8 122.3(7) . . ?
C8 C9 H9 118.9 . . ?
C3 C4 C16 120.6(7) . . ?
C5 C4 C3 118.5(7) . . ?
C5 C4 C16 120.8(7) . . ?
C36 C37 C42 122.3(8) . . ?
C38 C37 C42 118.9(8) . . ?
C38 C37 C36 118.7(8) . . ?
C9 C8 C7 120.9(7) . . ?
C13 C8 C9 117.6(7) . . ?
C13 C8 C7 121.5(7) . . ?
C55 O3 Sm1 134.4(5) . . ?
C55 O3 C52 108.9(6) . . ?
C52 O3 Sm1 116.4(5) . . ?
H34A C34B H34B 109.5 . . ?
H34A C34B H34C 109.5 . . ?
H34B C34B H34C 109.5 . . ?
C33B C34B H34A 109.5 . . ?
C33B C34B H34B 109.5 . . ?
C33B C34B H34C 109.5 . . ?
C51 C50 H50A 110.7 . . ?
C51 C50 H50B 110.7 . . ?
C49 C50 C51 105.3(11) . . ?
C49 C50 H50A 110.7 . . ?
C49 C50 H50B 110.7 . . ?
H50A C50 H50B 108.8 . . ?
C51 O2 Sm1 122.3(6) . . ?
C48 O2 Sm1 132.0(6) . . ?
C48 O2 C51 105.7(8) . . ?
C10 C20 C21 109.5(8) . . ?
C10 C20 C23 109.9(7) . . ?
C23 C20 C21 108.6(8) . . ?
C22 C20 C10 112.8(8) . . ?
C22 C20 C21 107.1(8) . . ?
C22 C20 C23 108.8(9) . . ?
O1 C13 C12 113.1(6) . . ?
C8 C13 O1 123.2(7) . . ?
C8 C13 C12 123.8(7) . . ?
N2 C12 C13 118.5(6) . . ?
N2 C12 C11 125.6(7) . . ?
C11 C12 C13 115.8(7) . . ?
C16 C17 H17A 109.5 . . ?
C16 C17 H17B 109.5 . . ?
C16 C17 H17C 109.5 . . ?
H17A C17 H17B 109.5 . . ?
H17A C17 H17C 109.5 . . ?
H17B C17 H17C 109.5 . . ?
C53 C54 H54A 111.4 . . ?
C53 C54 H54B 111.4 . . ?
H54A C54 H54B 109.3 . . ?
C55 C54 C53 101.6(7) . . ?
C55 C54 H54A 111.4 . . ?
C55 C54 H54B 111.4 . . ?
O3 C55 C54 106.1(7) . . ?
O3 C55 H55A 110.5 . . ?
O3 C55 H55B 110.5 . . ?
C54 C55 H55A 110.5 . . ?
C54 C55 H55B 110.5 . . ?
H55A C55 H55B 108.7 . . ?
C10 C11 H11 118.8 . . ?
C12 C11 C10 122.3(8) . . ?
C12 C11 H11 118.8 . . ?
C20 C23 H23A 109.5 . . ?
C20 C23 H23B 109.5 . . ?
C20 C23 H23C 109.5 . . ?
H23A C23 H23B 109.5 . . ?
H23A C23 H23C 109.5 . . ?
H23B C23 H23C 109.5 . . ?
C1 C6 C5 117.7(7) . . ?
C1 C6 C7 121.4(7) . . ?
C5 C6 C7 120.9(7) . . ?
C20 C22 H22A 109.5 . . ?
C20 C22 H22B 109.5 . . ?
C20 C22 H22C 109.5 . . ?
H22A C22 H22B 109.5 . . ?
H22A C22 H22C 109.5 . . ?
H22B C22 H22C 109.5 . . ?
C27 C28 C29 119.7(9) . . ?
C27 C28 H28 120.2 . . ?
C29 C28 H28 120.2 . . ?
C39 C38 C37 122.2(8) . . ?
C39 C38 H38 118.9 . . ?
C37 C38 H38 118.9 . . ?
C25 C33B C34B 113.5(18) . . ?
C25 C33B H33B 108.0 . . ?
C25 C33B C35B 113.3(18) . . ?
C34B C33B H33B 108.0 . . ?
C34B C33B C35B 106(3) . . ?
C35B C33B H33B 108.0 . . ?
C53 C52 H52A 110.6 . . ?
C53 C52 H52B 110.6 . . ?
O3 C52 C53 105.9(8) . . ?
O3 C52 H52A 110.6 . . ?
O3 C52 H52B 110.6 . . ?
H52A C52 H52B 108.7 . . ?
C4 C5 C6 122.1(7) . . ?
C4 C5 H5 118.9 . . ?
C6 C5 H5 118.9 . . ?
C8 C7 C15 109.8(7) . . ?
C8 C7 C14 108.9(6) . . ?
C6 C7 C8 111.1(6) . . ?
C6 C7 C15 109.5(7) . . ?
C6 C7 C14 109.0(7) . . ?
C14 C7 C15 108.4(7) . . ?
C7 C15 H15A 109.5 . . ?
C7 C15 H15B 109.5 . . ?
C7 C15 H15C 109.5 . . ?
H15A C15 H15B 109.5 . . ?
H15A C15 H15C 109.5 . . ?
H15B C15 H15C 109.5 . . ?
C7 C14 H14A 109.5 . . ?
C7 C14 H14B 109.5 . . ?
C7 C14 H14C 109.5 . . ?
H14A C14 H14B 109.5 . . ?
H14A C14 H14C 109.5 . . ?
H14B C14 H14C 109.5 . . ?
C42 C44 H44A 109.5 . . ?
C42 C44 H44B 109.5 . . ?
C42 C44 H44C 109.5 . . ?
H44A C44 H44B 109.5 . . ?
H44A C44 H44C 109.5 . . ?
H44B C44 H44C 109.5 . . ?
H32A C32 H32B 109.5 . . ?
H32A C32 H32C 109.5 . . ?
H32B C32 H32C 109.5 . . ?
C30 C32 H32A 109.5 . . ?
C30 C32 H32B 109.5 . . ?
C30 C32 H32C 109.5 . . ?
C29 C30 C32 112.2(8) . . ?
C29 C30 H30 108.0 . . ?
C29 C30 C31 111.5(8) . . ?
C32 C30 H30 108.0 . . ?
C31 C30 C32 109.1(7) . . ?
C31 C30 H30 108.0 . . ?
C30 C31 H31A 109.5 . . ?
C30 C31 H31B 109.5 . . ?
C30 C31 H31C 109.5 . . ?
H31A C31 H31B 109.5 . . ?
H31A C31 H31C 109.5 . . ?
H31B C31 H31C 109.5 . . ?
C33B C35B H35A 109.5 . . ?
C33B C35B H35B 109.5 . . ?
C33B C35B H35C 109.5 . . ?
H35A C35B H35B 109.5 . . ?
H35A C35B H35C 109.5 . . ?
H35B C35B H35C 109.5 . . ?
H35D C35A H35E 109.5 . . ?
H35D C35A H35F 109.5 . . ?
H35E C35A H35F 109.5 . . ?
C33A C35A H35D 109.5 . . ?
C33A C35A H35E 109.5 . . ?
C33A C35A H35F 109.5 . . ?
H34D C34A H34E 109.5 . . ?
H34D C34A H34F 109.5 . . ?
H34E C34A H34F 109.5 . . ?
C33A C34A H34D 109.5 . . ?
C33A C34A H34E 109.5 . . ?
C33A C34A H34F 109.5 . . ?
C25 C33A H33A 108.3 . . ?
C35A C33A C25 103.9(15) . . ?
C35A C33A H33A 108.3 . . ?
C34A C33A C25 115(2) . . ?
C34A C33A C35A 113(3) . . ?
C34A C33A H33A 108.3 . . ?

loop_
_geom_torsion_atom_site_label_1
_geom_torsion_atom_site_label_2
_geom_torsion_atom_site_label_3
_geom_torsion_atom_site_label_4
_geom_torsion
_geom_torsion_site_symmetry_1
_geom_torsion_site_symmetry_2
_geom_torsion_site_symmetry_3
_geom_torsion_site_symmetry_4
_geom_torsion_publ_flag
Sm1 N1 C24 C29 -96.1(9) . . . . ?
Sm1 N1 C24 C25 76.4(8) . . . . ?
Sm1 N1 C2 C3 170.7(6) . . . . ?
Sm1 N1 C2 C1 -11.1(9) . . . . ?
Sm1 O1 C1 C2 8.6(7) . . . . ?
Sm1 O1 C1 C6 -170.7(6) . . . . ?
Sm1 O1 C13 C8 170.6(5) . . . . ?
Sm1 O1 C13 C12 -9.8(8) . . . . ?
Sm1 N2 C36 C41 -95.7(8) . . . . ?
Sm1 N2 C36 C37 75.2(8) . . . . ?
Sm1 N2 C12 C13 6.6(9) . . . . ?
Sm1 N2 C12 C11 -171.6(6) . . . . ?
Sm1 O3 C55 C54 163.3(6) . . . . ?
Sm1 O3 C52 C53 170.1(5) . . . . ?
C27 C26 C25 C24 -3.0(14) . . . . ?
C27 C26 C25 C33B 165.8(12) . . . . ?
C27 C26 C25 C33A 177.6(15) . . . . ?
C3 C4 C5 C6 -0.8(11) . . . . ?
O1 C1 C2 N1 0.9(9) . . . . ?
O1 C1 C2 C3 179.3(7) . . . . ?
O1 C1 C6 C5 177.8(7) . . . . ?
O1 C1 C6 C7 1.0(11) . . . . ?
O1 C13 C12 N2 2.4(10) . . . . ?
O1 C13 C12 C11 -179.2(6) . . . . ?
C26 C27 C28 C29 2(2) . . . . ?
C26 C25 C24 N1 -166.9(8) . . . . ?
C26 C25 C24 C29 5.9(13) . . . . ?
C26 C25 C33B C34B 53(3) . . . . ?
C26 C25 C33B C35B -68(3) . . . . ?
C26 C25 C33A C35A -99(2) . . . . ?
C26 C25 C33A C34A 25(3) . . . . ?
C53 C54 C55 O3 29.8(10) . . . . ?
C10 C9 C8 C13 -0.4(12) . . . . ?
C10 C9 C8 C7 179.9(7) . . . . ?
C24 N1 C2 C3 1.1(12) . . . . ?
C24 N1 C2 C1 179.3(6) . . . . ?
C24 C29 C28 C27 1.3(18) . . . . ?
C24 C29 C30 C32 115.0(10) . . . . ?
C24 C29 C30 C31 -122.3(10) . . . . ?
C24 C25 C33B C34B -138(3) . . . . ?
C24 C25 C33B C35B 101(3) . . . . ?
C24 C25 C33A C35A 82(3) . . . . ?
C24 C25 C33A C34A -154(2) . . . . ?
N2 C36 C41 C45 -5.6(12) . . . . ?
N2 C36 C41 C40 173.4(8) . . . . ?
N2 C36 C37 C42 8.2(12) . . . . ?
N2 C36 C37 C38 -172.0(8) . . . . ?
N2 C12 C11 C10 177.7(7) . . . . ?
C1 O1 C13 C8 -9.1(10) . . . . ?
C1 O1 C13 C12 170.5(6) . . . . ?
C1 C6 C5 C4 2.6(11) . . . . ?
C1 C6 C7 C8 -9.7(10) . . . . ?
C1 C6 C7 C15 -131.1(8) . . . . ?
C1 C6 C7 C14 110.4(8) . . . . ?
C42 C37 C38 C39 179.1(9) . . . . ?
C16 C4 C5 C6 -177.3(8) . . . . ?
C49 C48 O2 Sm1 140.8(8) . . . . ?
C49 C48 O2 C51 -38.4(12) . . . . ?
C19 C16 C4 C3 149.0(8) . . . . ?
C19 C16 C4 C5 -34.6(11) . . . . ?
C48 C49 C50 C51 -6.7(14) . . . . ?
C2 N1 C24 C29 74.6(11) . . . . ?
C2 N1 C24 C25 -112.9(9) . . . . ?
C2 C3 C4 C16 174.2(7) . . . . ?
C2 C3 C4 C5 -2.2(11) . . . . ?
C2 C1 C6 C5 -1.5(11) . . . . ?
C2 C1 C6 C7 -178.3(6) . . . . ?
C36 N2 C12 C13 -153.9(7) . . . . ?
C36 N2 C12 C11 28.0(11) . . . . ?
C36 C41 C45 C47 119.3(12) . . . . ?
C36 C41 C45 C46 -117.3(10) . . . . ?
C36 C41 C40 C39 -2.4(14) . . . . ?
C36 C37 C38 C39 -0.8(14) . . . . ?
C41 C36 C37 C42 179.3(8) . . . . ?
C41 C36 C37 C38 -0.9(12) . . . . ?
C45 C41 C40 C39 176.6(9) . . . . ?
C43 C42 C37 C36 -119.6(9) . . . . ?
C43 C42 C37 C38 60.6(11) . . . . ?
C18 C16 C4 C3 -90.3(9) . . . . ?
C18 C16 C4 C5 86.1(9) . . . . ?
C40 C39 C38 C37 0.8(15) . . . . ?
C40 C41 C45 C47 -59.7(13) . . . . ?
C40 C41 C45 C46 63.6(12) . . . . ?
C9 C10 C20 C21 121.4(9) . . . . ?
C9 C10 C20 C23 -119.4(9) . . . . ?
C9 C10 C20 C22 2.3(13) . . . . ?
C9 C10 C11 C12 0.2(12) . . . . ?
C9 C8 C13 O1 179.6(7) . . . . ?
C9 C8 C13 C12 0.1(11) . . . . ?
C9 C8 C7 C6 -170.7(7) . . . . ?
C9 C8 C7 C15 -49.5(10) . . . . ?
C9 C8 C7 C14 69.1(9) . . . . ?
C4 C3 C2 N1 -178.5(8) . . . . ?
C4 C3 C2 C1 3.2(10) . . . . ?
C37 C36 C41 C45 -176.6(8) . . . . ?
C37 C36 C41 C40 2.4(12) . . . . ?
C8 C13 C12 N2 -178.0(7) . . . . ?
C8 C13 C12 C11 0.4(11) . . . . ?
C50 C51 O2 Sm1 -145.3(8) . . . . ?
C50 C51 O2 C48 34.0(12) . . . . ?
C50 C49 C48 O2 27.3(13) . . . . ?
O2 C51 C50 C49 -16.1(14) . . . . ?
C20 C10 C9 C8 179.0(8) . . . . ?
C20 C10 C11 C12 -178.5(8) . . . . ?
C13 O1 C1 C2 -171.7(6) . . . . ?
C13 O1 C1 C6 8.9(10) . . . . ?
C13 C8 C7 C6 9.6(10) . . . . ?
C13 C8 C7 C15 130.8(8) . . . . ?
C13 C8 C7 C14 -110.6(8) . . . . ?
C13 C12 C11 C10 -0.5(11) . . . . ?
C12 N2 C36 C41 66.2(10) . . . . ?
C12 N2 C36 C37 -122.9(8) . . . . ?
C17 C16 C4 C3 30.3(12) . . . . ?
C17 C16 C4 C5 -153.4(9) . . . . ?
C54 C53 C52 O3 34.0(9) . . . . ?
C55 O3 C52 C53 -15.8(9) . . . . ?
C11 C10 C9 C8 0.3(12) . . . . ?
C11 C10 C20 C21 -59.9(11) . . . . ?
C11 C10 C20 C23 59.3(11) . . . . ?
C11 C10 C20 C22 -179.1(9) . . . . ?
C6 C1 C2 N1 -179.8(8) . . . . ?
C6 C1 C2 C3 -1.3(10) . . . . ?
C28 C27 C26 C25 -0.7(17) . . . . ?
C28 C29 C24 N1 167.4(8) . . . . ?
C28 C29 C24 C25 -4.9(14) . . . . ?
C28 C29 C30 C32 -63.1(12) . . . . ?
C28 C29 C30 C31 59.7(12) . . . . ?
C38 C39 C40 C41 0.8(15) . . . . ?
C33B C25 C24 N1 23.8(14) . . . . ?
C33B C25 C24 C29 -163.5(12) . . . . ?
C52 C53 C54 C55 -38.5(9) . . . . ?
C52 O3 C55 C54 -9.3(10) . . . . ?
C5 C6 C7 C8 173.6(7) . . . . ?
C5 C6 C7 C15 52.2(10) . . . . ?
C5 C6 C7 C14 -66.3(9) . . . . ?
C7 C8 C13 O1 -0.7(11) . . . . ?
C7 C8 C13 C12 179.8(7) . . . . ?
C7 C6 C5 C4 179.4(7) . . . . ?
C44 C42 C37 C36 116.4(10) . . . . ?
C44 C42 C37 C38 -63.4(11) . . . . ?
C30 C29 C24 N1 -10.6(15) . . . . ?
C30 C29 C24 C25 177.0(9) . . . . ?
C30 C29 C28 C27 179.4(7) . . . . ?
C33A C25 C24 N1 12.5(16) . . . . ?
C33A C25 C24 C29 -174.8(14) . . . . ?

_shelx_res_file                  
;
TITL ah108_3_a.res in P2(1)
    ah108_3.res
    created by SHELXL-2018/3 at 08:54:32 on 05-May-2022
REM Old TITL AH108_3
REM SHELXT solution in P2(1): R1 0.120, Rweak 0.032, Alpha 0.091
REM <I/s> 0.637 for 8 systematic absences, Orientation as input
REM Flack x = 0.172 ( 0.032 ) from 4278 Parsons' quotients
REM Formula found by SHELXT: N21 C61 O6 Sm
CELL 0.71073 13.5817 14.3505 13.9019 90 116.465 90
ZERR 2 0.0008 0.0006 0.0008 0 0.004 0
LATT -1
SYMM -X,0.5+Y,-Z
SFAC C H N O Sm
UNIT 110 156 4 6 2
SADI 0.01 C34B C33B C35A C33B
SADI 0.01 C34B C33B C35B C33B
SADI 0.01 C30 C29 C33A C25
SADI 0.01 C33B C25 C30 C29
SIMU 0.001 0.002 2 C33A C34A C35A
SIMU 0.001 0.002 2 C33B C34B C35B

L.S. 4 0 0
PLAN  20
SIZE 0.072 0.14 0.209
TEMP -163.15
CONF
list 4
MORE -1
BOND $H
fmap 2 53
acta
REM <olex2.extras>
REM <HklSrc "%.\\AH108_3.hkl">
REM </olex2.extras>

WGHT    0.000000   13.618202
FVAR       0.40833
SM1   5    0.211930    0.530520    0.674931    11.00000    0.02256    0.02169 =
         0.01899    0.00067    0.01105    0.00456
N1    3    0.146486    0.608838    0.503463    11.00000    0.02285    0.01453 =
         0.02561   -0.00529    0.01333   -0.00142
C27   1    0.016975    0.858498    0.543391    11.00000    0.02809    0.01733 =
         0.03168   -0.00560    0.01367    0.01090
AFIX  43
H27   2   -0.011021    0.913956    0.559361    11.00000   -1.20000
AFIX   0
C3    1    0.090587    0.606576    0.309157    11.00000    0.01467    0.01505 =
         0.02039    0.00010    0.00815    0.00124
AFIX  43
H3    2    0.057381    0.666365    0.298854    11.00000   -1.20000
AFIX   0
O1    4    0.243459    0.449018    0.527647    11.00000    0.01839    0.01529 =
         0.01894    0.00010    0.00924    0.00338
C26   1    0.126208    0.850569    0.576757    11.00000    0.02616    0.01158 =
         0.03796   -0.00357    0.01105   -0.00181
AFIX  43
H26   2    0.173567    0.900405    0.614920    11.00000   -1.20000
AFIX   0
C29   1   -0.013679    0.706145    0.465777    11.00000    0.02237    0.02589 =
         0.02730    0.00838    0.01427   -0.00019
C39   1    0.595124    0.458935    1.045791    11.00000    0.02985    0.03710 =
         0.01832   -0.00392    0.00142   -0.00432
AFIX  43
H39   2    0.649179    0.472032    1.116781    11.00000   -1.20000
AFIX   0
C51   1    0.370942    0.658656    0.911556    11.00000    0.04816    0.03080 =
         0.03174   -0.00928   -0.00112   -0.01326
AFIX  23
H51A  2    0.424272    0.698123    0.899619    11.00000   -1.20000
H51B  2    0.400943    0.594692    0.929431    11.00000   -1.20000
AFIX   0
C53   1   -0.100972    0.520226    0.741532    11.00000    0.03619    0.03231 =
         0.03648   -0.00423    0.02326   -0.00063
AFIX  23
H53A  2   -0.162818    0.526791    0.668782    11.00000   -1.20000
H53B  2   -0.120735    0.550719    0.794424    11.00000   -1.20000
AFIX   0
C10   1    0.447477    0.219136    0.611475    11.00000    0.02065    0.01702 =
         0.02791    0.00162    0.01036    0.00319
C25   1    0.169792    0.770619    0.555911    11.00000    0.02038    0.01985 =
         0.02323   -0.00538    0.00445   -0.00023
C24   1    0.098329    0.695319    0.503482    11.00000    0.02572    0.01549 =
         0.01738   -0.00166    0.01185   -0.00104
N2    3    0.352223    0.409675    0.731611    11.00000    0.01985    0.01927 =
         0.01872   -0.00197    0.00784   -0.00521
C1    1    0.193559    0.482396    0.422476    11.00000    0.01610    0.01390 =
         0.00708   -0.00141    0.00495   -0.00070
C47   1    0.578962    0.596879    0.765423    11.00000    0.06219    0.03109 =
         0.03377   -0.00311    0.02565   -0.00662
AFIX 137
H47A  2    0.514818    0.629406    0.763856    11.00000   -1.50000
H47B  2    0.589424    0.615097    0.702658    11.00000   -1.50000
H47C  2    0.644517    0.613582    0.831180    11.00000   -1.50000
AFIX   0
C42   1    0.311649    0.352099    0.913103    11.00000    0.02168    0.02860 =
         0.02339   -0.00014    0.01076   -0.00025
AFIX  13
H42   2    0.263547    0.343623    0.834472    11.00000   -1.20000
AFIX   0
C16   1    0.022536    0.597553    0.107300    11.00000    0.02277    0.02454 =
         0.01689    0.00275    0.00630    0.00472
C49   1    0.238671    0.742965    0.944203    11.00000    0.09772    0.05060 =
         0.07925   -0.03342    0.06591   -0.02625
AFIX  23
H49A  2    0.183756    0.709331    0.959780    11.00000   -1.20000
H49B  2    0.242244    0.808531    0.967685    11.00000   -1.20000
AFIX   0
C21   1    0.640555    0.166006    0.720233    11.00000    0.02907    0.03846 =
         0.04445    0.00687    0.01475    0.01149
AFIX 137
H21A  2    0.665090    0.209097    0.680613    11.00000   -1.50000
H21B  2    0.689170    0.111551    0.742761    11.00000   -1.50000
H21C  2    0.642847    0.197489    0.783755    11.00000   -1.50000
AFIX   0
C19   1    0.074890    0.570499    0.035385    11.00000    0.04029    0.05253 =
         0.02346    0.01046    0.01304    0.01813
AFIX 137
H19A  2    0.068514    0.503003    0.023454    11.00000   -1.50000
H19B  2    0.152740    0.588184    0.069809    11.00000   -1.50000
H19C  2    0.037323    0.602788   -0.033688    11.00000   -1.50000
AFIX   0
C48   1    0.209548    0.738166    0.828437    11.00000    0.03966    0.03650 =
         0.05910   -0.00449    0.02584    0.00173
AFIX  23
H48A  2    0.129155    0.730845    0.785026    11.00000   -1.20000
H48B  2    0.233717    0.795110    0.804767    11.00000   -1.20000
AFIX   0
C2    1    0.140887    0.569263    0.412395    11.00000    0.01488    0.01377 =
         0.02377   -0.00016    0.01173   -0.00211
C36   1    0.436803    0.419357    0.836373    11.00000    0.01788    0.01606 =
         0.02494   -0.00243    0.00920    0.00110
C41   1    0.536278    0.462624    0.855079    11.00000    0.01945    0.02337 =
         0.02602    0.00051    0.01059   -0.00097
C45   1    0.560614    0.492651    0.763222    11.00000    0.02365    0.03078 =
         0.02942   -0.00324    0.01589   -0.00852
AFIX  13
H45   2    0.495003    0.477151    0.694338    11.00000   -1.20000
AFIX   0
C43   1    0.249959    0.412922    0.957504    11.00000    0.02774    0.05287 =
         0.03606   -0.00302    0.01801    0.00531
AFIX 137
H43A  2    0.292920    0.418532    1.035573    11.00000   -1.50000
H43B  2    0.178524    0.384578    0.940896    11.00000   -1.50000
H43C  2    0.238619    0.474909    0.924698    11.00000   -1.50000
AFIX   0
C46   1    0.658434    0.441659    0.764509    11.00000    0.03232    0.04754 =
         0.05395   -0.00633    0.03074   -0.00841
AFIX 137
H46A  2    0.667152    0.458332    0.700370    11.00000   -1.50000
H46B  2    0.646738    0.374311    0.765038    11.00000   -1.50000
H46C  2    0.724905    0.459235    0.828954    11.00000   -1.50000
AFIX   0
C18   1   -0.092961    0.559810    0.061273    11.00000    0.02778    0.05106 =
         0.02968    0.00686    0.00163    0.00141
AFIX 137
H18A  2   -0.135893    0.585130   -0.011051    11.00000   -1.50000
H18B  2   -0.127147    0.578058    0.107386    11.00000   -1.50000
H18C  2   -0.090988    0.491685    0.057538    11.00000   -1.50000
AFIX   0
C40   1    0.613774    0.479859    0.958879    11.00000    0.02174    0.02759 =
         0.03037   -0.00400    0.00766   -0.00744
AFIX  43
H40   2    0.682044    0.506981    0.970691    11.00000   -1.20000
AFIX   0
C9    1    0.386258    0.241471    0.504834    11.00000    0.02126    0.02025 =
         0.01841   -0.00181    0.00886    0.00160
AFIX  43
H9    2    0.391998    0.203223    0.451784    11.00000   -1.20000
AFIX   0
C4    1    0.087450    0.558834    0.220329    11.00000    0.01805    0.01707 =
         0.01601    0.00062    0.00855   -0.00237
C37   1    0.416545    0.397483    0.925794    11.00000    0.02464    0.02235 =
         0.02126   -0.00355    0.01167    0.00285
C8    1    0.316516    0.317820    0.472123    11.00000    0.01332    0.01342 =
         0.02489   -0.00317    0.00994   -0.00299
O3    4    0.050667    0.485462    0.709440    11.00000    0.03315    0.02466 =
         0.03056    0.00050    0.01729    0.00255
PART 2
C34B  1    0.374561    0.799823    0.681403    10.50000    0.02676    0.03319 =
         0.03220    0.00153    0.01042   -0.00205
AFIX 137
H34A  2    0.448089    0.794759    0.685014    10.50000   -1.50000
H34B  2    0.370471    0.760686    0.737280    10.50000   -1.50000
H34C  2    0.360193    0.864841    0.692665    10.50000   -1.50000
AFIX   0
PART 0
C50   1    0.348451    0.697756    0.999541    11.00000    0.08784    0.08161 =
         0.03491   -0.01017    0.02839   -0.02527
AFIX  23
H50A  2    0.347340    0.647583    1.047924    11.00000   -1.20000
H50B  2    0.405364    0.743895    1.042355    11.00000   -1.20000
AFIX   0
O2    4    0.266759    0.658226    0.818499    11.00000    0.04130    0.02796 =
         0.02514   -0.00548    0.01196   -0.00217
C20   1    0.522687    0.134572    0.647695    11.00000    0.02914    0.02670 =
         0.03229   -0.00119    0.01468    0.00820
C13   1    0.309399    0.370973    0.549754    11.00000    0.01502    0.01632 =
         0.02250    0.00049    0.01119   -0.00076
C12   1    0.368773    0.352720    0.660733    11.00000    0.01387    0.01258 =
         0.02408    0.00017    0.01172    0.00403
C17   1    0.018071    0.703736    0.106530    11.00000    0.07561    0.02705 =
         0.02564    0.00804    0.01212    0.01128
AFIX 137
H17A  2    0.093048    0.728764    0.140598    11.00000   -1.50000
H17B  2   -0.021987    0.724712    0.146301    11.00000   -1.50000
H17C  2   -0.019717    0.725976    0.032197    11.00000   -1.50000
AFIX   0
C54   1   -0.070708    0.418454    0.769810    11.00000    0.03038    0.03170 =
         0.03599    0.00003    0.01867   -0.00018
AFIX  23
H54A  2   -0.028149    0.409633    0.848365    11.00000   -1.20000
H54B  2   -0.136890    0.378298    0.742689    11.00000   -1.20000
AFIX   0
C55   1   -0.000837    0.398840    0.711829    11.00000    0.03272    0.02631 =
         0.03766   -0.00485    0.02058    0.00150
AFIX  23
H55A  2    0.055315    0.350876    0.750706    11.00000   -1.20000
H55B  2   -0.047342    0.376386    0.637917    11.00000   -1.20000
AFIX   0
C11   1    0.437851    0.275544    0.688254    11.00000    0.01492    0.01760 =
         0.02591    0.00096    0.00947    0.00202
AFIX  43
H11   2    0.479971    0.260802    0.762101    11.00000   -1.20000
AFIX   0
C23   1    0.485556    0.068680    0.711234    11.00000    0.03234    0.02832 =
         0.04859    0.01117    0.01528    0.00912
AFIX 137
H23A  2    0.483764    0.102314    0.771785    11.00000   -1.50000
H23B  2    0.537157    0.016415    0.738388    11.00000   -1.50000
H23C  2    0.411887    0.044967    0.664361    11.00000   -1.50000
AFIX   0
C6    1    0.194897    0.435106    0.338277    11.00000    0.01566    0.01789 =
         0.02457   -0.00570    0.01196   -0.00387
C22   1    0.525472    0.081475    0.554661    11.00000    0.04996    0.03316 =
         0.03990   -0.00106    0.01379    0.02465
AFIX 137
H22A  2    0.452490    0.055480    0.509651    11.00000   -1.50000
H22B  2    0.579241    0.030784    0.582528    11.00000   -1.50000
H22C  2    0.546486    0.123839    0.511663    11.00000   -1.50000
AFIX   0
C28   1   -0.054174    0.789888    0.487796    11.00000    0.01231    0.02067 =
         0.03488    0.00379    0.01348    0.00718
AFIX  43
H28   2   -0.130956    0.798118    0.463753    11.00000   -1.20000
AFIX   0
C38   1    0.496337    0.418537    1.027845    11.00000    0.02319    0.03117 =
         0.01517   -0.00070    0.00384   -0.00499
AFIX  43
H38   2    0.482678    0.404716    1.087651    11.00000   -1.20000
AFIX   0
PART 2
C33B  1    0.287008    0.766726    0.568921    10.50000    0.02642    0.03271 =
         0.03238    0.00091    0.01082   -0.00110
AFIX  13
H33B  2    0.303788    0.700607    0.558893    10.50000   -1.20000
AFIX   0
PART 0
C52   1    0.002565    0.559363    0.746257    11.00000    0.03549    0.02638 =
         0.03242   -0.00315    0.02054    0.00173
AFIX  23
H52A  2   -0.013255    0.614684    0.699135    11.00000   -1.20000
H52B  2    0.053287    0.577884    0.820666    11.00000   -1.20000
AFIX   0
C5    1    0.138950    0.474023    0.236576    11.00000    0.02584    0.02072 =
         0.01835   -0.00347    0.01269   -0.00205
AFIX  43
H5    2    0.136287    0.440806    0.176352    11.00000   -1.20000
AFIX   0
C7    1    0.250218    0.340589    0.353519    11.00000    0.02419    0.01661 =
         0.02095    0.00142    0.01250    0.00112
C15   1    0.326067    0.340151    0.297887    11.00000    0.03603    0.02294 =
         0.02910    0.00340    0.02339    0.00532
AFIX 137
H15A  2    0.384196    0.386745    0.331643    11.00000   -1.50000
H15B  2    0.283047    0.355110    0.221577    11.00000   -1.50000
H15C  2    0.359245    0.278319    0.305022    11.00000   -1.50000
AFIX   0
C14   1    0.161717    0.265585    0.301063    11.00000    0.03039    0.02071 =
         0.01913   -0.00285    0.00643   -0.00159
AFIX 137
H14A  2    0.196359    0.203928    0.315390    11.00000   -1.50000
H14B  2    0.123558    0.276110    0.223313    11.00000   -1.50000
H14C  2    0.108703    0.268807    0.330978    11.00000   -1.50000
AFIX   0
C44   1    0.333039    0.256760    0.964991    11.00000    0.03567    0.03699 =
         0.03830    0.00811    0.01397   -0.00806
AFIX 137
H44A  2    0.378776    0.263120    1.042578    11.00000   -1.50000
H44B  2    0.371275    0.217899    0.934290    11.00000   -1.50000
H44C  2    0.262920    0.227519    0.951709    11.00000   -1.50000
AFIX   0
C32   1   -0.157459    0.594704    0.465679    11.00000    0.02882    0.02402 =
         0.03970   -0.00155    0.02222    0.00050
AFIX 137
H32A  2   -0.105087    0.565711    0.532930    11.00000   -1.50000
H32B  2   -0.212146    0.548475    0.421757    11.00000   -1.50000
H32C  2   -0.194552    0.646652    0.481801    11.00000   -1.50000
AFIX   0
C30   1   -0.096155    0.630912    0.404310    11.00000    0.02320    0.02174 =
         0.03406   -0.00255    0.01774   -0.00045
AFIX  13
H30   2   -0.054938    0.577573    0.393217    11.00000   -1.20000
AFIX   0
C31   1   -0.179152    0.665288    0.294359    11.00000    0.02219    0.03653 =
         0.03307   -0.00651    0.01052   -0.00391
AFIX 137
H31A  2   -0.225465    0.713619    0.303172    11.00000   -1.50000
H31B  2   -0.225352    0.613149    0.253266    11.00000   -1.50000
H31C  2   -0.140101    0.691238    0.255815    11.00000   -1.50000
AFIX   0
PART 2
C35B  1    0.305196    0.828040    0.485441    10.50000    0.02670    0.03368 =
         0.03238    0.00136    0.01206   -0.00135
AFIX 137
H35A  2    0.293017    0.893696    0.496344    10.50000   -1.50000
H35B  2    0.253332    0.809109    0.412560    10.50000   -1.50000
H35C  2    0.380654    0.819803    0.495017    10.50000   -1.50000
AFIX   0
PART 0
PART 1
C35A  1    0.302783    0.785746    0.489966    10.50000    0.02139    0.02289 =
         0.03824   -0.00550    0.00974    0.00174
AFIX 137
H35D  2    0.275211    0.848787    0.465592    10.50000   -1.50000
H35E  2    0.259674    0.740698    0.433973    10.50000   -1.50000
H35F  2    0.380230    0.781881    0.504566    10.50000   -1.50000
AFIX   0
C34A  1    0.361252    0.825332    0.681402    10.50000    0.02024    0.02082 =
         0.03713   -0.00545    0.01093    0.00353
AFIX 137
H34D  2    0.438718    0.818112    0.697139    10.50000   -1.50000
H34E  2    0.351582    0.807967    0.744842    10.50000   -1.50000
H34F  2    0.338967    0.890361    0.662565    10.50000   -1.50000
AFIX   0
C33A  1    0.292469    0.764209    0.590210    10.50000    0.02073    0.02095 =
         0.03765   -0.00565    0.01000    0.00314
AFIX  13
H33A  2    0.316111    0.698248    0.611020    10.50000   -1.20000
AFIX   0
HKLF 4


REM  ah108_3_a.res in P2(1)
REM wR2 = 0.1317, GooF = S = 1.239, Restrained GooF = 1.237 for all data
REM R1 = 0.0438 for 11804 Fo > 4sig(Fo) and 0.0790 for all 14294 data
REM 595 parameters refined using 29 restraints

END

WGHT      0.0000     13.6183

REM Highest difference peak  2.264,  deepest hole -2.964,  1-sigma level  0.253
Q1    1   0.3017  0.4976  0.7262  11.00000  0.05    2.26
Q2    1   0.1361  0.5823  0.6256  11.00000  0.05    2.25
Q3    1   0.1392  0.4802  0.6277  11.00000  0.05    2.08
Q4    1   0.1193  0.5526  0.6311  11.00000  0.05    2.08
Q5    1   0.2974  0.5570  0.7314  11.00000  0.05    2.06
Q6    1   0.2635  0.4581  0.7048  11.00000  0.05    1.87
Q7    1   0.2629  0.6020  0.7146  11.00000  0.05    1.75
Q8    1   0.2277  0.5611  0.7572  11.00000  0.05    1.49
Q9    1   0.0609  0.5757  0.5896  11.00000  0.05    1.44
Q10   1   0.3612  0.4779  0.7549  11.00000  0.05    1.43
Q11   1   0.3084  0.4186  0.7355  11.00000  0.05    1.42
Q12   1   0.3620  0.5817  0.7527  11.00000  0.05    1.36
Q13   1   0.0794  0.5606  0.5413  11.00000  0.05    1.35
Q14   1   0.2311  0.4971  0.7653  11.00000  0.05    1.35
Q15   1   0.3127  0.6373  0.7390  11.00000  0.05    1.29
Q16   1   0.2006  0.4986  0.5931  11.00000  0.05    1.28
Q17   1   0.3353  0.4865  0.8005  11.00000  0.05    1.26
Q18   1   0.1877  0.5317  0.7352  11.00000  0.05    1.25
Q19   1  -0.0808  1.0047  0.4581  11.00000  0.05    1.23
Q20   1   0.0793  0.6818  0.5806  11.00000  0.05    1.20
;
_shelx_res_checksum              86206
_olex2_diffrn_ambient_temperature_device 'Oxford Cryosystems'
_olex2_submission_special_instructions 'No special instructions were received'
####################################################################### 
# 
# This file contains crystal structure data downloaded from the 
# Cambridge Structural Database (CSD) hosted by the Cambridge 
# Crystallographic Data Centre (CCDC).
# 
# Full information about CCDC data access policies and citation 
# guidelines are available at http://www.ccdc.cam.ac.uk/access/V1 
# 
# Audit and citation data items may have been added by the CCDC. 
# Please retain this information to preserve the provenance of 
# this file and to allow appropriate attribution of the data. 
# 
#######################################################################

data_ahucr_11_sv
_database_code_depnum_ccdc_archive 'CCDC 2224070'
loop_
_audit_author_name
_audit_author_address
'Luca Muenzfeld'
;Karlsruhe Institute of Technology (KIT)
Germany
;
_audit_update_record             
;
2022-12-02 deposited with the CCDC.	2023-02-03 downloaded from the CCDC.
;
_audit_creation_date             2022-04-16
_audit_creation_method           
;
Olex2 1.5
(compiled 2022.04.07 svn.rca3783a0 for OlexSys, GUI svn.r6498)
;
_shelx_SHELXL_version_number     2018/3
loop_
_audit_author_email
roesky@kit.edu
luca.muenzfeld@kit.edu
_chemical_name_common            ?
_chemical_name_systematic        ?
_chemical_formula_moiety         'C55 H78 N2 O3 Yb'
_chemical_formula_sum            'C55 H78 N2 O3 Yb'
_chemical_formula_weight         988.23
_chemical_melting_point          ?
loop_
_atom_type_symbol
_atom_type_description
_atom_type_scat_dispersion_real
_atom_type_scat_dispersion_imag
_atom_type_scat_source
C C 0.0033 0.0016 'International Tables Vol C Tables 4.2.6.8 and 6.1.1.4'
H H 0.0000 0.0000 'International Tables Vol C Tables 4.2.6.8 and 6.1.1.4'
N N 0.0061 0.0033 'International Tables Vol C Tables 4.2.6.8 and 6.1.1.4'
O O 0.0106 0.0060 'International Tables Vol C Tables 4.2.6.8 and 6.1.1.4'
Yb Yb -0.3850 5.5486 'International Tables Vol C Tables 4.2.6.8 and 6.1.1.4'

_shelx_space_group_comment       
;
The symmetry employed for this shelxl refinement is uniquely defined
by the following loop, which should always be used as a source of
symmetry information in preference to the above space-group names.
They are only intended as comments.
;
_space_group_crystal_system      orthorhombic
_space_group_IT_number           61
_space_group_name_H-M_alt        'P b c a'
_space_group_name_Hall           '-P 2ac 2ab'
loop_
_space_group_symop_operation_xyz
'x, y, z'
'-x+1/2, -y, z+1/2'
'-x, y+1/2, -z+1/2'
'x+1/2, -y+1/2, -z'
'-x, -y, -z'
'x-1/2, y, -z-1/2'
'x, -y-1/2, z-1/2'
'-x-1/2, y-1/2, z'

_cell_length_a                   18.5124(14)
_cell_length_b                   15.2519(11)
_cell_length_c                   35.298(3)
_cell_angle_alpha                90
_cell_angle_beta                 90
_cell_angle_gamma                90
_cell_volume                     9966.5(13)
_cell_formula_units_Z            8
_cell_measurement_reflns_used    19986
_cell_measurement_temperature    100
_cell_measurement_theta_max      29.09
_cell_measurement_theta_min      2.20
_shelx_estimated_absorpt_T_max   0.939
_shelx_estimated_absorpt_T_min   0.802
_exptl_absorpt_coefficient_mu    1.920
_exptl_absorpt_correction_T_max  0.9463
_exptl_absorpt_correction_T_min  0.5260
_exptl_absorpt_correction_type   multi-scan
_exptl_absorpt_process_details   
;
STOE X-Red32, absorption correction by Gaussian integration, analogous to
P. Coppens, "The Evaluation of Absorption and Extinction in Single-Crystal
Structure Analysis", published in: F. R. Ahmed (Editor), "Crystallographic
Computing", Munksgaard, Copenhagen (1970), 255 - 270. Afterwards scaling of
reflection intensities was performed within STOE LANA. J. Koziskova, F. Hahn,
J. Richter, J. Kozisek, Acta Chimica Slovaca, vol. 9, no. 2, 2016, pp. 136-140.
;
_exptl_absorpt_special_details   ?
_exptl_crystal_colour            orange
_exptl_crystal_colour_primary    orange
_exptl_crystal_density_diffrn    1.317
_exptl_crystal_density_meas      ?
_exptl_crystal_density_method    'not measured'
_exptl_crystal_description       rod
_exptl_crystal_F_000             4128
loop_
_exptl_crystal_face_index_h
_exptl_crystal_face_index_k
_exptl_crystal_face_index_l
_exptl_crystal_face_perp_dist
0 -1 3 0.0120
0 1 -3 0.0210
5 2 2 0.0480
-5 -2 -2 0.0720
-2 3 7 0.0140
2 -3 -6 0.0340

_exptl_crystal_size_max          0.12
_exptl_crystal_size_mid          0.067
_exptl_crystal_size_min          0.033
_exptl_transmission_factor_max   ?
_exptl_transmission_factor_min   ?
_diffrn_reflns_av_R_equivalents  0.0392
_diffrn_reflns_av_unetI/netI     0.0671
_diffrn_reflns_Laue_measured_fraction_full 0.993
_diffrn_reflns_Laue_measured_fraction_max 0.871
_diffrn_reflns_limit_h_max       24
_diffrn_reflns_limit_h_min       -19
_diffrn_reflns_limit_k_max       19
_diffrn_reflns_limit_k_min       -16
_diffrn_reflns_limit_l_max       48
_diffrn_reflns_limit_l_min       -36
_diffrn_reflns_number            31881
_diffrn_reflns_point_group_measured_fraction_full 0.993
_diffrn_reflns_point_group_measured_fraction_max 0.871
_diffrn_reflns_theta_full        25.242
_diffrn_reflns_theta_max         29.520
_diffrn_reflns_theta_min         2.200
_diffrn_ambient_temperature      100
_diffrn_detector                 Pilatus200K
_diffrn_detector_area_resol_mean 5.81
_diffrn_detector_type            'DECTRIS PILATUS 200K'
_diffrn_measured_fraction_theta_full 0.993
_diffrn_measured_fraction_theta_max 0.871
_diffrn_measurement_details      
;
 297 frames, detector distance = 80 mm
;
_diffrn_measurement_device       'Eulerian 4-circle diffractometer'
_diffrn_measurement_device_type  'STOE STADIVARI'
_diffrn_measurement_method       'rotation method, \w scans'
_diffrn_radiation_collimation    '0.5 mm diameter, monocapillary'
_diffrn_radiation_monochromator  'plane graphite'
_diffrn_radiation_polarisn_norm  0
_diffrn_radiation_probe          x-ray
_diffrn_radiation_type           'Mo K\a'
_diffrn_radiation_wavelength     0.71073
_diffrn_source                   'Mo Genix 3D HF'
_diffrn_source_current           1.000
_diffrn_source_power             0.050
_diffrn_source_voltage           50
_reflns_Friedel_coverage         0.000
_reflns_Friedel_fraction_full    .
_reflns_Friedel_fraction_max     .
_reflns_number_gt                7910
_reflns_number_total             12120
_reflns_special_details          
;
 Reflections were merged by SHELXL according to the crystal
 class for the calculation of statistics and refinement.
 
 _reflns_Friedel_fraction is defined as the number of unique
 Friedel pairs measured divided by the number that would be
 possible theoretically, ignoring centric projections and
 systematic absences.
;
_reflns_threshold_expression     'I > 2\s(I)'
_computing_cell_refinement       
;
X-Area Recipe 1.34.0.0 (STOE, 2019)
;
_computing_data_collection       
;
X-Area Pilatus3_SV 1.31.154.0 (STOE, 2019)
;
_computing_data_reduction        
;
X-Area Integrate 1.77.0.0 (STOE, 2019)
X-Area LANA 1.77.1.0 (STOE, 2019)
;
_computing_molecular_graphics    'Olex2 1.5 (Dolomanov et al., 2009)'
_computing_publication_material  
;
STOE & Cie GmbH, X-Area, software package for collecting single-crystal or
multi-domain crystal data on STOE area-detector diffractometers, for image 
processing, for the correction and scaling of reflection intensities and 
for outlier rejection, version 1.88, Darmstadt 2019
;
_computing_structure_refinement  'SHELXL 2018/3 (Sheldrick, 2015)'
_computing_structure_solution    'SHELXT 2018/2 (Sheldrick, 2018)'
_refine_diff_density_max         2.449
_refine_diff_density_min         -1.739
_refine_diff_density_rms         0.154
_refine_ls_extinction_coef       .
_refine_ls_extinction_method     none
_refine_ls_goodness_of_fit_ref   1.078
_refine_ls_hydrogen_treatment    constr
_refine_ls_matrix_type           full
_refine_ls_number_parameters     595
_refine_ls_number_reflns         12120
_refine_ls_number_restraints     35
_refine_ls_R_factor_all          0.1134
_refine_ls_R_factor_gt           0.0647
_refine_ls_restrained_S_all      1.077
_refine_ls_shift/su_max          0.002
_refine_ls_shift/su_mean         0.000
_refine_ls_structure_factor_coef Fsqd
_refine_ls_weighting_details     
'w=1/[\s^2^(Fo^2^)+(0.0380P)^2^+91.7915P] where P=(Fo^2^+2Fc^2^)/3'
_refine_ls_weighting_scheme      calc
_refine_ls_wR_factor_gt          0.1330
_refine_ls_wR_factor_ref         0.1534
_refine_special_details          ?
_olex2_refinement_description    
;
1. Fixed Uiso
 At 1.2 times of:
  All C(H) groups, All C(H,H) groups
 At 1.5 times of:
  All C(H,H,H) groups
2. Restrained distances
 C33A-C35A \\sim C34A-C33A
 with sigma of 0.01
 C34B-C33B \\sim C35B-C33B
 with sigma of 0.01
 C29-C33B \\sim C30-C25
 with sigma of 0.01
 C30-C25 \\sim C33A-C29
 with sigma of 0.01
3. Uiso/Uaniso restraints and constraints
C35B \\sim C33B \\sim C34B: within 2A with sigma of 0.001 and sigma for
terminal atoms of 0.002 within 2A
C35A \\sim C33A \\sim C34A: within 2A with sigma of 0.001 and sigma for
terminal atoms of 0.002 within 2A
C33B \\sim C29: within 2A with sigma of 0.01 and sigma for terminal atoms of
0.02 within 2A
4. Others
 Fixed Sof: C33B(0.5) H33B(0.5) C34B(0.5) H34A(0.5) H34B(0.5) H34C(0.5)
 C35B(0.5) H35A(0.5) H35B(0.5) H35C(0.5) C35A(0.5) H35D(0.5) H35E(0.5)
 H35F(0.5) C33A(0.5) H33A(0.5) C34A(0.5) H34D(0.5) H34E(0.5) H34F(0.5)
5.a Ternary CH refined with riding coordinates:
 C42(H42), C45(H45), C30(H30), C33B(H33B), C33A(H33A)
5.b Secondary CH2 refined with riding coordinates:
 C48(H48A,H48B), C50(H50A,H50B), C55(H55A,H55B), C51(H51A,H51B), C49(H49A,
 H49B), C53(H53A,H53B), C52(H52A,H52B), C54(H54A,H54B)
5.c Aromatic/amide H refined with riding coordinates:
 C9(H9), C40(H40), C38(H38), C11(H11), C3(H3), C5(H5), C39(H39), C28(H28),
 C26(H26), C27(H27)
5.d Idealised Me refined as rotating group:
 C14(H14A,H14B,H14C), C17(H17A,H17B,H17C), C15(H15A,H15B,H15C), C22(H22A,H22B,
 H22C), C23(H23A,H23B,H23C), C21(H21A,H21B,H21C), C19(H19A,H19B,H19C), C18(H18A,
 H18B,H18C), C43(H43A,H43B,H43C), C44(H44A,H44B,H44C), C32(H32A,H32B,H32C),
 C47(H47A,H47B,H47C), C31(H31A,H31B,H31C), C34B(H34A,H34B,H34C), C46(H46A,H46B,
 H46C), C35B(H35A,H35B,H35C), C35A(H35D,H35E,H35F), C34A(H34D,H34E,H34F)
;
_atom_sites_solution_hydrogens   geom
_atom_sites_solution_primary     dual
_atom_sites_solution_secondary   ?
loop_
_atom_site_label
_atom_site_type_symbol
_atom_site_fract_x
_atom_site_fract_y
_atom_site_fract_z
_atom_site_U_iso_or_equiv
_atom_site_adp_type
_atom_site_occupancy
_atom_site_site_symmetry_order
_atom_site_calc_flag
_atom_site_refinement_flags_posn
_atom_site_refinement_flags_adp
_atom_site_refinement_flags_occupancy
_atom_site_disorder_assembly
_atom_site_disorder_group
Yb1 Yb 0.56072(2) 0.39572(2) 0.36044(2) 0.02658(9) Uani 1 1 d . . . . .
O1 O 0.5621(2) 0.5079(2) 0.40821(10) 0.0146(8) Uani 1 1 d . . . . .
N2 N 0.6422(3) 0.3662(3) 0.40853(13) 0.0159(10) Uani 1 1 d . . . . .
N1 N 0.5032(3) 0.5254(3) 0.34148(14) 0.0182(11) Uani 1 1 d . . . . .
O3 O 0.5956(3) 0.3113(4) 0.30767(15) 0.0411(14) Uani 1 1 d . . . . .
C6 C 0.5298(3) 0.6544(4) 0.42826(16) 0.0126(11) Uani 1 1 d . . . . .
C1 C 0.5307(3) 0.5893(4) 0.40162(15) 0.0121(11) Uani 1 1 d . . . . .
C2 C 0.5000(3) 0.5975(4) 0.36498(15) 0.0150(11) Uani 1 1 d . . . . .
C9 C 0.6525(3) 0.5401(4) 0.49984(17) 0.0176(12) Uani 1 1 d . . . . .
H9 H 0.654501 0.580941 0.520151 0.021 Uiso 1 1 calc R U . . .
C36 C 0.6898(3) 0.2932(4) 0.40600(16) 0.0154(12) Uani 1 1 d . . . . .
O2 O 0.4637(3) 0.3015(4) 0.37187(16) 0.0447(14) Uani 1 1 d . . . . .
C40 C 0.7128(3) 0.1372(4) 0.41144(18) 0.0205(13) Uani 1 1 d . . . . .
H40 H 0.697988 0.080848 0.419819 0.025 Uiso 1 1 calc R U . . .
C8 C 0.6080(3) 0.5586(4) 0.46894(16) 0.0144(12) Uani 1 1 d . . . . .
C24 C 0.4873(4) 0.5359(4) 0.30224(17) 0.0194(13) Uani 1 1 d . . . . .
C13 C 0.6068(3) 0.4985(4) 0.44015(16) 0.0152(12) Uani 1 1 d . . . . .
C7 C 0.5604(3) 0.6413(4) 0.46783(15) 0.0137(10) Uani 1 1 d . . . . .
C38 C 0.7994(3) 0.2286(4) 0.38123(17) 0.0197(13) Uani 1 1 d . . . . .
H38 H 0.844612 0.234958 0.368751 0.024 Uiso 1 1 calc R U . . .
C41 C 0.6694(3) 0.2093(4) 0.41876(18) 0.0191(13) Uani 1 1 d . . . . .
C12 C 0.6482(3) 0.4204(4) 0.43984(16) 0.0144(12) Uani 1 1 d . . . . .
C10 C 0.6937(3) 0.4647(4) 0.50203(16) 0.0166(12) Uani 1 1 d . . . . .
C11 C 0.6920(3) 0.4062(4) 0.47157(16) 0.0174(12) Uani 1 1 d . . . . .
H11 H 0.721470 0.355248 0.472416 0.021 Uiso 1 1 calc R U . . .
C14 C 0.4983(3) 0.6297(4) 0.49579(18) 0.0194(13) Uani 1 1 d . . . . .
H14A H 0.467300 0.681738 0.495207 0.029 Uiso 1 1 calc R U . . .
H14B H 0.517771 0.621840 0.521380 0.029 Uiso 1 1 calc R U . . .
H14C H 0.469926 0.577936 0.488731 0.029 Uiso 1 1 calc R U . . .
C4 C 0.4660(3) 0.7471(4) 0.38325(17) 0.0173(12) Uani 1 1 d . . . . .
C25 C 0.4215(4) 0.5015(5) 0.28750(18) 0.0259(15) Uani 1 1 d D . . . .
C3 C 0.4691(3) 0.6789(4) 0.35667(18) 0.0186(12) Uani 1 1 d . . . . .
H3 H 0.449500 0.688340 0.332140 0.022 Uiso 1 1 calc R U . . .
C5 C 0.4960(3) 0.7341(4) 0.41896(18) 0.0170(12) Uani 1 1 d . . . . .
H5 H 0.493649 0.779649 0.437283 0.020 Uiso 1 1 calc R U . . .
C37 C 0.7579(3) 0.3034(4) 0.38783(18) 0.0167(12) Uani 1 1 d . . . . .
C39 C 0.7779(3) 0.1462(4) 0.39198(18) 0.0215(13) Uani 1 1 d . . . . .
H39 H 0.806642 0.096369 0.386269 0.026 Uiso 1 1 calc R U . . .
C17 C 0.3477(4) 0.8143(5) 0.3646(2) 0.0297(15) Uani 1 1 d . . . . .
H17A H 0.343822 0.772824 0.343526 0.045 Uiso 1 1 calc R U . . .
H17B H 0.322810 0.868909 0.358031 0.045 Uiso 1 1 calc R U . . .
H17C H 0.325438 0.788810 0.387284 0.045 Uiso 1 1 calc R U . . .
C29 C 0.5383(3) 0.5727(5) 0.27787(18) 0.0254(14) Uani 1 1 d D U . . .
C15 C 0.6070(4) 0.7218(4) 0.47925(18) 0.0218(14) Uani 1 1 d . . . . .
H15A H 0.649036 0.725735 0.462483 0.033 Uiso 1 1 calc R U . . .
H15B H 0.623229 0.715054 0.505506 0.033 Uiso 1 1 calc R U . . .
H15C H 0.578018 0.775312 0.476952 0.033 Uiso 1 1 calc R U . . .
C42 C 0.7873(3) 0.3934(4) 0.3770(2) 0.0248(14) Uani 1 1 d . . . . .
H42 H 0.750717 0.438279 0.384608 0.030 Uiso 1 1 calc R U . . .
C45 C 0.6006(4) 0.1962(4) 0.4421(2) 0.0301(17) Uani 1 1 d . . . . .
H45 H 0.577177 0.254971 0.444697 0.036 Uiso 1 1 calc R U . . .
C22 C 0.8161(4) 0.4187(5) 0.5268(2) 0.0294(16) Uani 1 1 d . . . . .
H22A H 0.838615 0.469133 0.514254 0.044 Uiso 1 1 calc R U . . .
H22B H 0.816197 0.368388 0.509531 0.044 Uiso 1 1 calc R U . . .
H22C H 0.843416 0.404015 0.549715 0.044 Uiso 1 1 calc R U . . .
C20 C 0.7384(3) 0.4415(4) 0.53750(17) 0.0191(13) Uani 1 1 d . . . . .
C28 C 0.5246(4) 0.5717(5) 0.23900(19) 0.0343(18) Uani 1 1 d . . . . .
H28 H 0.558913 0.596915 0.222204 0.041 Uiso 1 1 calc R U . . .
C16 C 0.4274(3) 0.8336(4) 0.37252(18) 0.0221(14) Uani 1 1 d . . . . .
C23 C 0.7414(4) 0.5184(5) 0.56542(19) 0.0339(18) Uani 1 1 d . . . . .
H23A H 0.769923 0.501629 0.587638 0.051 Uiso 1 1 calc R U . . .
H23B H 0.692232 0.533723 0.573391 0.051 Uiso 1 1 calc R U . . .
H23C H 0.763798 0.569152 0.553085 0.051 Uiso 1 1 calc R U . . .
C21 C 0.7022(4) 0.3654(6) 0.5578(2) 0.041(2) Uani 1 1 d . . . . .
H21A H 0.703065 0.313482 0.541420 0.061 Uiso 1 1 calc R U . . .
H21B H 0.652090 0.380849 0.563634 0.061 Uiso 1 1 calc R U . . .
H21C H 0.728249 0.352786 0.581327 0.061 Uiso 1 1 calc R U . . .
C30 C 0.3629(4) 0.4655(5) 0.3131(2) 0.0322(17) Uani 1 1 d D . . . .
H30 H 0.386956 0.435824 0.335016 0.039 Uiso 1 1 calc R U . . .
C26 C 0.4117(4) 0.5012(5) 0.2482(2) 0.0349(18) Uani 1 1 d . . . . .
H26 H 0.368739 0.476916 0.237867 0.042 Uiso 1 1 calc R U . . .
C27 C 0.4629(4) 0.5352(5) 0.2245(2) 0.0351(18) Uani 1 1 d . . . . .
H27 H 0.455702 0.533554 0.197819 0.042 Uiso 1 1 calc R U . . .
C19 C 0.4315(4) 0.9028(4) 0.4041(2) 0.0310(15) Uani 1 1 d . . . . .
H19A H 0.404174 0.882359 0.426207 0.046 Uiso 1 1 calc R U . . .
H19B H 0.410954 0.958081 0.395025 0.046 Uiso 1 1 calc R U . . .
H19C H 0.482104 0.911919 0.411310 0.046 Uiso 1 1 calc R U . . .
C18 C 0.4630(4) 0.8738(4) 0.3378(2) 0.0295(16) Uani 1 1 d . . . . .
H18A H 0.513903 0.885904 0.343234 0.044 Uiso 1 1 calc R U . . .
H18B H 0.438370 0.928675 0.331205 0.044 Uiso 1 1 calc R U . . .
H18C H 0.459546 0.832845 0.316454 0.044 Uiso 1 1 calc R U . . .
C33B C 0.6103(9) 0.6095(14) 0.2911(11) 0.041(3) Uani 0.5 1 d D U P A 2
H33B H 0.610868 0.612939 0.319380 0.049 Uiso 0.5 1 calc R U P A 2
C43 C 0.8002(5) 0.4029(6) 0.3352(2) 0.047(2) Uani 1 1 d . . . . .
H43A H 0.836104 0.359686 0.327027 0.071 Uiso 1 1 calc R U . . .
H43B H 0.818045 0.462091 0.329839 0.071 Uiso 1 1 calc R U . . .
H43C H 0.754833 0.393130 0.321557 0.071 Uiso 1 1 calc R U . . .
C44 C 0.8565(4) 0.4115(5) 0.3993(2) 0.0367(18) Uani 1 1 d . . . . .
H44A H 0.845071 0.416248 0.426290 0.055 Uiso 1 1 calc R U . . .
H44B H 0.878123 0.466486 0.390459 0.055 Uiso 1 1 calc R U . . .
H44C H 0.890713 0.363290 0.395324 0.055 Uiso 1 1 calc R U . . .
C32 C 0.3167(5) 0.5396(6) 0.3288(2) 0.048(2) Uani 1 1 d . . . . .
H32A H 0.347248 0.580460 0.343030 0.073 Uiso 1 1 calc R U . . .
H32B H 0.279679 0.515303 0.345695 0.073 Uiso 1 1 calc R U . . .
H32C H 0.293277 0.570727 0.307865 0.073 Uiso 1 1 calc R U . . .
C47 C 0.6195(5) 0.1645(6) 0.4826(2) 0.046(2) Uani 1 1 d . . . . .
H47A H 0.574953 0.157474 0.497272 0.070 Uiso 1 1 calc R U . . .
H47B H 0.650676 0.207797 0.494923 0.070 Uiso 1 1 calc R U . . .
H47C H 0.644734 0.108125 0.481102 0.070 Uiso 1 1 calc R U . . .
C31 C 0.3134(5) 0.3981(6) 0.2938(2) 0.047(2) Uani 1 1 d . . . . .
H31A H 0.284351 0.427424 0.274314 0.071 Uiso 1 1 calc R U . . .
H31B H 0.281359 0.371616 0.312675 0.071 Uiso 1 1 calc R U . . .
H31C H 0.342923 0.352308 0.281960 0.071 Uiso 1 1 calc R U . . .
C48 C 0.4286(5) 0.2343(6) 0.3472(3) 0.053(2) Uani 1 1 d . . . . .
H48A H 0.461872 0.184610 0.342693 0.063 Uiso 1 1 calc R U . . .
H48B H 0.415270 0.260286 0.322475 0.063 Uiso 1 1 calc R U . . .
C50 C 0.3449(5) 0.2822(6) 0.3926(3) 0.056(3) Uani 1 1 d . . . . .
H50A H 0.318742 0.327801 0.378099 0.067 Uiso 1 1 calc R U . . .
H50B H 0.315667 0.264937 0.414830 0.067 Uiso 1 1 calc R U . . .
C55 C 0.6390(5) 0.2317(6) 0.3091(2) 0.050(2) Uani 1 1 d . . . . .
H55A H 0.608397 0.179761 0.314227 0.060 Uiso 1 1 calc R U . . .
H55B H 0.676657 0.235917 0.328871 0.060 Uiso 1 1 calc R U . . .
C34B C 0.6285(13) 0.703(2) 0.2738(7) 0.041(4) Uani 0.5 1 d D U P A 2
H34A H 0.643256 0.695813 0.247314 0.061 Uiso 0.5 1 calc R U P A 2
H34B H 0.667908 0.729424 0.288270 0.061 Uiso 0.5 1 calc R U P A 2
H34C H 0.585619 0.740088 0.275167 0.061 Uiso 0.5 1 calc R U P A 2
C51 C 0.4166(4) 0.3126(7) 0.4039(2) 0.046(2) Uani 1 1 d . . . . .
H51A H 0.414661 0.375099 0.411451 0.055 Uiso 1 1 calc R U . . .
H51B H 0.434424 0.277959 0.425738 0.055 Uiso 1 1 calc R U . . .
C49 C 0.3622(6) 0.2036(7) 0.3679(3) 0.064(3) Uani 1 1 d . . . . .
H49A H 0.372339 0.150915 0.383337 0.077 Uiso 1 1 calc R U . . .
H49B H 0.322243 0.190707 0.350077 0.077 Uiso 1 1 calc R U . . .
C46 C 0.5467(4) 0.1368(6) 0.4240(3) 0.053(3) Uani 1 1 d . . . . .
H46A H 0.564704 0.076434 0.424646 0.079 Uiso 1 1 calc R U . . .
H46B H 0.539118 0.154777 0.397636 0.079 Uiso 1 1 calc R U . . .
H46C H 0.500880 0.140307 0.437813 0.079 Uiso 1 1 calc R U . . .
C53 C 0.6176(5) 0.2599(7) 0.2457(2) 0.050(2) Uani 1 1 d . . . . .
H53A H 0.588633 0.211278 0.234927 0.060 Uiso 1 1 calc R U . . .
H53B H 0.639918 0.292930 0.224575 0.060 Uiso 1 1 calc R U . . .
C52 C 0.5709(6) 0.3189(7) 0.2690(2) 0.063(3) Uani 1 1 d . . . . .
H52A H 0.575266 0.380309 0.260163 0.076 Uiso 1 1 calc R U . . .
H52B H 0.519608 0.300947 0.267023 0.076 Uiso 1 1 calc R U . . .
C54 C 0.6721(5) 0.2263(8) 0.2705(3) 0.064(3) Uani 1 1 d . . . . .
H54A H 0.716494 0.262258 0.269048 0.077 Uiso 1 1 calc R U . . .
H54B H 0.684186 0.164886 0.263962 0.077 Uiso 1 1 calc R U . . .
C35B C 0.6734(11) 0.5474(14) 0.2771(5) 0.041(3) Uani 0.5 1 d D U P A 2
H35A H 0.668977 0.537879 0.249768 0.062 Uiso 0.5 1 calc R U P A 2
H35B H 0.670278 0.490972 0.290317 0.062 Uiso 0.5 1 calc R U P A 2
H35C H 0.720113 0.574852 0.282647 0.062 Uiso 0.5 1 calc R U P A 2
C35A C 0.6695(9) 0.5566(13) 0.2922(4) 0.032(3) Uani 0.5 1 d D U P A 1
H35D H 0.657513 0.498318 0.301992 0.048 Uiso 0.5 1 calc R U P A 1
H35E H 0.708906 0.581826 0.307190 0.048 Uiso 0.5 1 calc R U P A 1
H35F H 0.684651 0.551746 0.265660 0.048 Uiso 0.5 1 calc R U P A 1
C33A C 0.6062(10) 0.6132(14) 0.2947(9) 0.032(3) Uani 0.5 1 d D U P A 1
H33A H 0.596069 0.618947 0.322414 0.039 Uiso 0.5 1 calc R U P A 1
C34A C 0.6176(11) 0.702(2) 0.2813(6) 0.033(3) Uani 0.5 1 d D U P A 1
H34D H 0.664614 0.723488 0.290212 0.049 Uiso 0.5 1 calc R U P A 1
H34E H 0.579309 0.740336 0.291185 0.049 Uiso 0.5 1 calc R U P A 1
H34F H 0.616557 0.703084 0.253572 0.049 Uiso 0.5 1 calc R U P A 1

loop_
_atom_site_aniso_label
_atom_site_aniso_U_11
_atom_site_aniso_U_22
_atom_site_aniso_U_33
_atom_site_aniso_U_23
_atom_site_aniso_U_13
_atom_site_aniso_U_12
Yb1 0.03106(15) 0.02443(14) 0.02426(14) -0.00414(14) -0.01002(13) 0.00291(14)
O1 0.023(2) 0.0116(18) 0.0090(17) -0.0015(14) -0.0033(18) 0.0020(18)
N2 0.023(3) 0.015(2) 0.010(2) -0.0008(19) -0.001(2) 0.005(2)
N1 0.027(3) 0.018(3) 0.010(2) -0.001(2) -0.001(2) 0.002(2)
O3 0.047(3) 0.048(3) 0.028(3) -0.004(3) -0.010(3) 0.009(3)
C6 0.011(3) 0.016(3) 0.010(3) 0.000(2) -0.001(2) 0.004(2)
C1 0.011(2) 0.015(3) 0.010(2) 0.002(2) 0.000(2) 0.002(2)
C2 0.016(3) 0.018(3) 0.011(3) 0.003(2) -0.002(2) 0.000(2)
C9 0.026(3) 0.016(3) 0.011(3) -0.002(2) 0.000(2) -0.005(3)
C36 0.021(3) 0.014(3) 0.011(3) 0.000(2) -0.004(2) 0.002(2)
O2 0.034(3) 0.056(4) 0.044(3) -0.002(3) 0.000(3) -0.004(3)
C40 0.021(3) 0.016(3) 0.024(3) 0.001(3) -0.004(3) 0.003(2)
C8 0.019(3) 0.013(3) 0.011(3) -0.001(2) 0.002(2) -0.002(2)
C24 0.026(3) 0.018(3) 0.014(3) -0.004(2) -0.005(3) 0.005(3)
C13 0.021(3) 0.014(3) 0.011(3) 0.001(2) -0.004(2) -0.004(2)
C7 0.018(3) 0.014(2) 0.009(2) 0.000(2) 0.000(2) 0.003(3)
C38 0.016(3) 0.025(3) 0.018(3) -0.004(3) -0.001(2) 0.006(2)
C41 0.014(3) 0.020(3) 0.023(3) -0.004(3) 0.003(2) 0.001(2)
C12 0.021(3) 0.012(3) 0.009(3) 0.000(2) 0.001(2) -0.001(2)
C10 0.027(3) 0.015(3) 0.008(3) 0.000(2) -0.002(2) -0.004(3)
C11 0.022(3) 0.015(3) 0.015(3) -0.001(2) 0.000(2) 0.000(2)
C14 0.012(3) 0.026(3) 0.020(3) -0.001(3) 0.004(2) 0.004(2)
C4 0.017(3) 0.016(3) 0.019(3) 0.005(2) 0.000(2) 0.003(2)
C25 0.028(4) 0.034(4) 0.016(3) -0.006(3) -0.004(3) 0.005(3)
C3 0.017(3) 0.023(3) 0.016(3) 0.004(3) -0.002(2) 0.002(2)
C5 0.014(3) 0.017(3) 0.020(3) -0.001(2) -0.001(2) 0.002(2)
C37 0.012(3) 0.015(3) 0.023(3) -0.003(2) 0.001(2) 0.002(2)
C39 0.023(3) 0.019(3) 0.022(3) -0.006(3) -0.003(3) 0.010(3)
C17 0.024(3) 0.032(4) 0.033(4) 0.008(3) -0.004(3) 0.007(3)
C29 0.018(3) 0.041(4) 0.018(3) 0.004(3) 0.004(2) 0.007(3)
C15 0.031(4) 0.013(3) 0.021(3) -0.005(2) -0.012(3) 0.001(3)
C42 0.019(3) 0.013(3) 0.042(4) 0.000(3) 0.002(3) 0.001(3)
C45 0.035(4) 0.016(3) 0.039(4) 0.000(3) 0.021(3) 0.007(3)
C22 0.024(3) 0.039(4) 0.025(3) -0.003(3) -0.013(3) 0.010(3)
C20 0.023(3) 0.023(3) 0.011(3) 0.000(2) -0.007(2) 0.004(3)
C28 0.046(5) 0.038(4) 0.019(3) 0.004(3) 0.011(3) 0.016(4)
C16 0.025(3) 0.016(3) 0.026(3) 0.007(2) -0.001(3) 0.006(2)
C23 0.040(4) 0.044(4) 0.018(3) -0.009(3) -0.016(3) 0.017(4)
C21 0.040(5) 0.055(5) 0.027(4) 0.019(4) -0.015(3) -0.014(4)
C30 0.021(3) 0.049(5) 0.027(4) -0.001(3) -0.005(3) -0.004(3)
C26 0.039(4) 0.046(5) 0.020(3) -0.008(3) -0.015(3) 0.005(4)
C27 0.046(5) 0.044(5) 0.015(3) -0.006(3) -0.005(3) 0.011(4)
C19 0.037(4) 0.022(3) 0.035(4) 0.000(3) -0.004(3) 0.012(3)
C18 0.024(3) 0.026(4) 0.038(4) 0.014(3) 0.007(3) 0.007(3)
C33B 0.033(6) 0.051(7) 0.039(7) 0.012(5) 0.012(5) 0.005(5)
C43 0.050(5) 0.040(5) 0.051(5) 0.014(4) 0.014(4) -0.002(4)
C44 0.034(4) 0.020(4) 0.057(5) -0.007(3) -0.001(4) 0.000(3)
C32 0.045(5) 0.066(6) 0.034(4) -0.008(4) 0.010(4) -0.014(5)
C47 0.061(6) 0.040(5) 0.039(5) 0.013(4) 0.027(4) 0.013(4)
C31 0.038(4) 0.058(5) 0.046(5) -0.006(5) -0.004(4) -0.006(4)
C48 0.063(6) 0.053(5) 0.041(5) -0.007(4) -0.007(5) -0.012(5)
C50 0.055(6) 0.053(6) 0.060(6) 0.006(5) 0.007(5) -0.016(5)
C55 0.062(6) 0.045(5) 0.042(5) -0.006(4) -0.025(5) 0.011(4)
C34B 0.034(6) 0.050(7) 0.038(7) 0.012(6) 0.012(5) 0.004(5)
C51 0.038(5) 0.066(6) 0.034(4) -0.011(4) 0.004(4) 0.012(4)
C49 0.057(6) 0.079(7) 0.057(7) -0.005(6) 0.006(5) -0.019(6)
C46 0.034(5) 0.038(4) 0.086(7) -0.011(5) 0.029(5) 0.000(4)
C53 0.055(6) 0.063(6) 0.033(5) -0.002(4) 0.002(4) 0.004(5)
C52 0.079(7) 0.073(7) 0.038(5) -0.012(5) -0.029(5) 0.025(6)
C54 0.037(5) 0.096(8) 0.060(6) -0.039(6) -0.013(5) 0.020(5)
C35B 0.033(6) 0.051(7) 0.040(7) 0.012(6) 0.012(5) 0.006(5)
C35A 0.027(6) 0.055(8) 0.014(5) -0.001(5) 0.001(4) -0.005(6)
C33A 0.027(6) 0.055(7) 0.015(5) -0.001(5) 0.002(4) -0.006(5)
C34A 0.028(6) 0.055(8) 0.015(5) -0.002(5) 0.003(4) -0.006(6)

_geom_special_details            
;
 All esds (except the esd in the dihedral angle between two l.s. planes)
 are estimated using the full covariance matrix.  The cell esds are taken
 into account individually in the estimation of esds in distances, angles
 and torsion angles; correlations between esds in cell parameters are only
 used when they are defined by crystal symmetry.  An approximate (isotropic)
 treatment of cell esds is used for estimating esds involving l.s. planes.
;
loop_
_geom_bond_atom_site_label_1
_geom_bond_atom_site_label_2
_geom_bond_distance
_geom_bond_site_symmetry_2
_geom_bond_publ_flag
Yb1 O1 2.402(4) . ?
Yb1 N2 2.315(5) . ?
Yb1 N1 2.344(5) . ?
Yb1 O3 2.355(5) . ?
Yb1 O2 2.336(6) . ?
O1 C1 1.392(6) . ?
O1 C13 1.406(7) . ?
N2 C36 1.423(7) . ?
N2 C12 1.384(7) . ?
N1 C2 1.379(7) . ?
N1 C24 1.425(7) . ?
O3 C55 1.456(10) . ?
O3 C52 1.444(9) . ?
C6 C1 1.367(8) . ?
C6 C7 1.520(7) . ?
C6 C5 1.406(8) . ?
C1 C2 1.418(7) . ?
C2 C3 1.398(8) . ?
C9 H9 0.9500 . ?
C9 C8 1.395(8) . ?
C9 C10 1.383(8) . ?
C36 C41 1.407(8) . ?
C36 C37 1.423(8) . ?
O2 C48 1.493(10) . ?
O2 C51 1.439(9) . ?
C40 H40 0.9500 . ?
C40 C41 1.386(8) . ?
C40 C39 1.393(9) . ?
C8 C13 1.368(8) . ?
C8 C7 1.540(8) . ?
C24 C25 1.425(9) . ?
C24 C29 1.395(9) . ?
C13 C12 1.416(8) . ?
C7 C14 1.525(8) . ?
C7 C15 1.553(8) . ?
C38 H38 0.9500 . ?
C38 C37 1.396(8) . ?
C38 C39 1.372(9) . ?
C41 C45 1.530(9) . ?
C12 C11 1.400(8) . ?
C10 C11 1.397(8) . ?
C10 C20 1.542(8) . ?
C11 H11 0.9500 . ?
C14 H14A 0.9800 . ?
C14 H14B 0.9800 . ?
C14 H14C 0.9800 . ?
C4 C3 1.402(9) . ?
C4 C5 1.392(8) . ?
C4 C16 1.548(8) . ?
C25 C30 1.516(8) . ?
C25 C26 1.398(9) . ?
C3 H3 0.9500 . ?
C5 H5 0.9500 . ?
C37 C42 1.526(9) . ?
C39 H39 0.9500 . ?
C17 H17A 0.9800 . ?
C17 H17B 0.9800 . ?
C17 H17C 0.9800 . ?
C17 C16 1.529(9) . ?
C29 C28 1.395(9) . ?
C29 C33B 1.519(10) . ?
C29 C33A 1.521(9) . ?
C15 H15A 0.9800 . ?
C15 H15B 0.9800 . ?
C15 H15C 0.9800 . ?
C42 H42 1.0000 . ?
C42 C43 1.500(11) . ?
C42 C44 1.528(10) . ?
C45 H45 1.0000 . ?
C45 C47 1.548(11) . ?
C45 C46 1.491(11) . ?
C22 H22A 0.9800 . ?
C22 H22B 0.9800 . ?
C22 H22C 0.9800 . ?
C22 C20 1.528(9) . ?
C20 C23 1.533(9) . ?
C20 C21 1.519(10) . ?
C28 H28 0.9500 . ?
C28 C27 1.370(11) . ?
C16 C19 1.537(9) . ?
C16 C18 1.522(9) . ?
C23 H23A 0.9800 . ?
C23 H23B 0.9800 . ?
C23 H23C 0.9800 . ?
C21 H21A 0.9800 . ?
C21 H21B 0.9800 . ?
C21 H21C 0.9800 . ?
C30 H30 1.0000 . ?
C30 C32 1.522(11) . ?
C30 C31 1.538(10) . ?
C26 H26 0.9500 . ?
C26 C27 1.369(11) . ?
C27 H27 0.9500 . ?
C19 H19A 0.9800 . ?
C19 H19B 0.9800 . ?
C19 H19C 0.9800 . ?
C18 H18A 0.9800 . ?
C18 H18B 0.9800 . ?
C18 H18C 0.9800 . ?
C33B H33B 1.0000 . ?
C33B C34B 1.58(2) . ?
C33B C35B 1.58(2) . ?
C43 H43A 0.9800 . ?
C43 H43B 0.9800 . ?
C43 H43C 0.9800 . ?
C44 H44A 0.9800 . ?
C44 H44B 0.9800 . ?
C44 H44C 0.9800 . ?
C32 H32A 0.9800 . ?
C32 H32B 0.9800 . ?
C32 H32C 0.9800 . ?
C47 H47A 0.9800 . ?
C47 H47B 0.9800 . ?
C47 H47C 0.9800 . ?
C31 H31A 0.9800 . ?
C31 H31B 0.9800 . ?
C31 H31C 0.9800 . ?
C48 H48A 0.9900 . ?
C48 H48B 0.9900 . ?
C48 C49 1.504(13) . ?
C50 H50A 0.9900 . ?
C50 H50B 0.9900 . ?
C50 C51 1.462(12) . ?
C50 C49 1.515(14) . ?
C55 H55A 0.9900 . ?
C55 H55B 0.9900 . ?
C55 C54 1.496(13) . ?
C34B H34A 0.9800 . ?
C34B H34B 0.9800 . ?
C34B H34C 0.9800 . ?
C51 H51A 0.9900 . ?
C51 H51B 0.9900 . ?
C49 H49A 0.9900 . ?
C49 H49B 0.9900 . ?
C46 H46A 0.9800 . ?
C46 H46B 0.9800 . ?
C46 H46C 0.9800 . ?
C53 H53A 0.9900 . ?
C53 H53B 0.9900 . ?
C53 C52 1.496(12) . ?
C53 C54 1.430(12) . ?
C52 H52A 0.9900 . ?
C52 H52B 0.9900 . ?
C54 H54A 0.9900 . ?
C54 H54B 0.9900 . ?
C35B H35A 0.9800 . ?
C35B H35B 0.9800 . ?
C35B H35C 0.9800 . ?
C35A H35D 0.9800 . ?
C35A H35E 0.9800 . ?
C35A H35F 0.9800 . ?
C35A C33A 1.46(2) . ?
C33A H33A 1.0000 . ?
C33A C34A 1.45(2) . ?
C34A H34D 0.9800 . ?
C34A H34E 0.9800 . ?
C34A H34F 0.9800 . ?

loop_
_geom_angle_atom_site_label_1
_geom_angle_atom_site_label_2
_geom_angle_atom_site_label_3
_geom_angle
_geom_angle_site_symmetry_1
_geom_angle_site_symmetry_3
_geom_angle_publ_flag
N2 Yb1 O1 67.48(15) . . ?
N2 Yb1 N1 132.06(17) . . ?
N2 Yb1 O3 107.15(17) . . ?
N2 Yb1 O2 104.75(19) . . ?
N1 Yb1 O1 66.71(15) . . ?
N1 Yb1 O3 111.11(18) . . ?
O3 Yb1 O1 160.37(18) . . ?
O2 Yb1 O1 108.97(18) . . ?
O2 Yb1 N1 102.64(19) . . ?
O2 Yb1 O3 90.6(2) . . ?
C1 O1 Yb1 121.0(3) . . ?
C1 O1 C13 118.1(4) . . ?
C13 O1 Yb1 119.8(3) . . ?
C36 N2 Yb1 120.7(4) . . ?
C12 N2 Yb1 121.4(4) . . ?
C12 N2 C36 117.9(5) . . ?
C2 N1 Yb1 121.4(4) . . ?
C2 N1 C24 119.1(5) . . ?
C24 N1 Yb1 117.8(4) . . ?
C55 O3 Yb1 125.5(5) . . ?
C52 O3 Yb1 128.0(5) . . ?
C52 O3 C55 105.9(6) . . ?
C1 C6 C7 122.2(5) . . ?
C1 C6 C5 118.2(5) . . ?
C5 C6 C7 119.5(5) . . ?
O1 C1 C2 113.4(5) . . ?
C6 C1 O1 122.6(5) . . ?
C6 C1 C2 124.0(5) . . ?
N1 C2 C1 117.5(5) . . ?
N1 C2 C3 126.8(5) . . ?
C3 C2 C1 115.6(5) . . ?
C8 C9 H9 118.8 . . ?
C10 C9 H9 118.8 . . ?
C10 C9 C8 122.5(5) . . ?
N2 C36 C37 119.4(5) . . ?
C41 C36 N2 121.7(5) . . ?
C41 C36 C37 118.8(5) . . ?
C48 O2 Yb1 131.0(5) . . ?
C51 O2 Yb1 121.9(5) . . ?
C51 O2 C48 106.0(6) . . ?
C41 C40 H40 119.5 . . ?
C41 C40 C39 121.0(6) . . ?
C39 C40 H40 119.5 . . ?
C9 C8 C7 121.5(5) . . ?
C13 C8 C9 117.1(5) . . ?
C13 C8 C7 121.4(5) . . ?
C25 C24 N1 119.3(6) . . ?
C29 C24 N1 120.3(6) . . ?
C29 C24 C25 120.1(6) . . ?
O1 C13 C12 113.4(5) . . ?
C8 C13 O1 122.5(5) . . ?
C8 C13 C12 124.1(5) . . ?
C6 C7 C8 110.1(4) . . ?
C6 C7 C14 109.2(5) . . ?
C6 C7 C15 110.0(5) . . ?
C8 C7 C15 108.8(5) . . ?
C14 C7 C8 108.6(5) . . ?
C14 C7 C15 110.0(5) . . ?
C37 C38 H38 118.6 . . ?
C39 C38 H38 118.6 . . ?
C39 C38 C37 122.8(6) . . ?
C36 C41 C45 121.0(5) . . ?
C40 C41 C36 120.4(6) . . ?
C40 C41 C45 118.7(6) . . ?
N2 C12 C13 117.8(5) . . ?
N2 C12 C11 126.3(5) . . ?
C11 C12 C13 115.9(5) . . ?
C9 C10 C11 118.4(5) . . ?
C9 C10 C20 122.1(5) . . ?
C11 C10 C20 119.4(5) . . ?
C12 C11 H11 119.0 . . ?
C10 C11 C12 122.0(6) . . ?
C10 C11 H11 119.0 . . ?
C7 C14 H14A 109.5 . . ?
C7 C14 H14B 109.5 . . ?
C7 C14 H14C 109.5 . . ?
H14A C14 H14B 109.5 . . ?
H14A C14 H14C 109.5 . . ?
H14B C14 H14C 109.5 . . ?
C3 C4 C16 119.2(5) . . ?
C5 C4 C3 119.0(5) . . ?
C5 C4 C16 121.8(6) . . ?
C24 C25 C30 121.8(6) . . ?
C26 C25 C24 118.3(6) . . ?
C26 C25 C30 119.9(6) . . ?
C2 C3 C4 122.4(6) . . ?
C2 C3 H3 118.8 . . ?
C4 C3 H3 118.8 . . ?
C6 C5 H5 119.6 . . ?
C4 C5 C6 120.8(6) . . ?
C4 C5 H5 119.6 . . ?
C36 C37 C42 121.9(5) . . ?
C38 C37 C36 118.3(6) . . ?
C38 C37 C42 119.8(5) . . ?
C40 C39 H39 120.7 . . ?
C38 C39 C40 118.6(6) . . ?
C38 C39 H39 120.7 . . ?
H17A C17 H17B 109.5 . . ?
H17A C17 H17C 109.5 . . ?
H17B C17 H17C 109.5 . . ?
C16 C17 H17A 109.5 . . ?
C16 C17 H17B 109.5 . . ?
C16 C17 H17C 109.5 . . ?
C24 C29 C28 118.6(6) . . ?
C24 C29 C33B 123.6(17) . . ?
C24 C29 C33A 118.8(14) . . ?
C28 C29 C33B 117.7(17) . . ?
C28 C29 C33A 122.6(14) . . ?
C7 C15 H15A 109.5 . . ?
C7 C15 H15B 109.5 . . ?
C7 C15 H15C 109.5 . . ?
H15A C15 H15B 109.5 . . ?
H15A C15 H15C 109.5 . . ?
H15B C15 H15C 109.5 . . ?
C37 C42 H42 107.8 . . ?
C37 C42 C44 109.4(6) . . ?
C43 C42 C37 113.0(6) . . ?
C43 C42 H42 107.8 . . ?
C43 C42 C44 110.8(6) . . ?
C44 C42 H42 107.8 . . ?
C41 C45 H45 107.1 . . ?
C41 C45 C47 110.5(6) . . ?
C47 C45 H45 107.1 . . ?
C46 C45 C41 113.9(6) . . ?
C46 C45 H45 107.1 . . ?
C46 C45 C47 110.9(7) . . ?
H22A C22 H22B 109.5 . . ?
H22A C22 H22C 109.5 . . ?
H22B C22 H22C 109.5 . . ?
C20 C22 H22A 109.5 . . ?
C20 C22 H22B 109.5 . . ?
C20 C22 H22C 109.5 . . ?
C22 C20 C10 110.9(5) . . ?
C22 C20 C23 107.4(6) . . ?
C23 C20 C10 111.5(5) . . ?
C21 C20 C10 108.7(5) . . ?
C21 C20 C22 111.0(6) . . ?
C21 C20 C23 107.3(6) . . ?
C29 C28 H28 119.2 . . ?
C27 C28 C29 121.6(7) . . ?
C27 C28 H28 119.2 . . ?
C17 C16 C4 109.1(5) . . ?
C17 C16 C19 108.2(6) . . ?
C19 C16 C4 112.6(5) . . ?
C18 C16 C4 109.9(5) . . ?
C18 C16 C17 110.4(6) . . ?
C18 C16 C19 106.7(6) . . ?
C20 C23 H23A 109.5 . . ?
C20 C23 H23B 109.5 . . ?
C20 C23 H23C 109.5 . . ?
H23A C23 H23B 109.5 . . ?
H23A C23 H23C 109.5 . . ?
H23B C23 H23C 109.5 . . ?
C20 C21 H21A 109.5 . . ?
C20 C21 H21B 109.5 . . ?
C20 C21 H21C 109.5 . . ?
H21A C21 H21B 109.5 . . ?
H21A C21 H21C 109.5 . . ?
H21B C21 H21C 109.5 . . ?
C25 C30 H30 107.8 . . ?
C25 C30 C32 110.6(6) . . ?
C25 C30 C31 113.8(6) . . ?
C32 C30 H30 107.8 . . ?
C32 C30 C31 108.9(6) . . ?
C31 C30 H30 107.8 . . ?
C25 C26 H26 119.5 . . ?
C27 C26 C25 121.1(7) . . ?
C27 C26 H26 119.5 . . ?
C28 C27 H27 119.9 . . ?
C26 C27 C28 120.1(7) . . ?
C26 C27 H27 119.9 . . ?
C16 C19 H19A 109.5 . . ?
C16 C19 H19B 109.5 . . ?
C16 C19 H19C 109.5 . . ?
H19A C19 H19B 109.5 . . ?
H19A C19 H19C 109.5 . . ?
H19B C19 H19C 109.5 . . ?
C16 C18 H18A 109.5 . . ?
C16 C18 H18B 109.5 . . ?
C16 C18 H18C 109.5 . . ?
H18A C18 H18B 109.5 . . ?
H18A C18 H18C 109.5 . . ?
H18B C18 H18C 109.5 . . ?
C29 C33B H33B 109.6 . . ?
C29 C33B C34B 113.6(18) . . ?
C29 C33B C35B 109.3(17) . . ?
C34B C33B H33B 109.6 . . ?
C34B C33B C35B 105.1(19) . . ?
C35B C33B H33B 109.6 . . ?
C42 C43 H43A 109.5 . . ?
C42 C43 H43B 109.5 . . ?
C42 C43 H43C 109.5 . . ?
H43A C43 H43B 109.5 . . ?
H43A C43 H43C 109.5 . . ?
H43B C43 H43C 109.5 . . ?
C42 C44 H44A 109.5 . . ?
C42 C44 H44B 109.5 . . ?
C42 C44 H44C 109.5 . . ?
H44A C44 H44B 109.5 . . ?
H44A C44 H44C 109.5 . . ?
H44B C44 H44C 109.5 . . ?
C30 C32 H32A 109.5 . . ?
C30 C32 H32B 109.5 . . ?
C30 C32 H32C 109.5 . . ?
H32A C32 H32B 109.5 . . ?
H32A C32 H32C 109.5 . . ?
H32B C32 H32C 109.5 . . ?
C45 C47 H47A 109.5 . . ?
C45 C47 H47B 109.5 . . ?
C45 C47 H47C 109.5 . . ?
H47A C47 H47B 109.5 . . ?
H47A C47 H47C 109.5 . . ?
H47B C47 H47C 109.5 . . ?
C30 C31 H31A 109.5 . . ?
C30 C31 H31B 109.5 . . ?
C30 C31 H31C 109.5 . . ?
H31A C31 H31B 109.5 . . ?
H31A C31 H31C 109.5 . . ?
H31B C31 H31C 109.5 . . ?
O2 C48 H48A 110.4 . . ?
O2 C48 H48B 110.4 . . ?
O2 C48 C49 106.6(7) . . ?
H48A C48 H48B 108.6 . . ?
C49 C48 H48A 110.4 . . ?
C49 C48 H48B 110.4 . . ?
H50A C50 H50B 109.2 . . ?
C51 C50 H50A 111.3 . . ?
C51 C50 H50B 111.3 . . ?
C51 C50 C49 102.6(8) . . ?
C49 C50 H50A 111.3 . . ?
C49 C50 H50B 111.3 . . ?
O3 C55 H55A 111.0 . . ?
O3 C55 H55B 111.0 . . ?
O3 C55 C54 103.9(7) . . ?
H55A C55 H55B 109.0 . . ?
C54 C55 H55A 111.0 . . ?
C54 C55 H55B 111.0 . . ?
C33B C34B H34A 109.5 . . ?
C33B C34B H34B 109.5 . . ?
C33B C34B H34C 109.5 . . ?
H34A C34B H34B 109.5 . . ?
H34A C34B H34C 109.5 . . ?
H34B C34B H34C 109.5 . . ?
O2 C51 C50 107.2(7) . . ?
O2 C51 H51A 110.3 . . ?
O2 C51 H51B 110.3 . . ?
C50 C51 H51A 110.3 . . ?
C50 C51 H51B 110.3 . . ?
H51A C51 H51B 108.5 . . ?
C48 C49 C50 101.9(8) . . ?
C48 C49 H49A 111.4 . . ?
C48 C49 H49B 111.4 . . ?
C50 C49 H49A 111.4 . . ?
C50 C49 H49B 111.4 . . ?
H49A C49 H49B 109.3 . . ?
C45 C46 H46A 109.5 . . ?
C45 C46 H46B 109.5 . . ?
C45 C46 H46C 109.5 . . ?
H46A C46 H46B 109.5 . . ?
H46A C46 H46C 109.5 . . ?
H46B C46 H46C 109.5 . . ?
H53A C53 H53B 108.6 . . ?
C52 C53 H53A 110.4 . . ?
C52 C53 H53B 110.4 . . ?
C54 C53 H53A 110.4 . . ?
C54 C53 H53B 110.4 . . ?
C54 C53 C52 106.6(7) . . ?
O3 C52 C53 106.7(7) . . ?
O3 C52 H52A 110.4 . . ?
O3 C52 H52B 110.4 . . ?
C53 C52 H52A 110.4 . . ?
C53 C52 H52B 110.4 . . ?
H52A C52 H52B 108.6 . . ?
C55 C54 H54A 110.9 . . ?
C55 C54 H54B 110.9 . . ?
C53 C54 C55 104.4(7) . . ?
C53 C54 H54A 110.9 . . ?
C53 C54 H54B 110.9 . . ?
H54A C54 H54B 108.9 . . ?
C33B C35B H35A 109.5 . . ?
C33B C35B H35B 109.5 . . ?
C33B C35B H35C 109.5 . . ?
H35A C35B H35B 109.5 . . ?
H35A C35B H35C 109.5 . . ?
H35B C35B H35C 109.5 . . ?
H35D C35A H35E 109.5 . . ?
H35D C35A H35F 109.5 . . ?
H35E C35A H35F 109.5 . . ?
C33A C35A H35D 109.5 . . ?
C33A C35A H35E 109.5 . . ?
C33A C35A H35F 109.5 . . ?
C29 C33A H33A 105.2 . . ?
C35A C33A C29 113.6(15) . . ?
C35A C33A H33A 105.2 . . ?
C34A C33A C29 111.9(15) . . ?
C34A C33A C35A 114.6(18) . . ?
C34A C33A H33A 105.2 . . ?
C33A C34A H34D 109.5 . . ?
C33A C34A H34E 109.5 . . ?
C33A C34A H34F 109.5 . . ?
H34D C34A H34E 109.5 . . ?
H34D C34A H34F 109.5 . . ?
H34E C34A H34F 109.5 . . ?

loop_
_geom_torsion_atom_site_label_1
_geom_torsion_atom_site_label_2
_geom_torsion_atom_site_label_3
_geom_torsion_atom_site_label_4
_geom_torsion
_geom_torsion_site_symmetry_1
_geom_torsion_site_symmetry_2
_geom_torsion_site_symmetry_3
_geom_torsion_site_symmetry_4
_geom_torsion_publ_flag
Yb1 O1 C1 C6 179.4(4) . . . . ?
Yb1 O1 C1 C2 -0.5(6) . . . . ?
Yb1 O1 C13 C8 -177.6(4) . . . . ?
Yb1 O1 C13 C12 0.7(6) . . . . ?
Yb1 N2 C36 C41 -87.6(6) . . . . ?
Yb1 N2 C36 C37 88.1(6) . . . . ?
Yb1 N2 C12 C13 -4.9(7) . . . . ?
Yb1 N2 C12 C11 175.7(5) . . . . ?
Yb1 N1 C2 C1 -2.2(7) . . . . ?
Yb1 N1 C2 C3 178.2(5) . . . . ?
Yb1 N1 C24 C25 86.6(6) . . . . ?
Yb1 N1 C24 C29 -87.9(6) . . . . ?
Yb1 O3 C55 C54 -156.1(6) . . . . ?
Yb1 O3 C52 C53 171.5(6) . . . . ?
Yb1 O2 C48 C49 -171.9(6) . . . . ?
Yb1 O2 C51 C50 148.3(6) . . . . ?
O1 C1 C2 N1 1.7(7) . . . . ?
O1 C1 C2 C3 -178.7(5) . . . . ?
O1 C13 C12 N2 2.6(8) . . . . ?
O1 C13 C12 C11 -178.0(5) . . . . ?
N2 C36 C41 C40 171.4(6) . . . . ?
N2 C36 C41 C45 -10.8(9) . . . . ?
N2 C36 C37 C38 -171.6(5) . . . . ?
N2 C36 C37 C42 10.8(9) . . . . ?
N2 C12 C11 C10 -179.4(6) . . . . ?
N1 C2 C3 C4 177.2(6) . . . . ?
N1 C24 C25 C30 9.0(10) . . . . ?
N1 C24 C25 C26 -170.9(6) . . . . ?
N1 C24 C29 C28 171.9(6) . . . . ?
N1 C24 C29 C33B -4.5(14) . . . . ?
N1 C24 C29 C33A -8.8(13) . . . . ?
O3 C55 C54 C53 -35.2(10) . . . . ?
C6 C1 C2 N1 -178.2(5) . . . . ?
C6 C1 C2 C3 1.5(8) . . . . ?
C1 O1 C13 C8 14.7(8) . . . . ?
C1 O1 C13 C12 -167.0(5) . . . . ?
C1 C6 C7 C8 15.2(8) . . . . ?
C1 C6 C7 C14 -104.0(6) . . . . ?
C1 C6 C7 C15 135.1(6) . . . . ?
C1 C6 C5 C4 -1.7(9) . . . . ?
C1 C2 C3 C4 -2.4(8) . . . . ?
C2 N1 C24 C25 -108.3(7) . . . . ?
C2 N1 C24 C29 77.2(8) . . . . ?
C9 C8 C13 O1 177.4(5) . . . . ?
C9 C8 C13 C12 -0.7(9) . . . . ?
C9 C8 C7 C6 168.6(5) . . . . ?
C9 C8 C7 C14 -71.8(7) . . . . ?
C9 C8 C7 C15 48.0(7) . . . . ?
C9 C10 C11 C12 -2.3(9) . . . . ?
C9 C10 C20 C22 -129.7(6) . . . . ?
C9 C10 C20 C23 -10.1(9) . . . . ?
C9 C10 C20 C21 108.0(7) . . . . ?
C36 N2 C12 C13 172.7(5) . . . . ?
C36 N2 C12 C11 -6.6(9) . . . . ?
C36 C41 C45 C47 -114.9(7) . . . . ?
C36 C41 C45 C46 119.5(7) . . . . ?
C36 C37 C42 C43 -119.7(7) . . . . ?
C36 C37 C42 C44 116.3(6) . . . . ?
O2 C48 C49 C50 25.7(10) . . . . ?
C40 C41 C45 C47 62.9(8) . . . . ?
C40 C41 C45 C46 -62.7(9) . . . . ?
C8 C9 C10 C11 1.8(9) . . . . ?
C8 C9 C10 C20 -175.5(6) . . . . ?
C8 C13 C12 N2 -179.1(6) . . . . ?
C8 C13 C12 C11 0.3(9) . . . . ?
C24 N1 C2 C1 -166.8(5) . . . . ?
C24 N1 C2 C3 13.6(9) . . . . ?
C24 C25 C30 C32 82.0(8) . . . . ?
C24 C25 C30 C31 -155.2(7) . . . . ?
C24 C25 C26 C27 -1.8(11) . . . . ?
C24 C29 C28 C27 -0.4(11) . . . . ?
C24 C29 C33B C34B -133.1(18) . . . . ?
C24 C29 C33B C35B 110(2) . . . . ?
C24 C29 C33A C35A 101(2) . . . . ?
C24 C29 C33A C34A -127.5(16) . . . . ?
C13 O1 C1 C6 -13.1(8) . . . . ?
C13 O1 C1 C2 167.0(5) . . . . ?
C13 C8 C7 C6 -13.5(8) . . . . ?
C13 C8 C7 C14 106.0(6) . . . . ?
C13 C8 C7 C15 -134.1(6) . . . . ?
C13 C12 C11 C10 1.3(9) . . . . ?
C7 C6 C1 O1 -2.7(9) . . . . ?
C7 C6 C1 C2 177.2(5) . . . . ?
C7 C6 C5 C4 -178.4(5) . . . . ?
C7 C8 C13 O1 -0.5(9) . . . . ?
C7 C8 C13 C12 -178.7(5) . . . . ?
C38 C37 C42 C43 62.7(8) . . . . ?
C38 C37 C42 C44 -61.3(8) . . . . ?
C41 C36 C37 C38 4.2(9) . . . . ?
C41 C36 C37 C42 -173.4(6) . . . . ?
C41 C40 C39 C38 2.1(9) . . . . ?
C12 N2 C36 C41 94.8(7) . . . . ?
C12 N2 C36 C37 -89.6(7) . . . . ?
C10 C9 C8 C13 -0.3(9) . . . . ?
C10 C9 C8 C7 177.6(6) . . . . ?
C11 C10 C20 C22 53.0(8) . . . . ?
C11 C10 C20 C23 172.7(6) . . . . ?
C11 C10 C20 C21 -69.2(8) . . . . ?
C25 C24 C29 C28 -2.5(10) . . . . ?
C25 C24 C29 C33B -178.9(12) . . . . ?
C25 C24 C29 C33A 176.8(11) . . . . ?
C25 C26 C27 C28 -1.1(12) . . . . ?
C3 C4 C5 C6 0.8(9) . . . . ?
C3 C4 C16 C17 62.2(8) . . . . ?
C3 C4 C16 C19 -177.7(6) . . . . ?
C3 C4 C16 C18 -58.9(8) . . . . ?
C5 C6 C1 O1 -179.3(5) . . . . ?
C5 C6 C1 C2 0.5(9) . . . . ?
C5 C6 C7 C8 -168.2(5) . . . . ?
C5 C6 C7 C14 72.6(7) . . . . ?
C5 C6 C7 C15 -48.3(7) . . . . ?
C5 C4 C3 C2 1.3(9) . . . . ?
C5 C4 C16 C17 -115.8(7) . . . . ?
C5 C4 C16 C19 4.3(9) . . . . ?
C5 C4 C16 C18 123.0(7) . . . . ?
C37 C36 C41 C40 -4.3(9) . . . . ?
C37 C36 C41 C45 173.5(6) . . . . ?
C37 C38 C39 C40 -2.2(9) . . . . ?
C39 C40 C41 C36 1.1(10) . . . . ?
C39 C40 C41 C45 -176.8(6) . . . . ?
C39 C38 C37 C36 -1.0(9) . . . . ?
C39 C38 C37 C42 176.7(6) . . . . ?
C29 C24 C25 C30 -176.5(6) . . . . ?
C29 C24 C25 C26 3.6(10) . . . . ?
C29 C28 C27 C26 2.2(12) . . . . ?
C20 C10 C11 C12 175.1(6) . . . . ?
C28 C29 C33B C34B 50(2) . . . . ?
C28 C29 C33B C35B -67(2) . . . . ?
C28 C29 C33A C35A -80(2) . . . . ?
C28 C29 C33A C34A 52(2) . . . . ?
C16 C4 C3 C2 -176.8(5) . . . . ?
C16 C4 C5 C6 178.9(6) . . . . ?
C30 C25 C26 C27 178.3(7) . . . . ?
C26 C25 C30 C32 -98.1(8) . . . . ?
C26 C25 C30 C31 24.7(10) . . . . ?
C33B C29 C28 C27 176.3(12) . . . . ?
C48 O2 C51 C50 -21.4(10) . . . . ?
C55 O3 C52 C53 -16.9(11) . . . . ?
C51 O2 C48 C49 -3.6(10) . . . . ?
C51 C50 C49 C48 -38.1(10) . . . . ?
C49 C50 C51 O2 37.6(10) . . . . ?
C52 O3 C55 C54 31.9(9) . . . . ?
C52 C53 C54 C55 24.8(12) . . . . ?
C54 C53 C52 O3 -5.4(12) . . . . ?
C33A C29 C28 C27 -179.7(12) . . . . ?

_shelx_res_file                  
;
TITL ahucr_11_sv_a.res in Pbca
    ahucr_11_sv.res
    created by SHELXL-2018/3 at 10:46:35 on 16-Apr-2022
REM Old TITL AHUCR11_SV
REM SHELXT solution in Pbca: R1 0.150, Rweak 0.008, Alpha 0.068
REM <I/s> 1.324 for 882 systematic absences, Orientation a'=b, b'=a, c'=-c
REM Formula found by SHELXT: C52 N5 O3 Yb
CELL 0.71073 18.5124 15.2519 35.2984 90 90 90
ZERR 8 0.0014 0.0011 0.0029 0 0 0
LATT 1
SYMM 0.5-X,-Y,0.5+Z
SYMM -X,0.5+Y,0.5-Z
SYMM 0.5+X,0.5-Y,-Z
SFAC C H N O Yb
UNIT 440 624 16 24 8
SIMU 0.001 0.002 2 C35B C33B C34B
SIMU 0.001 0.002 2 C35A C33A C34A
SADI 0.01 C33A C35A C34A C33A
SADI 0.01 C34B C33B C35B C33B
SADI 0.01 C29 C33B C30 C25
SADI 0.01 C30 C25 C33A C29
SIMU 0.01 0.02 2 C33B C29

L.S. 20 0 0
PLAN  14
SIZE 0.033 0.067 0.12
TEMP -173.15
CONF
BOND
list 4
MORE -1
BOND $H
fmap 2 53
acta
OMIT 9 8 11
REM <olex2.extras>
REM <HklSrc "%.\\AHUCR_11_SV.hkl">
REM </olex2.extras>

WGHT    0.038000   91.791496
FVAR       0.11496
YB1   5    0.560725    0.395723    0.360442    11.00000    0.03106    0.02443 =
         0.02426   -0.00414   -0.01002    0.00291
O1    4    0.562098    0.507853    0.408205    11.00000    0.02311    0.01161 =
         0.00900   -0.00154   -0.00326    0.00197
N2    3    0.642203    0.366184    0.408526    11.00000    0.02310    0.01472 =
         0.00985   -0.00080   -0.00052    0.00464
N1    3    0.503162    0.525351    0.341480    11.00000    0.02683    0.01806 =
         0.00980   -0.00092   -0.00055    0.00185
O3    4    0.595594    0.311276    0.307668    11.00000    0.04722    0.04781 =
         0.02819   -0.00399   -0.00992    0.00938
C6    1    0.529820    0.654374    0.428257    11.00000    0.01098    0.01642 =
         0.01038    0.00040   -0.00115    0.00395
C1    1    0.530669    0.589345    0.401624    11.00000    0.01115    0.01516 =
         0.00999    0.00194   -0.00008    0.00154
C2    1    0.500015    0.597469    0.364979    11.00000    0.01553    0.01847 =
         0.01090    0.00336   -0.00162    0.00045
C9    1    0.652471    0.540139    0.499844    11.00000    0.02611    0.01626 =
         0.01052   -0.00228   -0.00014   -0.00517
AFIX  43
H9    2    0.654501    0.580941    0.520151    11.00000   -1.20000
AFIX   0
C36   1    0.689796    0.293163    0.406004    11.00000    0.02130    0.01398 =
         0.01079    0.00038   -0.00384    0.00151
O2    4    0.463678    0.301452    0.371874    11.00000    0.03439    0.05624 =
         0.04357   -0.00180    0.00049   -0.00351
C40   1    0.712815    0.137236    0.411438    11.00000    0.02111    0.01644 =
         0.02405    0.00078   -0.00376    0.00295
AFIX  43
H40   2    0.697988    0.080848    0.419819    11.00000   -1.20000
AFIX   0
C8    1    0.608022    0.558595    0.468936    11.00000    0.01907    0.01334 =
         0.01068   -0.00109    0.00211   -0.00165
C24   1    0.487310    0.535878    0.302243    11.00000    0.02639    0.01812 =
         0.01371   -0.00383   -0.00505    0.00505
C13   1    0.606828    0.498500    0.440154    11.00000    0.02062    0.01437 =
         0.01059    0.00094   -0.00421   -0.00435
C7    1    0.560388    0.641324    0.467833    11.00000    0.01797    0.01429 =
         0.00871   -0.00025    0.00049    0.00287
C38   1    0.799448    0.228577    0.381228    11.00000    0.01620    0.02458 =
         0.01837   -0.00403   -0.00079    0.00580
AFIX  43
H38   2    0.844612    0.234958    0.368751    11.00000   -1.20000
AFIX   0
C41   1    0.669395    0.209313    0.418763    11.00000    0.01414    0.02042 =
         0.02263   -0.00391    0.00316    0.00121
C12   1    0.648151    0.420368    0.439837    11.00000    0.02142    0.01244 =
         0.00920    0.00017    0.00138   -0.00129
C10   1    0.693692    0.464670    0.502029    11.00000    0.02690    0.01519 =
         0.00771   -0.00046   -0.00194   -0.00357
C11   1    0.691983    0.406188    0.471566    11.00000    0.02183    0.01497 =
         0.01528   -0.00091   -0.00048   -0.00050
AFIX  43
H11   2    0.721470    0.355248    0.472416    11.00000   -1.20000
AFIX   0
C14   1    0.498297    0.629668    0.495786    11.00000    0.01206    0.02632 =
         0.01980   -0.00080    0.00392    0.00427
AFIX 137
H14A  2    0.467300    0.681738    0.495207    11.00000   -1.50000
H14B  2    0.517771    0.621840    0.521380    11.00000   -1.50000
H14C  2    0.469926    0.577936    0.488731    11.00000   -1.50000
AFIX   0
C4    1    0.466037    0.747079    0.383251    11.00000    0.01714    0.01563 =
         0.01909    0.00470   -0.00016    0.00344
C25   1    0.421513    0.501455    0.287499    11.00000    0.02832    0.03392 =
         0.01557   -0.00642   -0.00368    0.00460
C3    1    0.469112    0.678896    0.356673    11.00000    0.01728    0.02254 =
         0.01594    0.00389   -0.00213    0.00216
AFIX  43
H3    2    0.449500    0.688340    0.332140    11.00000   -1.20000
AFIX   0
C5    1    0.496029    0.734108    0.418965    11.00000    0.01359    0.01690 =
         0.02040   -0.00056   -0.00070    0.00183
AFIX  43
H5    2    0.493649    0.779649    0.437283    11.00000   -1.20000
AFIX   0
C37   1    0.757921    0.303402    0.387833    11.00000    0.01206    0.01489 =
         0.02302   -0.00256    0.00062    0.00175
C39   1    0.777857    0.146215    0.391976    11.00000    0.02289    0.01940 =
         0.02208   -0.00631   -0.00275    0.00952
AFIX  43
H39   2    0.806642    0.096369    0.386269    11.00000   -1.20000
AFIX   0
C17   1    0.347706    0.814300    0.364632    11.00000    0.02430    0.03172 =
         0.03302    0.00802   -0.00412    0.00712
AFIX 137
H17A  2    0.343822    0.772824    0.343526    11.00000   -1.50000
H17B  2    0.322810    0.868909    0.358031    11.00000   -1.50000
H17C  2    0.325438    0.788810    0.387284    11.00000   -1.50000
AFIX   0
C29   1    0.538327    0.572678    0.277870    11.00000    0.01757    0.04059 =
         0.01818    0.00428    0.00427    0.00747
C15   1    0.606963    0.721776    0.479246    11.00000    0.03118    0.01296 =
         0.02128   -0.00468   -0.01198    0.00130
AFIX 137
H15A  2    0.649036    0.725735    0.462483    11.00000   -1.50000
H15B  2    0.623229    0.715054    0.505506    11.00000   -1.50000
H15C  2    0.578018    0.775312    0.476952    11.00000   -1.50000
AFIX   0
C42   1    0.787330    0.393420    0.376980    11.00000    0.01937    0.01313 =
         0.04195   -0.00031    0.00191    0.00118
AFIX  13
H42   2    0.750717    0.438279    0.384608    11.00000   -1.20000
AFIX   0
C45   1    0.600606    0.196201    0.442098    11.00000    0.03527    0.01637 =
         0.03867    0.00011    0.02064    0.00696
AFIX  13
H45   2    0.577177    0.254971    0.444697    11.00000   -1.20000
AFIX   0
C22   1    0.816124    0.418719    0.526790    11.00000    0.02379    0.03914 =
         0.02530   -0.00313   -0.01333    0.01015
AFIX 137
H22A  2    0.838615    0.469133    0.514254    11.00000   -1.50000
H22B  2    0.816197    0.368388    0.509531    11.00000   -1.50000
H22C  2    0.843416    0.404015    0.549715    11.00000   -1.50000
AFIX   0
C20   1    0.738399    0.441512    0.537498    11.00000    0.02322    0.02299 =
         0.01103    0.00016   -0.00726    0.00382
C28   1    0.524622    0.571683    0.238998    11.00000    0.04617    0.03798 =
         0.01867    0.00422    0.01064    0.01599
AFIX  43
H28   2    0.558913    0.596915    0.222204    11.00000   -1.20000
AFIX   0
C16   1    0.427368    0.833585    0.372522    11.00000    0.02459    0.01584 =
         0.02595    0.00733   -0.00093    0.00582
C23   1    0.741355    0.518445    0.565423    11.00000    0.03990    0.04395 =
         0.01781   -0.00862   -0.01615    0.01748
AFIX 137
H23A  2    0.769923    0.501629    0.587638    11.00000   -1.50000
H23B  2    0.692232    0.533723    0.573391    11.00000   -1.50000
H23C  2    0.763798    0.569152    0.553085    11.00000   -1.50000
AFIX   0
C21   1    0.702243    0.365406    0.557768    11.00000    0.04042    0.05490 =
         0.02700    0.01870   -0.01523   -0.01377
AFIX 137
H21A  2    0.703065    0.313482    0.541420    11.00000   -1.50000
H21B  2    0.652090    0.380849    0.563634    11.00000   -1.50000
H21C  2    0.728249    0.352786    0.581327    11.00000   -1.50000
AFIX   0
C30   1    0.362890    0.465529    0.313140    11.00000    0.02117    0.04851 =
         0.02704   -0.00057   -0.00538   -0.00385
AFIX  13
H30   2    0.386956    0.435824    0.335016    11.00000   -1.20000
AFIX   0
C26   1    0.411687    0.501155    0.248225    11.00000    0.03896    0.04609 =
         0.01974   -0.00773   -0.01541    0.00502
AFIX  43
H26   2    0.368739    0.476916    0.237867    11.00000   -1.20000
AFIX   0
C27   1    0.462929    0.535210    0.224455    11.00000    0.04642    0.04427 =
         0.01475   -0.00560   -0.00490    0.01110
AFIX  43
H27   2    0.455702    0.533554    0.197819    11.00000   -1.20000
AFIX   0
C19   1    0.431527    0.902756    0.404131    11.00000    0.03671    0.02168 =
         0.03452   -0.00011   -0.00363    0.01249
AFIX 137
H19A  2    0.404174    0.882359    0.426207    11.00000   -1.50000
H19B  2    0.410954    0.958081    0.395025    11.00000   -1.50000
H19C  2    0.482104    0.911919    0.411310    11.00000   -1.50000
AFIX   0
C18   1    0.462967    0.873836    0.337758    11.00000    0.02415    0.02608 =
         0.03826    0.01357    0.00723    0.00673
AFIX 137
H18A  2    0.513903    0.885904    0.343234    11.00000   -1.50000
H18B  2    0.438370    0.928675    0.331205    11.00000   -1.50000
H18C  2    0.459546    0.832845    0.316454    11.00000   -1.50000
AFIX   0
PART 2
C33B  1    0.610317    0.609462    0.291091    10.50000    0.03333    0.05060 =
         0.03857    0.01209    0.01203    0.00474
AFIX  13
H33B  2    0.610868    0.612939    0.319380    10.50000   -1.20000
AFIX   0
PART 0
C43   1    0.800192    0.402903    0.335234    11.00000    0.05036    0.03986 =
         0.05081    0.01428    0.01426   -0.00238
AFIX 137
H43A  2    0.836104    0.359686    0.327027    11.00000   -1.50000
H43B  2    0.818045    0.462091    0.329839    11.00000   -1.50000
H43C  2    0.754833    0.393130    0.321557    11.00000   -1.50000
AFIX   0
C44   1    0.856512    0.411480    0.399261    11.00000    0.03364    0.01989 =
         0.05665   -0.00734   -0.00106   -0.00048
AFIX 137
H44A  2    0.845071    0.416248    0.426290    11.00000   -1.50000
H44B  2    0.878123    0.466486    0.390459    11.00000   -1.50000
H44C  2    0.890713    0.363290    0.395324    11.00000   -1.50000
AFIX   0
C32   1    0.316660    0.539595    0.328829    11.00000    0.04495    0.06615 =
         0.03423   -0.00800    0.01049   -0.01408
AFIX 137
H32A  2    0.347248    0.580460    0.343030    11.00000   -1.50000
H32B  2    0.279679    0.515303    0.345695    11.00000   -1.50000
H32C  2    0.293277    0.570727    0.307865    11.00000   -1.50000
AFIX   0
C47   1    0.619473    0.164491    0.482560    11.00000    0.06060    0.03959 =
         0.03925    0.01307    0.02650    0.01287
AFIX 137
H47A  2    0.574953    0.157474    0.497272    11.00000   -1.50000
H47B  2    0.650676    0.207797    0.494923    11.00000   -1.50000
H47C  2    0.644734    0.108125    0.481102    11.00000   -1.50000
AFIX   0
C31   1    0.313392    0.398105    0.293765    11.00000    0.03818    0.05801 =
         0.04601   -0.00620   -0.00393   -0.00648
AFIX 137
H31A  2    0.284351    0.427424    0.274314    11.00000   -1.50000
H31B  2    0.281359    0.371616    0.312675    11.00000   -1.50000
H31C  2    0.342923    0.352308    0.281960    11.00000   -1.50000
AFIX   0
C48   1    0.428589    0.234328    0.347214    11.00000    0.06305    0.05319 =
         0.04134   -0.00678   -0.00659   -0.01175
AFIX  23
H48A  2    0.461872    0.184610    0.342693    11.00000   -1.20000
H48B  2    0.415270    0.260286    0.322475    11.00000   -1.20000
AFIX   0
C50   1    0.344917    0.282153    0.392560    11.00000    0.05537    0.05319 =
         0.05956    0.00596    0.00727   -0.01586
AFIX  23
H50A  2    0.318742    0.327801    0.378099    11.00000   -1.20000
H50B  2    0.315667    0.264937    0.414830    11.00000   -1.20000
AFIX   0
C55   1    0.638960    0.231668    0.309063    11.00000    0.06195    0.04497 =
         0.04198   -0.00571   -0.02515    0.01113
AFIX  23
H55A  2    0.608397    0.179761    0.314227    11.00000   -1.20000
H55B  2    0.676657    0.235917    0.328871    11.00000   -1.20000
AFIX   0
PART 2
C34B  1    0.628504    0.702546    0.273818    10.50000    0.03398    0.05020 =
         0.03845    0.01174    0.01224    0.00423
AFIX 137
H34A  2    0.643256    0.695813    0.247314    10.50000   -1.50000
H34B  2    0.667908    0.729424    0.288270    10.50000   -1.50000
H34C  2    0.585619    0.740088    0.275167    10.50000   -1.50000
AFIX   0
PART 0
C51   1    0.416600    0.312604    0.403940    11.00000    0.03768    0.06563 =
         0.03417   -0.01134    0.00411    0.01185
AFIX  23
H51A  2    0.414661    0.375099    0.411451    11.00000   -1.20000
H51B  2    0.434424    0.277959    0.425738    11.00000   -1.20000
AFIX   0
C49   1    0.362182    0.203642    0.367871    11.00000    0.05710    0.07891 =
         0.05703   -0.00512    0.00569   -0.01894
AFIX  23
H49A  2    0.372339    0.150915    0.383337    11.00000   -1.20000
H49B  2    0.322243    0.190707    0.350077    11.00000   -1.20000
AFIX   0
C46   1    0.546708    0.136843    0.423997    11.00000    0.03440    0.03823 =
         0.08599   -0.01144    0.02879    0.00027
AFIX 137
H46A  2    0.564704    0.076434    0.424646    11.00000   -1.50000
H46B  2    0.539118    0.154777    0.397636    11.00000   -1.50000
H46C  2    0.500880    0.140307    0.437813    11.00000   -1.50000
AFIX   0
C53   1    0.617589    0.259850    0.245675    11.00000    0.05457    0.06337 =
         0.03273   -0.00237    0.00182    0.00357
AFIX  23
H53A  2    0.588633    0.211278    0.234927    11.00000   -1.20000
H53B  2    0.639918    0.292930    0.224575    11.00000   -1.20000
AFIX   0
C52   1    0.570850    0.318942    0.269004    11.00000    0.07909    0.07287 =
         0.03849   -0.01244   -0.02882    0.02528
AFIX  23
H52A  2    0.575266    0.380309    0.260163    11.00000   -1.20000
H52B  2    0.519608    0.300947    0.267023    11.00000   -1.20000
AFIX   0
C54   1    0.672064    0.226283    0.270475    11.00000    0.03654    0.09591 =
         0.05975   -0.03940   -0.01264    0.02003
AFIX  23
H54A  2    0.716494    0.262258    0.269048    11.00000   -1.20000
H54B  2    0.684186    0.164886    0.263962    11.00000   -1.20000
AFIX   0
PART 2
C35B  1    0.673429    0.547382    0.277127    10.50000    0.03295    0.05104 =
         0.03998    0.01185    0.01225    0.00568
AFIX 137
H35A  2    0.668977    0.537879    0.249768    10.50000   -1.50000
H35B  2    0.670278    0.490972    0.290317    10.50000   -1.50000
H35C  2    0.720113    0.574852    0.282647    10.50000   -1.50000
AFIX   0
PART 1
C35A  1    0.669506    0.556636    0.292179    10.50000    0.02655    0.05538 =
         0.01381   -0.00088    0.00055   -0.00501
AFIX 137
H35D  2    0.657513    0.498318    0.301992    10.50000   -1.50000
H35E  2    0.708906    0.581826    0.307190    10.50000   -1.50000
H35F  2    0.684651    0.551746    0.265660    10.50000   -1.50000
AFIX   0
C33A  1    0.606211    0.613183    0.294700    10.50000    0.02720    0.05544 =
         0.01455   -0.00111    0.00171   -0.00576
AFIX  13
H33A  2    0.596069    0.618947    0.322414    10.50000   -1.20000
AFIX   0
C34A  1    0.617601    0.702284    0.281328    10.50000    0.02762    0.05534 =
         0.01535   -0.00208    0.00278   -0.00623
AFIX 137
H34D  2    0.664614    0.723488    0.290212    10.50000   -1.50000
H34E  2    0.579309    0.740336    0.291185    10.50000   -1.50000
H34F  2    0.616557    0.703084    0.253572    10.50000   -1.50000
AFIX   0
HKLF 4


REM  ahucr_11_sv_a.res in Pbca
REM wR2 = 0.1534, GooF = S = 1.078, Restrained GooF = 1.077 for all data
REM R1 = 0.0647 for 7910 Fo > 4sig(Fo) and 0.1134 for all 12120 data
REM 595 parameters refined using 35 restraints

END

WGHT      0.0380     91.8404

REM Highest difference peak  2.449,  deepest hole -1.739,  1-sigma level  0.154
Q1    1   0.5369  0.3958  0.3826  11.00000  0.05    2.45
Q2    1   0.5007  0.3967  0.3604  11.00000  0.05    1.08
Q3    1   0.6228  0.3968  0.3584  11.00000  0.05    0.89
Q4    1   0.7586  0.3818  0.3771  11.00000  0.05    0.74
Q5    1   0.5756  0.3398  0.3580  11.00000  0.05    0.73
Q6    1   0.5448  0.4779  0.4046  11.00000  0.05    0.63
Q7    1   0.5791  0.4905  0.4089  11.00000  0.05    0.63
Q8    1   0.5825  0.4468  0.3543  11.00000  0.05    0.60
Q9    1   0.5461  0.4625  0.3593  11.00000  0.05    0.59
Q10   1   0.7950  0.3849  0.3624  11.00000  0.05    0.56
Q11   1   0.7956  0.4103  0.3639  11.00000  0.05    0.55
Q12   1   0.4997  0.5988  0.4001  11.00000  0.05    0.53
Q13   1   0.6178  0.5794  0.2820  11.00000  0.05    0.53
Q14   1   0.7223  0.4471  0.5228  11.00000  0.05    0.53
;
_shelx_res_checksum              27097
_olex2_exptl_crystal_mounting_method 
'The crystal was mounted on a MITIGEN holder in mineral oil'
_olex2_submission_special_instructions 'No special instructions were received'
####################################################################### 
# 
# This file contains crystal structure data downloaded from the 
# Cambridge Structural Database (CSD) hosted by the Cambridge 
# Crystallographic Data Centre (CCDC).
# 
# Full information about CCDC data access policies and citation 
# guidelines are available at http://www.ccdc.cam.ac.uk/access/V1 
# 
# Audit and citation data items may have been added by the CCDC. 
# Please retain this information to preserve the provenance of 
# this file and to allow appropriate attribution of the data. 
# 
#######################################################################

data_ah161
_database_code_depnum_ccdc_archive 'CCDC 2224073'
loop_
_audit_author_name
_audit_author_address
'Luca Muenzfeld'
;Karlsruhe Institute of Technology (KIT)
Germany
;
_audit_update_record             
;
2022-12-02 deposited with the CCDC.	2023-02-03 downloaded from the CCDC.
;
_audit_creation_date             2022-04-16
_audit_creation_method           
;
Olex2 1.5
(compiled 2022.04.07 svn.rca3783a0 for OlexSys, GUI svn.r6498)
;
_shelx_SHELXL_version_number     2018/3
loop_
_audit_author_email
roesky@kit.edu
luca.muenzfeld@kit.edu
_chemical_name_common            ?
_chemical_name_systematic        ?
_chemical_formula_moiety         'C55 H82 B N2 O3 Y'
_chemical_formula_sum            'C55 H82 B N2 O3 Y'
_chemical_formula_weight         918.94
_chemical_melting_point          ?
loop_
_atom_type_symbol
_atom_type_description
_atom_type_scat_dispersion_real
_atom_type_scat_dispersion_imag
_atom_type_scat_source
C C 0.0033 0.0016 'International Tables Vol C Tables 4.2.6.8 and 6.1.1.4'
H H 0.0000 0.0000 'International Tables Vol C Tables 4.2.6.8 and 6.1.1.4'
B B 0.0013 0.0007 'International Tables Vol C Tables 4.2.6.8 and 6.1.1.4'
N N 0.0061 0.0033 'International Tables Vol C Tables 4.2.6.8 and 6.1.1.4'
O O 0.0106 0.0060 'International Tables Vol C Tables 4.2.6.8 and 6.1.1.4'
Y Y -2.7962 3.5667 'International Tables Vol C Tables 4.2.6.8 and 6.1.1.4'

_shelx_space_group_comment       
;
The symmetry employed for this shelxl refinement is uniquely defined
by the following loop, which should always be used as a source of
symmetry information in preference to the above space-group names.
They are only intended as comments.
;
_space_group_crystal_system      monoclinic
_space_group_IT_number           14
_space_group_name_H-M_alt        'P 1 21/c 1'
_space_group_name_Hall           '-P 2ybc'
loop_
_space_group_symop_operation_xyz
'x, y, z'
'-x, y+1/2, -z+1/2'
'-x, -y, -z'
'x, -y-1/2, z-1/2'

_cell_length_a                   13.7490(9)
_cell_length_b                   14.0841(6)
_cell_length_c                   26.9502(17)
_cell_angle_alpha                90
_cell_angle_beta                 98.698(5)
_cell_angle_gamma                90
_cell_volume                     5158.7(5)
_cell_formula_units_Z            4
_cell_measurement_reflns_used    27662
_cell_measurement_temperature    100
_cell_measurement_theta_max      30.13
_cell_measurement_theta_min      1.97
_shelx_estimated_absorpt_T_max   ?
_shelx_estimated_absorpt_T_min   ?
_exptl_absorpt_coefficient_mu    1.173
_exptl_absorpt_correction_T_max  0.8864
_exptl_absorpt_correction_T_min  0.5192
_exptl_absorpt_correction_type   multi-scan
_exptl_absorpt_process_details   
;
STOE X-Red32, absorption correction by Gaussian integration, analogous to
P. Coppens, "The Evaluation of Absorption and Extinction in Single-Crystal
Structure Analysis", published in: F. R. Ahmed (Editor), "Crystallographic
Computing", Munksgaard, Copenhagen (1970), 255 - 270. Afterwards scaling of
reflection intensities was performed within STOE LANA. J. Koziskova, F. Hahn,
J. Richter, J. Kozisek, Acta Chimica Slovaca, vol. 9, no. 2, 2016, pp. 136-140.
;
_exptl_absorpt_special_details   ?
_exptl_crystal_colour            colourless
_exptl_crystal_colour_primary    colourless
_exptl_crystal_density_diffrn    1.183
_exptl_crystal_density_meas      ?
_exptl_crystal_density_method    'not measured'
_exptl_crystal_description       block
_exptl_crystal_F_000             1976
loop_
_exptl_crystal_face_index_h
_exptl_crystal_face_index_k
_exptl_crystal_face_index_l
_exptl_crystal_face_perp_dist
10 2 3 0.0340
-7 -2 -3 0.0370
-3 1 5 0.0860
-3 -2 -8 0.0920
1 -5 -1 0.0840
-1 5 0 0.0740
1 2 -8 0.1380

_exptl_crystal_size_max          0.178
_exptl_crystal_size_mid          0.136
_exptl_crystal_size_min          0.071
_exptl_transmission_factor_max   ?
_exptl_transmission_factor_min   ?
_diffrn_reflns_av_R_equivalents  0.0443
_diffrn_reflns_av_unetI/netI     0.0577
_diffrn_reflns_Laue_measured_fraction_full 0.995
_diffrn_reflns_Laue_measured_fraction_max 0.848
_diffrn_reflns_limit_h_max       18
_diffrn_reflns_limit_h_min       -18
_diffrn_reflns_limit_k_max       19
_diffrn_reflns_limit_k_min       -19
_diffrn_reflns_limit_l_max       38
_diffrn_reflns_limit_l_min       -30
_diffrn_reflns_number            30771
_diffrn_reflns_point_group_measured_fraction_full 0.995
_diffrn_reflns_point_group_measured_fraction_max 0.848
_diffrn_reflns_theta_full        25.242
_diffrn_reflns_theta_max         30.338
_diffrn_reflns_theta_min         1.972
_diffrn_ambient_temperature      100
_diffrn_detector                 Pilatus200K
_diffrn_detector_area_resol_mean 5.81
_diffrn_detector_type            'DECTRIS PILATUS 200K'
_diffrn_measured_fraction_theta_full 0.995
_diffrn_measured_fraction_theta_max 0.848
_diffrn_measurement_details      
;
 419 frames, detector distance = 60 mm
;
_diffrn_measurement_device       'Eulerian 4-circle diffractometer'
_diffrn_measurement_device_type  'STOE STADIVARI'
_diffrn_measurement_method       'rotation method, \w scans'
_diffrn_radiation_collimation    '0.5 mm diameter, monocapillary'
_diffrn_radiation_monochromator  'plane graphite'
_diffrn_radiation_polarisn_norm  0
_diffrn_radiation_probe          x-ray
_diffrn_radiation_type           'Mo K\a'
_diffrn_radiation_wavelength     0.71073
_diffrn_source                   'Mo Genix 3D HF'
_diffrn_source_current           1.000
_diffrn_source_power             0.050
_diffrn_source_voltage           50
_reflns_Friedel_coverage         0.000
_reflns_Friedel_fraction_full    .
_reflns_Friedel_fraction_max     .
_reflns_number_gt                9559
_reflns_number_total             13149
_reflns_special_details          
;
 Reflections were merged by SHELXL according to the crystal
 class for the calculation of statistics and refinement.
 
 _reflns_Friedel_fraction is defined as the number of unique
 Friedel pairs measured divided by the number that would be
 possible theoretically, ignoring centric projections and
 systematic absences.
;
_reflns_threshold_expression     'I > 2\s(I)'
_computing_cell_refinement       
;
X-Area Recipe 1.34.0.0 (STOE, 2019)
;
_computing_data_collection       
;
X-Area Pilatus3_SV 1.31.154.0 (STOE, 2019)
;
_computing_data_reduction        
;
X-Area Integrate 1.77.0.0 (STOE, 2019)
X-Area LANA 1.77.1.0 (STOE, 2019)
;
_computing_molecular_graphics    'Olex2 1.5 (Dolomanov et al., 2009)'
_computing_publication_material  
;
STOE & Cie GmbH, X-Area, software package for collecting single-crystal or
multi-domain crystal data on STOE area-detector diffractometers, for image 
processing, for the correction and scaling of reflection intensities and 
for outlier rejection, version 1.88, Darmstadt 2019
;
_computing_structure_refinement  'SHELXL 2018/3 (Sheldrick, 2015)'
_computing_structure_solution    'SHELXT  (Sheldrick, 2015)'
_refine_diff_density_max         0.604
_refine_diff_density_min         -0.924
_refine_diff_density_rms         0.084
_refine_ls_extinction_coef       .
_refine_ls_extinction_method     none
_refine_ls_goodness_of_fit_ref   1.014
_refine_ls_hydrogen_treatment    mixed
_refine_ls_matrix_type           full
_refine_ls_number_parameters     591
_refine_ls_number_reflns         13149
_refine_ls_number_restraints     0
_refine_ls_R_factor_all          0.0859
_refine_ls_R_factor_gt           0.0526
_refine_ls_restrained_S_all      1.014
_refine_ls_shift/su_max          0.001
_refine_ls_shift/su_mean         0.000
_refine_ls_structure_factor_coef Fsqd
_refine_ls_weighting_details     
'w=1/[\s^2^(Fo^2^)+(0.0595P)^2^+7.3463P] where P=(Fo^2^+2Fc^2^)/3'
_refine_ls_weighting_scheme      calc
_refine_ls_wR_factor_gt          0.1193
_refine_ls_wR_factor_ref         0.1378
_refine_special_details          ?
_olex2_refinement_description    
;
1. Fixed Uiso
 At 1.2 times of:
  All C(H) groups, All C(H,H) groups
 At 1.5 times of:
  All C(H,H,H) groups
2.a Ternary CH refined with riding coordinates:
 C42(H42), C30(H30), C45(H45), C33(H33)
2.b Secondary CH2 refined with riding coordinates:
 C50(H50A,H50B), C53(H53A,H53B), C54(H54A,H54B), C55(H55A,H55B), C51(H51A,
 H51B), C52(H52A,H52B), C49(H49A,H49B), C48(H48A,H48B)
2.c Aromatic/amide H refined with riding coordinates:
 C4(H4), C10(H10), C8(H8), C2(H2), C38(H38), C26(H26), C27(H27), C28(H28),
 C39(H39), C40(H40)
2.d Idealised Me refined as rotating group:
 C15(H15A,H15B,H15C), C21(H21A,H21B,H21C), C47(H47A,H47B,H47C), C23(H23A,H23B,
 H23C), C32(H32A,H32B,H32C), C14(H14A,H14B,H14C), C34(H34A,H34B,H34C), C31(H31A,
 H31B,H31C), C22(H22A,H22B,H22C), C46(H46A,H46B,H46C), C44(H44A,H44B,H44C),
 C19(H19A,H19B,H19C), C35(H35A,H35B,H35C), C18(H18A,H18B,H18C), C43(H43A,H43B,
 H43C), C17(H17A,H17B,H17C)
;
_atom_sites_solution_hydrogens   mixed
_atom_sites_solution_primary     dual
_atom_sites_solution_secondary   ?
loop_
_atom_site_label
_atom_site_type_symbol
_atom_site_fract_x
_atom_site_fract_y
_atom_site_fract_z
_atom_site_U_iso_or_equiv
_atom_site_adp_type
_atom_site_occupancy
_atom_site_site_symmetry_order
_atom_site_calc_flag
_atom_site_refinement_flags_posn
_atom_site_refinement_flags_adp
_atom_site_refinement_flags_occupancy
_atom_site_disorder_assembly
_atom_site_disorder_group
Y1 Y 0.84353(2) 0.31165(2) 0.38451(2) 0.01664(7) Uani 1 1 d . . . . .
O1 O 0.68053(13) 0.36339(12) 0.36597(6) 0.0163(4) Uani 1 1 d . . . . .
O2 O 0.92711(14) 0.18858(14) 0.34931(7) 0.0236(4) Uani 1 1 d . . . . .
O3 O 0.82266(15) 0.44148(14) 0.43723(7) 0.0257(4) Uani 1 1 d . . . . .
N1 N 0.73464(15) 0.21115(15) 0.41330(8) 0.0163(4) Uani 1 1 d . . . . .
N2 N 0.81888(15) 0.41401(15) 0.31732(8) 0.0166(4) Uani 1 1 d . . . . .
C1 C 0.63890(18) 0.23963(17) 0.41533(9) 0.0155(5) Uani 1 1 d . . . . .
C5 C 0.51988(19) 0.36937(18) 0.39330(9) 0.0173(5) Uani 1 1 d . . . . .
C4 C 0.45368(19) 0.31984(19) 0.41886(10) 0.0191(5) Uani 1 1 d . . . . .
H4 H 0.391777 0.347766 0.421506 0.023 Uiso 1 1 calc R U . . .
C9 C 0.63346(19) 0.60748(18) 0.28016(10) 0.0184(5) Uani 1 1 d . . . . .
C3 C 0.47604(19) 0.23153(18) 0.44031(10) 0.0179(5) Uani 1 1 d . . . . .
C6 C 0.49572(19) 0.46724(18) 0.37053(10) 0.0176(5) Uani 1 1 d . . . . .
C10 C 0.71900(19) 0.55209(18) 0.28163(9) 0.0175(5) Uani 1 1 d . . . . .
H10 H 0.767164 0.570535 0.261685 0.021 Uiso 1 1 calc R U . . .
C13 C 0.60864(18) 0.32594(17) 0.39167(9) 0.0156(5) Uani 1 1 d . . . . .
C11 C 0.73539(18) 0.47113(18) 0.31135(9) 0.0159(5) Uani 1 1 d . . . . .
C7 C 0.57458(19) 0.49709(17) 0.33895(9) 0.0168(5) Uani 1 1 d . . . . .
C25 C 0.8426(2) 0.37307(19) 0.23166(10) 0.0200(5) Uani 1 1 d . . . . .
C12 C 0.65975(18) 0.44662(17) 0.33900(9) 0.0155(5) Uani 1 1 d . . . . .
C8 C 0.56291(19) 0.57911(18) 0.30911(10) 0.0184(5) Uani 1 1 d . . . . .
H8 H 0.505188 0.616380 0.308652 0.022 Uiso 1 1 calc R U . . .
C2 C 0.56921(19) 0.19199(18) 0.43834(9) 0.0174(5) Uani 1 1 d . . . . .
H2 H 0.584875 0.131515 0.453012 0.021 Uiso 1 1 calc R U . . .
C38 C 0.8463(2) 0.0069(2) 0.48914(12) 0.0286(6) Uani 1 1 d . . . . .
H38 H 0.884359 -0.005432 0.520924 0.034 Uiso 1 1 calc R U . . .
C26 C 0.9060(2) 0.3650(2) 0.19603(11) 0.0243(6) Uani 1 1 d . . . . .
H26 H 0.882566 0.337003 0.164393 0.029 Uiso 1 1 calc R U . . .
C24 C 0.87835(19) 0.41633(18) 0.27847(10) 0.0180(5) Uani 1 1 d . . . . .
C37 C 0.81422(19) 0.0993(2) 0.47753(10) 0.0217(6) Uani 1 1 d . . . . .
C27 C 1.0019(2) 0.3967(2) 0.20580(12) 0.0285(6) Uani 1 1 d . . . . .
H27 H 1.044573 0.388356 0.181532 0.034 Uiso 1 1 calc R U . . .
C15 C 0.3941(2) 0.4664(2) 0.33766(11) 0.0234(6) Uani 1 1 d . . . . .
H15A H 0.395395 0.423460 0.309167 0.035 Uiso 1 1 calc R U . . .
H15B H 0.377619 0.530723 0.325218 0.035 Uiso 1 1 calc R U . . .
H15C H 0.344479 0.444631 0.357626 0.035 Uiso 1 1 calc R U . . .
C20 C 0.6241(2) 0.69859(19) 0.24883(10) 0.0215(5) Uani 1 1 d . . . . .
C28 C 1.0356(2) 0.4407(2) 0.25086(11) 0.0272(6) Uani 1 1 d . . . . .
H28 H 1.101505 0.463130 0.257052 0.033 Uiso 1 1 calc R U . . .
C36 C 0.75915(18) 0.11653(18) 0.42951(10) 0.0186(5) Uani 1 1 d . . . . .
C29 C 0.9752(2) 0.45278(19) 0.28753(10) 0.0212(5) Uani 1 1 d . . . . .
C41 C 0.73268(19) 0.04021(19) 0.39652(11) 0.0214(5) Uani 1 1 d . . . . .
C16 C 0.4034(2) 0.17710(19) 0.46721(11) 0.0225(6) Uani 1 1 d . . . . .
C42 C 0.8339(2) 0.1784(2) 0.51593(11) 0.0264(6) Uani 1 1 d . . . . .
H42 H 0.831160 0.239749 0.497130 0.032 Uiso 1 1 calc R U . . .
C39 C 0.8243(2) -0.0669(2) 0.45589(12) 0.0307(7) Uani 1 1 d . . . . .
H39 H 0.848546 -0.128881 0.464357 0.037 Uiso 1 1 calc R U . . .
C21 C 0.7074(2) 0.7660(2) 0.27022(12) 0.0292(6) Uani 1 1 d . . . . .
H21A H 0.702671 0.780032 0.305395 0.044 Uiso 1 1 calc R U . . .
H21B H 0.701890 0.825187 0.250845 0.044 Uiso 1 1 calc R U . . .
H21C H 0.770960 0.736036 0.268101 0.044 Uiso 1 1 calc R U . . .
C30 C 0.7392(2) 0.3333(2) 0.21958(10) 0.0228(6) Uani 1 1 d . . . . .
H30 H 0.708098 0.336348 0.250779 0.027 Uiso 1 1 calc R U . . .
C47 C 0.7263(2) 0.0383(2) 0.30268(12) 0.0335(7) Uani 1 1 d . . . . .
H47A H 0.781032 0.083529 0.305297 0.050 Uiso 1 1 calc R U . . .
H47B H 0.682927 0.047787 0.270718 0.050 Uiso 1 1 calc R U . . .
H47C H 0.752257 -0.026632 0.304195 0.050 Uiso 1 1 calc R U . . .
C50 C 1.0761(2) 0.1051(2) 0.37166(12) 0.0294(6) Uani 1 1 d . . . . .
H50A H 1.100964 0.039336 0.370222 0.035 Uiso 1 1 calc R U . . .
H50B H 1.115940 0.138757 0.399956 0.035 Uiso 1 1 calc R U . . .
C45 C 0.6685(2) 0.0541(2) 0.34589(11) 0.0249(6) Uani 1 1 d . . . . .
H45 H 0.644742 0.121318 0.344100 0.030 Uiso 1 1 calc R U . . .
C23 C 0.5252(2) 0.7478(2) 0.24972(12) 0.0295(7) Uani 1 1 d . . . . .
H23A H 0.471637 0.703770 0.237686 0.044 Uiso 1 1 calc R U . . .
H23B H 0.520556 0.803826 0.227918 0.044 Uiso 1 1 calc R U . . .
H23C H 0.520121 0.767377 0.284127 0.044 Uiso 1 1 calc R U . . .
C53 C 0.7624(2) 0.5365(2) 0.49894(11) 0.0300(6) Uani 1 1 d . . . . .
H53A H 0.804140 0.558809 0.529938 0.036 Uiso 1 1 calc R U . . .
H53B H 0.692637 0.539242 0.503948 0.036 Uiso 1 1 calc R U . . .
C40 C 0.7667(2) -0.0503(2) 0.41020(12) 0.0269(6) Uani 1 1 d . . . . .
H40 H 0.750118 -0.101712 0.387686 0.032 Uiso 1 1 calc R U . . .
C33 C 1.0123(2) 0.5082(2) 0.33503(11) 0.0259(6) Uani 1 1 d . . . . .
H33 H 0.977170 0.482961 0.362126 0.031 Uiso 1 1 calc R U . . .
C32 C 0.6759(2) 0.3920(2) 0.17889(12) 0.0308(7) Uani 1 1 d . . . . .
H32A H 0.670786 0.457296 0.190755 0.046 Uiso 1 1 calc R U . . .
H32B H 0.610000 0.363987 0.171624 0.046 Uiso 1 1 calc R U . . .
H32C H 0.706417 0.392112 0.148307 0.046 Uiso 1 1 calc R U . . .
C14 C 0.4938(2) 0.53925(19) 0.41330(11) 0.0242(6) Uani 1 1 d . . . . .
H14A H 0.441899 0.521737 0.432844 0.036 Uiso 1 1 calc R U . . .
H14B H 0.480609 0.602851 0.399114 0.036 Uiso 1 1 calc R U . . .
H14C H 0.557545 0.539024 0.435186 0.036 Uiso 1 1 calc R U . . .
C54 C 0.7794(2) 0.5973(2) 0.45395(11) 0.0297(6) Uani 1 1 d . . . . .
H54A H 0.717500 0.606420 0.430397 0.036 Uiso 1 1 calc R U . . .
H54B H 0.806964 0.660126 0.464865 0.036 Uiso 1 1 calc R U . . .
C55 C 0.8521(2) 0.5393(2) 0.43036(12) 0.0275(6) Uani 1 1 d . . . . .
H55A H 0.848350 0.554651 0.394274 0.033 Uiso 1 1 calc R U . . .
H55B H 0.920106 0.550798 0.447367 0.033 Uiso 1 1 calc R U . . .
C34 C 0.9859(3) 0.6135(2) 0.32855(13) 0.0357(7) Uani 1 1 d . . . . .
H34A H 1.017966 0.640366 0.301633 0.054 Uiso 1 1 calc R U . . .
H34B H 1.008464 0.647266 0.359977 0.054 Uiso 1 1 calc R U . . .
H34C H 0.914426 0.620238 0.319895 0.054 Uiso 1 1 calc R U . . .
C31 C 0.7399(2) 0.2292(2) 0.20297(12) 0.0311(7) Uani 1 1 d . . . . .
H31A H 0.767208 0.224772 0.171488 0.047 Uiso 1 1 calc R U . . .
H31B H 0.672564 0.204377 0.197869 0.047 Uiso 1 1 calc R U . . .
H31C H 0.780552 0.191790 0.228943 0.047 Uiso 1 1 calc R U . . .
C51 C 0.9687(2) 0.1054(2) 0.37739(12) 0.0283(6) Uani 1 1 d . . . . .
H51A H 0.936024 0.046552 0.363389 0.034 Uiso 1 1 calc R U . . .
H51B H 0.960809 0.110542 0.413201 0.034 Uiso 1 1 calc R U . . .
C22 C 0.6322(2) 0.6761(2) 0.19395(11) 0.0266(6) Uani 1 1 d . . . . .
H22A H 0.693590 0.641683 0.192361 0.040 Uiso 1 1 calc R U . . .
H22B H 0.632082 0.735502 0.174962 0.040 Uiso 1 1 calc R U . . .
H22C H 0.576192 0.636916 0.179446 0.040 Uiso 1 1 calc R U . . .
C52 C 0.7907(3) 0.4361(2) 0.48592(11) 0.0325(7) Uani 1 1 d . . . . .
H52A H 0.844475 0.411989 0.511395 0.039 Uiso 1 1 calc R U . . .
H52B H 0.733498 0.392999 0.484651 0.039 Uiso 1 1 calc R U . . .
C46 C 0.5783(2) -0.0108(2) 0.33981(13) 0.0336(7) Uani 1 1 d . . . . .
H46A H 0.599638 -0.077240 0.341421 0.050 Uiso 1 1 calc R U . . .
H46B H 0.537743 0.001437 0.307298 0.050 Uiso 1 1 calc R U . . .
H46C H 0.539669 0.001888 0.366820 0.050 Uiso 1 1 calc R U . . .
C44 C 0.7537(3) 0.1814(3) 0.54932(13) 0.0427(9) Uani 1 1 d . . . . .
H44A H 0.689404 0.189442 0.528408 0.064 Uiso 1 1 calc R U . . .
H44B H 0.765844 0.234812 0.572750 0.064 Uiso 1 1 calc R U . . .
H44C H 0.754227 0.121951 0.568244 0.064 Uiso 1 1 calc R U . . .
C19 C 0.3006(2) 0.2197(2) 0.45717(15) 0.0383(8) Uani 1 1 d . . . . .
H19A H 0.301782 0.283667 0.471525 0.057 Uiso 1 1 calc R U . . .
H19B H 0.255164 0.179715 0.472643 0.057 Uiso 1 1 calc R U . . .
H19C H 0.278772 0.223058 0.420880 0.057 Uiso 1 1 calc R U . . .
C49 C 1.0797(2) 0.1565(3) 0.32264(13) 0.0393(8) Uani 1 1 d . . . . .
H49A H 1.100371 0.112852 0.297388 0.047 Uiso 1 1 calc R U . . .
H49B H 1.126285 0.210426 0.327641 0.047 Uiso 1 1 calc R U . . .
C35 C 1.1222(2) 0.4972(3) 0.35318(13) 0.0386(8) Uani 1 1 d . . . . .
H35A H 1.138530 0.429664 0.357289 0.058 Uiso 1 1 calc R U . . .
H35B H 1.139524 0.529777 0.385448 0.058 Uiso 1 1 calc R U . . .
H35C H 1.159284 0.525186 0.328483 0.058 Uiso 1 1 calc R U . . .
C18 C 0.3941(3) 0.0738(2) 0.44865(15) 0.0408(9) Uani 1 1 d . . . . .
H18A H 0.369356 0.073006 0.412590 0.061 Uiso 1 1 calc R U . . .
H18B H 0.348164 0.039549 0.466688 0.061 Uiso 1 1 calc R U . . .
H18C H 0.458713 0.043088 0.454853 0.061 Uiso 1 1 calc R U . . .
C48 C 0.9757(3) 0.1914(3) 0.30593(13) 0.0414(9) Uani 1 1 d . . . . .
H48A H 0.976435 0.257004 0.292802 0.050 Uiso 1 1 calc R U . . .
H48B H 0.941416 0.149957 0.279170 0.050 Uiso 1 1 calc R U . . .
C43 C 0.9345(3) 0.1723(3) 0.54825(13) 0.0412(8) Uani 1 1 d . . . . .
H43A H 0.936948 0.116243 0.569938 0.062 Uiso 1 1 calc R U . . .
H43B H 0.945787 0.229509 0.569031 0.062 Uiso 1 1 calc R U . . .
H43C H 0.985440 0.167296 0.526602 0.062 Uiso 1 1 calc R U . . .
C17 C 0.4402(3) 0.1770(3) 0.52323(12) 0.0436(9) Uani 1 1 d . . . . .
H17A H 0.506263 0.149139 0.529535 0.065 Uiso 1 1 calc R U . . .
H17B H 0.395487 0.139512 0.540483 0.065 Uiso 1 1 calc R U . . .
H17C H 0.442740 0.242376 0.535849 0.065 Uiso 1 1 calc R U . . .
B1 B 1.0189(3) 0.3199(3) 0.44624(15) 0.0322(8) Uani 1 1 d . . . . .
H1A H 0.952(2) 0.268(2) 0.4521(12) 0.031(9) Uiso 1 1 d . . . . .
H1B H 1.005(2) 0.347(2) 0.4060(13) 0.033(9) Uiso 1 1 d . . . . .
H1C H 1.016(3) 0.379(3) 0.4766(16) 0.065(13) Uiso 1 1 d . . . . .
H1D H 1.091(3) 0.281(3) 0.4526(14) 0.049(11) Uiso 1 1 d . . . . .

loop_
_atom_site_aniso_label
_atom_site_aniso_U_11
_atom_site_aniso_U_22
_atom_site_aniso_U_33
_atom_site_aniso_U_23
_atom_site_aniso_U_13
_atom_site_aniso_U_12
Y1 0.01522(12) 0.01704(12) 0.01769(12) 0.00088(10) 0.00258(8) 0.00017(10)
O1 0.0161(9) 0.0147(8) 0.0193(9) 0.0065(7) 0.0065(7) 0.0025(7)
O2 0.0233(10) 0.0251(10) 0.0231(10) 0.0009(8) 0.0060(8) 0.0065(8)
O3 0.0289(11) 0.0240(10) 0.0244(10) -0.0034(8) 0.0050(8) -0.0008(8)
N1 0.0148(10) 0.0153(10) 0.0185(10) 0.0016(8) 0.0019(8) 0.0003(8)
N2 0.0150(10) 0.0176(10) 0.0183(10) 0.0019(8) 0.0055(8) 0.0008(8)
C1 0.0177(12) 0.0145(12) 0.0141(11) -0.0007(9) 0.0022(9) 0.0014(9)
C5 0.0191(12) 0.0144(11) 0.0185(12) 0.0010(9) 0.0029(10) 0.0008(9)
C4 0.0171(12) 0.0189(12) 0.0224(13) 0.0003(10) 0.0071(10) 0.0023(10)
C9 0.0212(13) 0.0146(12) 0.0191(12) 0.0011(10) 0.0022(10) 0.0002(10)
C3 0.0177(12) 0.0158(12) 0.0211(13) 0.0008(10) 0.0064(10) 0.0009(10)
C6 0.0200(13) 0.0140(11) 0.0199(12) 0.0007(9) 0.0063(10) 0.0010(9)
C10 0.0188(12) 0.0183(12) 0.0163(12) 0.0008(10) 0.0057(10) -0.0008(10)
C13 0.0162(12) 0.0156(12) 0.0156(11) -0.0003(9) 0.0042(9) -0.0009(9)
C11 0.0146(12) 0.0156(12) 0.0176(12) -0.0016(9) 0.0027(9) 0.0008(9)
C7 0.0188(12) 0.0140(11) 0.0178(12) -0.0011(9) 0.0037(10) -0.0011(9)
C25 0.0205(13) 0.0189(12) 0.0213(13) 0.0018(10) 0.0057(10) 0.0034(10)
C12 0.0196(12) 0.0106(11) 0.0158(12) 0.0024(9) 0.0007(9) -0.0008(9)
C8 0.0194(12) 0.0135(11) 0.0227(13) 0.0009(10) 0.0047(10) 0.0035(9)
C2 0.0206(12) 0.0131(11) 0.0190(12) 0.0009(10) 0.0052(9) 0.0015(10)
C38 0.0255(15) 0.0308(16) 0.0302(15) 0.0148(13) 0.0066(12) 0.0063(12)
C26 0.0310(15) 0.0203(13) 0.0235(14) 0.0007(11) 0.0104(11) 0.0038(11)
C24 0.0174(12) 0.0152(12) 0.0223(13) 0.0044(10) 0.0057(10) 0.0045(9)
C37 0.0169(12) 0.0246(14) 0.0245(14) 0.0087(11) 0.0057(10) 0.0030(10)
C27 0.0306(16) 0.0257(15) 0.0332(16) 0.0052(12) 0.0183(13) 0.0022(12)
C15 0.0190(13) 0.0201(13) 0.0304(15) 0.0044(11) 0.0019(11) 0.0006(10)
C20 0.0213(13) 0.0179(13) 0.0257(14) 0.0055(11) 0.0049(10) 0.0008(10)
C28 0.0204(13) 0.0307(15) 0.0326(16) 0.0061(13) 0.0102(11) -0.0012(12)
C36 0.0149(12) 0.0173(12) 0.0246(13) 0.0060(10) 0.0067(10) 0.0003(9)
C29 0.0192(13) 0.0204(13) 0.0250(14) 0.0054(11) 0.0062(10) 0.0002(10)
C41 0.0178(13) 0.0204(13) 0.0279(14) 0.0032(11) 0.0095(11) 0.0029(10)
C16 0.0224(13) 0.0204(13) 0.0265(14) 0.0033(11) 0.0093(11) -0.0003(11)
C42 0.0262(14) 0.0301(15) 0.0215(13) 0.0044(12) -0.0006(11) 0.0003(12)
C39 0.0272(15) 0.0233(14) 0.0448(18) 0.0134(13) 0.0161(13) 0.0086(12)
C21 0.0352(17) 0.0152(13) 0.0363(17) 0.0035(12) 0.0029(13) -0.0024(12)
C30 0.0239(14) 0.0238(14) 0.0208(13) -0.0023(11) 0.0043(11) -0.0011(11)
C47 0.0359(18) 0.0355(17) 0.0282(16) -0.0031(13) 0.0017(13) -0.0109(14)
C50 0.0249(15) 0.0291(15) 0.0334(16) 0.0003(13) 0.0015(12) 0.0045(12)
C45 0.0290(15) 0.0156(12) 0.0294(15) -0.0038(11) 0.0021(12) -0.0003(11)
C23 0.0302(16) 0.0201(13) 0.0404(17) 0.0121(12) 0.0122(13) 0.0056(12)
C53 0.0363(17) 0.0274(15) 0.0271(15) -0.0049(12) 0.0071(13) -0.0027(13)
C40 0.0258(15) 0.0180(13) 0.0393(17) 0.0018(12) 0.0130(12) 0.0011(11)
C33 0.0209(14) 0.0321(16) 0.0245(14) 0.0028(12) 0.0031(11) -0.0068(12)
C32 0.0284(16) 0.0296(16) 0.0324(16) -0.0029(13) -0.0016(12) 0.0049(12)
C14 0.0304(15) 0.0181(13) 0.0266(14) -0.0015(11) 0.0124(12) 0.0006(11)
C54 0.0354(17) 0.0250(15) 0.0290(15) -0.0056(12) 0.0055(13) 0.0008(12)
C55 0.0301(15) 0.0228(14) 0.0301(15) -0.0057(12) 0.0061(12) -0.0067(12)
C34 0.0415(19) 0.0311(17) 0.0336(17) -0.0032(14) 0.0029(14) -0.0086(14)
C31 0.0325(16) 0.0235(15) 0.0372(17) -0.0028(13) 0.0053(13) -0.0034(12)
C51 0.0314(16) 0.0219(14) 0.0336(16) 0.0061(12) 0.0108(13) 0.0051(12)
C22 0.0290(15) 0.0245(15) 0.0268(14) 0.0073(12) 0.0056(12) 0.0011(12)
C52 0.0436(19) 0.0297(16) 0.0262(15) -0.0034(13) 0.0117(13) 0.0007(14)
C46 0.0240(15) 0.0319(16) 0.0446(19) -0.0069(14) 0.0041(13) -0.0038(13)
C44 0.0362(18) 0.063(2) 0.0297(17) -0.0134(17) 0.0087(14) 0.0001(17)
C19 0.0245(16) 0.0345(17) 0.059(2) 0.0182(16) 0.0177(15) 0.0029(13)
C49 0.0242(16) 0.053(2) 0.0433(19) 0.0104(17) 0.0145(14) 0.0039(15)
C35 0.0261(17) 0.051(2) 0.0370(18) 0.0056(16) -0.0021(13) -0.0092(15)
C18 0.0408(19) 0.0241(16) 0.065(2) 0.0037(15) 0.0304(17) -0.0067(14)
C48 0.046(2) 0.049(2) 0.0333(17) 0.0155(16) 0.0195(15) 0.0242(17)
C43 0.0354(18) 0.052(2) 0.0327(17) 0.0030(15) -0.0070(14) 0.0037(16)
C17 0.041(2) 0.062(2) 0.0297(17) 0.0092(17) 0.0122(15) -0.0130(18)
B1 0.0203(16) 0.037(2) 0.0367(19) -0.0084(16) -0.0047(14) 0.0014(15)

_geom_special_details            
;
 All esds (except the esd in the dihedral angle between two l.s. planes)
 are estimated using the full covariance matrix.  The cell esds are taken
 into account individually in the estimation of esds in distances, angles
 and torsion angles; correlations between esds in cell parameters are only
 used when they are defined by crystal symmetry.  An approximate (isotropic)
 treatment of cell esds is used for estimating esds involving l.s. planes.
;
loop_
_geom_bond_atom_site_label_1
_geom_bond_atom_site_label_2
_geom_bond_distance
_geom_bond_site_symmetry_2
_geom_bond_publ_flag
Y1 O1 2.3376(17) . ?
Y1 O2 2.3567(19) . ?
Y1 O3 2.360(2) . ?
Y1 N1 2.280(2) . ?
Y1 N2 2.299(2) . ?
Y1 B1 2.717(3) . ?
Y1 H1A 2.26(3) . ?
Y1 H1B 2.26(3) . ?
O1 C13 1.394(3) . ?
O1 C12 1.386(3) . ?
O2 C51 1.463(3) . ?
O2 C48 1.432(4) . ?
O3 C55 1.456(3) . ?
O3 C52 1.447(4) . ?
N1 C1 1.385(3) . ?
N1 C36 1.427(3) . ?
N2 C11 1.391(3) . ?
N2 C24 1.423(3) . ?
C1 C13 1.406(3) . ?
C1 C2 1.390(3) . ?
C5 C4 1.407(4) . ?
C5 C6 1.525(3) . ?
C5 C13 1.372(3) . ?
C4 H4 0.9500 . ?
C4 C3 1.386(4) . ?
C9 C10 1.407(4) . ?
C9 C8 1.392(4) . ?
C9 C20 1.531(4) . ?
C3 C2 1.405(3) . ?
C3 C16 1.526(4) . ?
C6 C7 1.535(3) . ?
C6 C15 1.537(4) . ?
C6 C14 1.539(4) . ?
C10 H10 0.9500 . ?
C10 C11 1.392(3) . ?
C11 C12 1.411(3) . ?
C7 C12 1.370(4) . ?
C7 C8 1.403(3) . ?
C25 C26 1.395(4) . ?
C25 C24 1.420(4) . ?
C25 C30 1.517(4) . ?
C8 H8 0.9500 . ?
C2 H2 0.9500 . ?
C38 H38 0.9500 . ?
C38 C37 1.395(4) . ?
C38 C39 1.376(5) . ?
C26 H26 0.9500 . ?
C26 C27 1.380(4) . ?
C24 C29 1.413(4) . ?
C37 C36 1.418(4) . ?
C37 C42 1.516(4) . ?
C27 H27 0.9500 . ?
C27 C28 1.379(4) . ?
C15 H15A 0.9800 . ?
C15 H15B 0.9800 . ?
C15 H15C 0.9800 . ?
C20 C21 1.532(4) . ?
C20 C23 1.529(4) . ?
C20 C22 1.533(4) . ?
C28 H28 0.9500 . ?
C28 C29 1.394(4) . ?
C36 C41 1.407(4) . ?
C29 C33 1.520(4) . ?
C41 C45 1.521(4) . ?
C41 C40 1.389(4) . ?
C16 C19 1.521(4) . ?
C16 C18 1.537(4) . ?
C16 C17 1.518(4) . ?
C42 H42 1.0000 . ?
C42 C44 1.526(4) . ?
C42 C43 1.521(4) . ?
C39 H39 0.9500 . ?
C39 C40 1.379(4) . ?
C21 H21A 0.9800 . ?
C21 H21B 0.9800 . ?
C21 H21C 0.9800 . ?
C30 H30 1.0000 . ?
C30 C32 1.534(4) . ?
C30 C31 1.534(4) . ?
C47 H47A 0.9800 . ?
C47 H47B 0.9800 . ?
C47 H47C 0.9800 . ?
C47 C45 1.523(4) . ?
C50 H50A 0.9900 . ?
C50 H50B 0.9900 . ?
C50 C51 1.508(4) . ?
C50 C49 1.514(4) . ?
C45 H45 1.0000 . ?
C45 C46 1.530(4) . ?
C23 H23A 0.9800 . ?
C23 H23B 0.9800 . ?
C23 H23C 0.9800 . ?
C53 H53A 0.9900 . ?
C53 H53B 0.9900 . ?
C53 C54 1.530(4) . ?
C53 C52 1.522(4) . ?
C40 H40 0.9500 . ?
C33 H33 1.0000 . ?
C33 C34 1.531(4) . ?
C33 C35 1.524(4) . ?
C32 H32A 0.9800 . ?
C32 H32B 0.9800 . ?
C32 H32C 0.9800 . ?
C14 H14A 0.9800 . ?
C14 H14B 0.9800 . ?
C14 H14C 0.9800 . ?
C54 H54A 0.9900 . ?
C54 H54B 0.9900 . ?
C54 C55 1.504(4) . ?
C55 H55A 0.9900 . ?
C55 H55B 0.9900 . ?
C34 H34A 0.9800 . ?
C34 H34B 0.9800 . ?
C34 H34C 0.9800 . ?
C31 H31A 0.9800 . ?
C31 H31B 0.9800 . ?
C31 H31C 0.9800 . ?
C51 H51A 0.9900 . ?
C51 H51B 0.9900 . ?
C22 H22A 0.9800 . ?
C22 H22B 0.9800 . ?
C22 H22C 0.9800 . ?
C52 H52A 0.9900 . ?
C52 H52B 0.9900 . ?
C46 H46A 0.9800 . ?
C46 H46B 0.9800 . ?
C46 H46C 0.9800 . ?
C44 H44A 0.9800 . ?
C44 H44B 0.9800 . ?
C44 H44C 0.9800 . ?
C19 H19A 0.9800 . ?
C19 H19B 0.9800 . ?
C19 H19C 0.9800 . ?
C49 H49A 0.9900 . ?
C49 H49B 0.9900 . ?
C49 C48 1.515(5) . ?
C35 H35A 0.9800 . ?
C35 H35B 0.9800 . ?
C35 H35C 0.9800 . ?
C18 H18A 0.9800 . ?
C18 H18B 0.9800 . ?
C18 H18C 0.9800 . ?
C48 H48A 0.9900 . ?
C48 H48B 0.9900 . ?
C43 H43A 0.9800 . ?
C43 H43B 0.9800 . ?
C43 H43C 0.9800 . ?
C17 H17A 0.9800 . ?
C17 H17B 0.9800 . ?
C17 H17C 0.9800 . ?
B1 H1A 1.20(3) . ?
B1 H1B 1.14(3) . ?
B1 H1C 1.17(4) . ?
B1 H1D 1.12(4) . ?

loop_
_geom_angle_atom_site_label_1
_geom_angle_atom_site_label_2
_geom_angle_atom_site_label_3
_geom_angle
_geom_angle_site_symmetry_1
_geom_angle_site_symmetry_3
_geom_angle_publ_flag
O1 Y1 O2 130.79(7) . . ?
O1 Y1 O3 71.77(7) . . ?
O1 Y1 B1 148.31(9) . . ?
O1 Y1 H1A 138.9(8) . . ?
O1 Y1 H1B 148.9(9) . . ?
O2 Y1 O3 157.42(7) . . ?
O2 Y1 B1 80.57(9) . . ?
O2 Y1 H1A 79.7(8) . . ?
O2 Y1 H1B 75.4(9) . . ?
O3 Y1 B1 77.04(9) . . ?
O3 Y1 H1A 81.4(8) . . ?
O3 Y1 H1B 82.9(9) . . ?
N1 Y1 O1 66.96(7) . . ?
N1 Y1 O2 93.76(7) . . ?
N1 Y1 O3 97.48(7) . . ?
N1 Y1 N2 129.13(8) . . ?
N1 Y1 B1 112.68(10) . . ?
N1 Y1 H1A 86.9(8) . . ?
N1 Y1 H1B 136.0(9) . . ?
N2 Y1 O1 67.29(7) . . ?
N2 Y1 O2 99.61(7) . . ?
N2 Y1 O3 88.37(7) . . ?
N2 Y1 B1 117.84(11) . . ?
N2 Y1 H1A 143.7(9) . . ?
N2 Y1 H1B 94.8(9) . . ?
B1 Y1 H1A 25.8(8) . . ?
B1 Y1 H1B 24.4(8) . . ?
H1A Y1 H1B 49.5(12) . . ?
C13 O1 Y1 120.33(14) . . ?
C12 O1 Y1 119.38(14) . . ?
C12 O1 C13 118.38(19) . . ?
C51 O2 Y1 123.84(16) . . ?
C48 O2 Y1 128.62(18) . . ?
C48 O2 C51 104.5(2) . . ?
C55 O3 Y1 126.53(16) . . ?
C52 O3 Y1 125.93(17) . . ?
C52 O3 C55 107.0(2) . . ?
C1 N1 Y1 120.70(16) . . ?
C1 N1 C36 116.1(2) . . ?
C36 N1 Y1 123.18(16) . . ?
C11 N2 Y1 118.33(16) . . ?
C11 N2 C24 117.2(2) . . ?
C24 N2 Y1 124.14(16) . . ?
N1 C1 C13 116.8(2) . . ?
N1 C1 C2 127.0(2) . . ?
C2 C1 C13 116.3(2) . . ?
C4 C5 C6 121.8(2) . . ?
C13 C5 C4 116.0(2) . . ?
C13 C5 C6 122.1(2) . . ?
C5 C4 H4 119.0 . . ?
C3 C4 C5 122.0(2) . . ?
C3 C4 H4 119.0 . . ?
C10 C9 C20 118.7(2) . . ?
C8 C9 C10 118.4(2) . . ?
C8 C9 C20 122.8(2) . . ?
C4 C3 C2 119.1(2) . . ?
C4 C3 C16 121.9(2) . . ?
C2 C3 C16 119.0(2) . . ?
C5 C6 C7 110.0(2) . . ?
C5 C6 C15 110.4(2) . . ?
C5 C6 C14 108.8(2) . . ?
C7 C6 C15 109.8(2) . . ?
C7 C6 C14 109.2(2) . . ?
C15 C6 C14 108.6(2) . . ?
C9 C10 H10 118.9 . . ?
C11 C10 C9 122.2(2) . . ?
C11 C10 H10 118.9 . . ?
O1 C13 C1 111.7(2) . . ?
C5 C13 O1 123.3(2) . . ?
C5 C13 C1 125.1(2) . . ?
N2 C11 C10 126.8(2) . . ?
N2 C11 C12 117.3(2) . . ?
C10 C11 C12 115.9(2) . . ?
C12 C7 C6 122.2(2) . . ?
C12 C7 C8 116.9(2) . . ?
C8 C7 C6 120.9(2) . . ?
C26 C25 C24 118.6(3) . . ?
C26 C25 C30 119.0(2) . . ?
C24 C25 C30 122.4(2) . . ?
O1 C12 C11 112.0(2) . . ?
C7 C12 O1 123.2(2) . . ?
C7 C12 C11 124.8(2) . . ?
C9 C8 C7 121.9(2) . . ?
C9 C8 H8 119.0 . . ?
C7 C8 H8 119.0 . . ?
C1 C2 C3 121.3(2) . . ?
C1 C2 H2 119.4 . . ?
C3 C2 H2 119.4 . . ?
C37 C38 H38 119.1 . . ?
C39 C38 H38 119.1 . . ?
C39 C38 C37 121.9(3) . . ?
C25 C26 H26 119.3 . . ?
C27 C26 C25 121.4(3) . . ?
C27 C26 H26 119.3 . . ?
C25 C24 N2 118.9(2) . . ?
C29 C24 N2 120.8(2) . . ?
C29 C24 C25 120.0(2) . . ?
C38 C37 C36 118.1(3) . . ?
C38 C37 C42 121.0(3) . . ?
C36 C37 C42 120.9(2) . . ?
C26 C27 H27 120.1 . . ?
C28 C27 C26 119.9(3) . . ?
C28 C27 H27 120.1 . . ?
C6 C15 H15A 109.5 . . ?
C6 C15 H15B 109.5 . . ?
C6 C15 H15C 109.5 . . ?
H15A C15 H15B 109.5 . . ?
H15A C15 H15C 109.5 . . ?
H15B C15 H15C 109.5 . . ?
C9 C20 C21 108.4(2) . . ?
C9 C20 C22 110.3(2) . . ?
C21 C20 C22 109.3(2) . . ?
C23 C20 C9 111.9(2) . . ?
C23 C20 C21 109.2(2) . . ?
C23 C20 C22 107.7(2) . . ?
C27 C28 H28 119.3 . . ?
C27 C28 C29 121.4(3) . . ?
C29 C28 H28 119.3 . . ?
C37 C36 N1 120.5(2) . . ?
C41 C36 N1 119.6(2) . . ?
C41 C36 C37 119.8(2) . . ?
C24 C29 C33 121.3(2) . . ?
C28 C29 C24 118.7(3) . . ?
C28 C29 C33 120.0(2) . . ?
C36 C41 C45 121.9(2) . . ?
C40 C41 C36 119.3(3) . . ?
C40 C41 C45 118.9(3) . . ?
C3 C16 C18 110.4(2) . . ?
C19 C16 C3 112.0(2) . . ?
C19 C16 C18 106.6(3) . . ?
C17 C16 C3 109.2(2) . . ?
C17 C16 C19 109.8(3) . . ?
C17 C16 C18 108.8(3) . . ?
C37 C42 H42 107.4 . . ?
C37 C42 C44 110.7(3) . . ?
C37 C42 C43 113.7(3) . . ?
C44 C42 H42 107.4 . . ?
C43 C42 H42 107.4 . . ?
C43 C42 C44 109.8(3) . . ?
C38 C39 H39 120.2 . . ?
C38 C39 C40 119.6(3) . . ?
C40 C39 H39 120.2 . . ?
C20 C21 H21A 109.5 . . ?
C20 C21 H21B 109.5 . . ?
C20 C21 H21C 109.5 . . ?
H21A C21 H21B 109.5 . . ?
H21A C21 H21C 109.5 . . ?
H21B C21 H21C 109.5 . . ?
C25 C30 H30 108.0 . . ?
C25 C30 C32 111.5(2) . . ?
C25 C30 C31 111.6(2) . . ?
C32 C30 H30 108.0 . . ?
C31 C30 H30 108.0 . . ?
C31 C30 C32 109.6(2) . . ?
H47A C47 H47B 109.5 . . ?
H47A C47 H47C 109.5 . . ?
H47B C47 H47C 109.5 . . ?
C45 C47 H47A 109.5 . . ?
C45 C47 H47B 109.5 . . ?
C45 C47 H47C 109.5 . . ?
H50A C50 H50B 108.9 . . ?
C51 C50 H50A 110.9 . . ?
C51 C50 H50B 110.9 . . ?
C51 C50 C49 104.5(2) . . ?
C49 C50 H50A 110.9 . . ?
C49 C50 H50B 110.9 . . ?
C41 C45 C47 111.6(2) . . ?
C41 C45 H45 107.8 . . ?
C41 C45 C46 111.7(2) . . ?
C47 C45 H45 107.8 . . ?
C47 C45 C46 109.8(2) . . ?
C46 C45 H45 107.8 . . ?
C20 C23 H23A 109.5 . . ?
C20 C23 H23B 109.5 . . ?
C20 C23 H23C 109.5 . . ?
H23A C23 H23B 109.5 . . ?
H23A C23 H23C 109.5 . . ?
H23B C23 H23C 109.5 . . ?
H53A C53 H53B 108.8 . . ?
C54 C53 H53A 110.7 . . ?
C54 C53 H53B 110.7 . . ?
C52 C53 H53A 110.7 . . ?
C52 C53 H53B 110.7 . . ?
C52 C53 C54 105.2(2) . . ?
C41 C40 H40 119.4 . . ?
C39 C40 C41 121.2(3) . . ?
C39 C40 H40 119.4 . . ?
C29 C33 H33 107.2 . . ?
C29 C33 C34 111.0(2) . . ?
C29 C33 C35 114.1(3) . . ?
C34 C33 H33 107.2 . . ?
C35 C33 H33 107.2 . . ?
C35 C33 C34 110.0(3) . . ?
C30 C32 H32A 109.5 . . ?
C30 C32 H32B 109.5 . . ?
C30 C32 H32C 109.5 . . ?
H32A C32 H32B 109.5 . . ?
H32A C32 H32C 109.5 . . ?
H32B C32 H32C 109.5 . . ?
C6 C14 H14A 109.5 . . ?
C6 C14 H14B 109.5 . . ?
C6 C14 H14C 109.5 . . ?
H14A C14 H14B 109.5 . . ?
H14A C14 H14C 109.5 . . ?
H14B C14 H14C 109.5 . . ?
C53 C54 H54A 111.2 . . ?
C53 C54 H54B 111.2 . . ?
H54A C54 H54B 109.1 . . ?
C55 C54 C53 102.8(3) . . ?
C55 C54 H54A 111.2 . . ?
C55 C54 H54B 111.2 . . ?
O3 C55 C54 104.1(2) . . ?
O3 C55 H55A 110.9 . . ?
O3 C55 H55B 110.9 . . ?
C54 C55 H55A 110.9 . . ?
C54 C55 H55B 110.9 . . ?
H55A C55 H55B 108.9 . . ?
C33 C34 H34A 109.5 . . ?
C33 C34 H34B 109.5 . . ?
C33 C34 H34C 109.5 . . ?
H34A C34 H34B 109.5 . . ?
H34A C34 H34C 109.5 . . ?
H34B C34 H34C 109.5 . . ?
C30 C31 H31A 109.5 . . ?
C30 C31 H31B 109.5 . . ?
C30 C31 H31C 109.5 . . ?
H31A C31 H31B 109.5 . . ?
H31A C31 H31C 109.5 . . ?
H31B C31 H31C 109.5 . . ?
O2 C51 C50 105.2(2) . . ?
O2 C51 H51A 110.7 . . ?
O2 C51 H51B 110.7 . . ?
C50 C51 H51A 110.7 . . ?
C50 C51 H51B 110.7 . . ?
H51A C51 H51B 108.8 . . ?
C20 C22 H22A 109.5 . . ?
C20 C22 H22B 109.5 . . ?
C20 C22 H22C 109.5 . . ?
H22A C22 H22B 109.5 . . ?
H22A C22 H22C 109.5 . . ?
H22B C22 H22C 109.5 . . ?
O3 C52 C53 106.5(2) . . ?
O3 C52 H52A 110.4 . . ?
O3 C52 H52B 110.4 . . ?
C53 C52 H52A 110.4 . . ?
C53 C52 H52B 110.4 . . ?
H52A C52 H52B 108.6 . . ?
C45 C46 H46A 109.5 . . ?
C45 C46 H46B 109.5 . . ?
C45 C46 H46C 109.5 . . ?
H46A C46 H46B 109.5 . . ?
H46A C46 H46C 109.5 . . ?
H46B C46 H46C 109.5 . . ?
C42 C44 H44A 109.5 . . ?
C42 C44 H44B 109.5 . . ?
C42 C44 H44C 109.5 . . ?
H44A C44 H44B 109.5 . . ?
H44A C44 H44C 109.5 . . ?
H44B C44 H44C 109.5 . . ?
C16 C19 H19A 109.5 . . ?
C16 C19 H19B 109.5 . . ?
C16 C19 H19C 109.5 . . ?
H19A C19 H19B 109.5 . . ?
H19A C19 H19C 109.5 . . ?
H19B C19 H19C 109.5 . . ?
C50 C49 H49A 110.7 . . ?
C50 C49 H49B 110.7 . . ?
C50 C49 C48 105.1(3) . . ?
H49A C49 H49B 108.8 . . ?
C48 C49 H49A 110.7 . . ?
C48 C49 H49B 110.7 . . ?
C33 C35 H35A 109.5 . . ?
C33 C35 H35B 109.5 . . ?
C33 C35 H35C 109.5 . . ?
H35A C35 H35B 109.5 . . ?
H35A C35 H35C 109.5 . . ?
H35B C35 H35C 109.5 . . ?
C16 C18 H18A 109.5 . . ?
C16 C18 H18B 109.5 . . ?
C16 C18 H18C 109.5 . . ?
H18A C18 H18B 109.5 . . ?
H18A C18 H18C 109.5 . . ?
H18B C18 H18C 109.5 . . ?
O2 C48 C49 106.5(3) . . ?
O2 C48 H48A 110.4 . . ?
O2 C48 H48B 110.4 . . ?
C49 C48 H48A 110.4 . . ?
C49 C48 H48B 110.4 . . ?
H48A C48 H48B 108.6 . . ?
C42 C43 H43A 109.5 . . ?
C42 C43 H43B 109.5 . . ?
C42 C43 H43C 109.5 . . ?
H43A C43 H43B 109.5 . . ?
H43A C43 H43C 109.5 . . ?
H43B C43 H43C 109.5 . . ?
C16 C17 H17A 109.5 . . ?
C16 C17 H17B 109.5 . . ?
C16 C17 H17C 109.5 . . ?
H17A C17 H17B 109.5 . . ?
H17A C17 H17C 109.5 . . ?
H17B C17 H17C 109.5 . . ?
Y1 B1 H1A 55.3(16) . . ?
Y1 B1 H1B 54.9(17) . . ?
Y1 B1 H1C 109(2) . . ?
Y1 B1 H1D 139(2) . . ?
H1A B1 H1B 108(2) . . ?
H1A B1 H1C 103(3) . . ?
H1A B1 H1D 111(3) . . ?
H1B B1 H1C 114(3) . . ?
H1B B1 H1D 109(3) . . ?
H1C B1 H1D 112(3) . . ?

loop_
_geom_torsion_atom_site_label_1
_geom_torsion_atom_site_label_2
_geom_torsion_atom_site_label_3
_geom_torsion_atom_site_label_4
_geom_torsion
_geom_torsion_site_symmetry_1
_geom_torsion_site_symmetry_2
_geom_torsion_site_symmetry_3
_geom_torsion_site_symmetry_4
_geom_torsion_publ_flag
Y1 O1 C13 C1 -18.4(3) . . . . ?
Y1 O1 C13 C5 161.41(19) . . . . ?
Y1 O1 C12 C11 21.1(3) . . . . ?
Y1 O1 C12 C7 -160.02(19) . . . . ?
Y1 O2 C51 C50 -123.5(2) . . . . ?
Y1 O2 C48 C49 125.7(2) . . . . ?
Y1 O3 C55 C54 150.58(18) . . . . ?
Y1 O3 C52 C53 -165.32(18) . . . . ?
Y1 N1 C1 C13 9.9(3) . . . . ?
Y1 N1 C1 C2 -170.1(2) . . . . ?
Y1 N1 C36 C37 78.1(3) . . . . ?
Y1 N1 C36 C41 -98.7(2) . . . . ?
Y1 N2 C11 C10 163.1(2) . . . . ?
Y1 N2 C11 C12 -15.3(3) . . . . ?
Y1 N2 C24 C25 101.9(2) . . . . ?
Y1 N2 C24 C29 -72.1(3) . . . . ?
N1 C1 C13 O1 5.5(3) . . . . ?
N1 C1 C13 C5 -174.3(2) . . . . ?
N1 C1 C2 C3 176.1(2) . . . . ?
N1 C36 C41 C45 -6.9(4) . . . . ?
N1 C36 C41 C40 172.4(2) . . . . ?
N2 C11 C12 O1 -3.7(3) . . . . ?
N2 C11 C12 C7 177.4(2) . . . . ?
N2 C24 C29 C28 170.5(2) . . . . ?
N2 C24 C29 C33 -12.3(4) . . . . ?
C1 N1 C36 C37 -102.6(3) . . . . ?
C1 N1 C36 C41 80.6(3) . . . . ?
C5 C4 C3 C2 2.8(4) . . . . ?
C5 C4 C3 C16 -178.9(2) . . . . ?
C5 C6 C7 C12 -8.9(3) . . . . ?
C5 C6 C7 C8 172.2(2) . . . . ?
C4 C5 C6 C7 -172.0(2) . . . . ?
C4 C5 C6 C15 -50.7(3) . . . . ?
C4 C5 C6 C14 68.4(3) . . . . ?
C4 C5 C13 O1 177.0(2) . . . . ?
C4 C5 C13 C1 -3.2(4) . . . . ?
C4 C3 C2 C1 -0.1(4) . . . . ?
C4 C3 C16 C19 12.8(4) . . . . ?
C4 C3 C16 C18 131.4(3) . . . . ?
C4 C3 C16 C17 -109.0(3) . . . . ?
C9 C10 C11 N2 -176.9(2) . . . . ?
C9 C10 C11 C12 1.5(4) . . . . ?
C6 C5 C4 C3 -178.9(2) . . . . ?
C6 C5 C13 O1 -5.2(4) . . . . ?
C6 C5 C13 C1 174.5(2) . . . . ?
C6 C7 C12 O1 2.2(4) . . . . ?
C6 C7 C12 C11 -179.1(2) . . . . ?
C6 C7 C8 C9 -180.0(2) . . . . ?
C10 C9 C8 C7 -0.6(4) . . . . ?
C10 C9 C20 C21 -61.8(3) . . . . ?
C10 C9 C20 C23 177.7(2) . . . . ?
C10 C9 C20 C22 57.9(3) . . . . ?
C10 C11 C12 O1 177.7(2) . . . . ?
C10 C11 C12 C7 -1.1(4) . . . . ?
C13 O1 C12 C11 -174.5(2) . . . . ?
C13 O1 C12 C7 4.3(3) . . . . ?
C13 C1 C2 C3 -3.9(4) . . . . ?
C13 C5 C4 C3 -1.2(4) . . . . ?
C13 C5 C6 C7 10.4(3) . . . . ?
C13 C5 C6 C15 131.7(3) . . . . ?
C13 C5 C6 C14 -109.2(3) . . . . ?
C11 N2 C24 C25 -71.7(3) . . . . ?
C11 N2 C24 C29 114.4(3) . . . . ?
C25 C26 C27 C28 -2.4(4) . . . . ?
C25 C24 C29 C28 -3.4(4) . . . . ?
C25 C24 C29 C33 173.8(2) . . . . ?
C12 O1 C13 C1 177.4(2) . . . . ?
C12 O1 C13 C5 -2.8(3) . . . . ?
C12 C7 C8 C9 1.1(4) . . . . ?
C8 C9 C10 C11 -0.7(4) . . . . ?
C8 C9 C20 C21 115.3(3) . . . . ?
C8 C9 C20 C23 -5.2(4) . . . . ?
C8 C9 C20 C22 -125.0(3) . . . . ?
C8 C7 C12 O1 -178.9(2) . . . . ?
C8 C7 C12 C11 -0.2(4) . . . . ?
C2 C1 C13 O1 -174.5(2) . . . . ?
C2 C1 C13 C5 5.7(4) . . . . ?
C2 C3 C16 C19 -168.8(3) . . . . ?
C2 C3 C16 C18 -50.2(4) . . . . ?
C2 C3 C16 C17 69.4(3) . . . . ?
C38 C37 C36 N1 -172.4(2) . . . . ?
C38 C37 C36 C41 4.3(4) . . . . ?
C38 C37 C42 C44 -86.0(3) . . . . ?
C38 C37 C42 C43 38.2(4) . . . . ?
C38 C39 C40 C41 1.7(4) . . . . ?
C26 C25 C24 N2 -172.0(2) . . . . ?
C26 C25 C24 C29 2.0(4) . . . . ?
C26 C25 C30 C32 -69.9(3) . . . . ?
C26 C25 C30 C31 52.9(3) . . . . ?
C26 C27 C28 C29 0.9(4) . . . . ?
C24 N2 C11 C10 -23.0(4) . . . . ?
C24 N2 C11 C12 158.6(2) . . . . ?
C24 C25 C26 C27 0.9(4) . . . . ?
C24 C25 C30 C32 111.7(3) . . . . ?
C24 C25 C30 C31 -125.5(3) . . . . ?
C24 C29 C33 C34 -86.1(3) . . . . ?
C24 C29 C33 C35 149.0(3) . . . . ?
C37 C38 C39 C40 -1.8(4) . . . . ?
C37 C36 C41 C45 176.3(2) . . . . ?
C37 C36 C41 C40 -4.4(4) . . . . ?
C27 C28 C29 C24 2.0(4) . . . . ?
C27 C28 C29 C33 -175.3(3) . . . . ?
C15 C6 C7 C12 -130.7(3) . . . . ?
C15 C6 C7 C8 50.4(3) . . . . ?
C20 C9 C10 C11 176.5(2) . . . . ?
C20 C9 C8 C7 -177.7(2) . . . . ?
C28 C29 C33 C34 91.1(3) . . . . ?
C28 C29 C33 C35 -33.8(4) . . . . ?
C36 N1 C1 C13 -169.4(2) . . . . ?
C36 N1 C1 C2 10.6(4) . . . . ?
C36 C37 C42 C44 91.3(3) . . . . ?
C36 C37 C42 C43 -144.5(3) . . . . ?
C36 C41 C45 C47 111.2(3) . . . . ?
C36 C41 C45 C46 -125.4(3) . . . . ?
C36 C41 C40 C39 1.3(4) . . . . ?
C16 C3 C2 C1 -178.5(2) . . . . ?
C42 C37 C36 N1 10.2(4) . . . . ?
C42 C37 C36 C41 -173.1(2) . . . . ?
C39 C38 C37 C36 -1.3(4) . . . . ?
C39 C38 C37 C42 176.1(3) . . . . ?
C30 C25 C26 C27 -177.5(3) . . . . ?
C30 C25 C24 N2 6.4(4) . . . . ?
C30 C25 C24 C29 -179.6(2) . . . . ?
C50 C49 C48 O2 17.9(4) . . . . ?
C45 C41 C40 C39 -179.3(3) . . . . ?
C53 C54 C55 O3 36.2(3) . . . . ?
C40 C41 C45 C47 -68.1(3) . . . . ?
C40 C41 C45 C46 55.3(3) . . . . ?
C14 C6 C7 C12 110.3(3) . . . . ?
C14 C6 C7 C8 -68.6(3) . . . . ?
C54 C53 C52 O3 0.9(3) . . . . ?
C55 O3 C52 C53 22.4(3) . . . . ?
C51 O2 C48 C49 -34.8(4) . . . . ?
C51 C50 C49 C48 5.4(4) . . . . ?
C52 O3 C55 C54 -37.2(3) . . . . ?
C52 C53 C54 C55 -22.5(3) . . . . ?
C49 C50 C51 O2 -26.3(3) . . . . ?
C48 O2 C51 C50 38.2(3) . . . . ?

_shelx_res_file                  
;
TITL ah161_a.res in P2(1)/c
    ah161.res
    created by SHELXL-2018/3 at 11:07:49 on 16-Apr-2022
REM Old TITL AH161
REM SHELXT solution in P2(1)/c: R1 0.119, Rweak 0.006, Alpha 0.040
REM <I/s> 0.516 for 444 systematic absences, Orientation as input
REM Formula found by SHELXT: C54 N5 O2 Y
CELL 0.71073 13.749 14.0841 26.9502 90 98.698 90
ZERR 4 0.0009 0.0006 0.0017 0 0.005 0
LATT 1
SYMM -X,0.5+Y,0.5-Z
SFAC C H B N O Y
UNIT 220 328 4 8 12 4

L.S. 10
PLAN  17
TEMP -173.15
CONF
list 4
fmap 2
MORE -1
BOND $H
ACTA
REM <olex2.extras>
REM <HklSrc "%.\\AH161.hkl">
REM </olex2.extras>

WGHT    0.059500    7.346300
FVAR       0.30215
Y1    6    0.843532    0.311649    0.384506    11.00000    0.01522    0.01704 =
         0.01769    0.00088    0.00258    0.00017
O1    5    0.680532    0.363391    0.365974    11.00000    0.01611    0.01465 =
         0.01933    0.00655    0.00654    0.00246
O2    5    0.927109    0.188580    0.349310    11.00000    0.02334    0.02513 =
         0.02306    0.00092    0.00604    0.00651
O3    5    0.822659    0.441477    0.437233    11.00000    0.02891    0.02402 =
         0.02439   -0.00336    0.00499   -0.00080
N1    4    0.734639    0.211146    0.413297    11.00000    0.01482    0.01527 =
         0.01852    0.00156    0.00189    0.00028
N2    4    0.818884    0.414011    0.317322    11.00000    0.01500    0.01756 =
         0.01825    0.00186    0.00553    0.00078
C1    1    0.638905    0.239632    0.415331    11.00000    0.01773    0.01445 =
         0.01414   -0.00067    0.00217    0.00136
C5    1    0.519877    0.369372    0.393296    11.00000    0.01908    0.01444 =
         0.01854    0.00104    0.00292    0.00077
C4    1    0.453680    0.319843    0.418860    11.00000    0.01705    0.01893 =
         0.02245    0.00029    0.00712    0.00225
AFIX  43
H4    2    0.391777    0.347766    0.421506    11.00000   -1.20000
AFIX   0
C9    1    0.633463    0.607482    0.280159    11.00000    0.02118    0.01457 =
         0.01915    0.00112    0.00221    0.00016
C3    1    0.476037    0.231526    0.440306    11.00000    0.01769    0.01585 =
         0.02112    0.00079    0.00636    0.00090
C6    1    0.495722    0.467237    0.370528    11.00000    0.01999    0.01404 =
         0.01990    0.00069    0.00635    0.00104
C10   1    0.719004    0.552087    0.281629    11.00000    0.01883    0.01832 =
         0.01631    0.00078    0.00571   -0.00076
AFIX  43
H10   2    0.767164    0.570535    0.261685    11.00000   -1.20000
AFIX   0
C13   1    0.608639    0.325936    0.391675    11.00000    0.01615    0.01557 =
         0.01561   -0.00026    0.00416   -0.00091
C11   1    0.735386    0.471129    0.311351    11.00000    0.01455    0.01557 =
         0.01760   -0.00157    0.00274    0.00084
C7    1    0.574582    0.497087    0.338946    11.00000    0.01878    0.01397 =
         0.01782   -0.00106    0.00371   -0.00107
C25   1    0.842582    0.373071    0.231659    11.00000    0.02054    0.01893 =
         0.02133    0.00185    0.00574    0.00340
C12   1    0.659751    0.446622    0.338998    11.00000    0.01960    0.01061 =
         0.01577    0.00243    0.00073   -0.00084
C8    1    0.562908    0.579109    0.309113    11.00000    0.01938    0.01348 =
         0.02273    0.00087    0.00468    0.00348
AFIX  43
H8    2    0.505188    0.616380    0.308652    11.00000   -1.20000
AFIX   0
C2    1    0.569206    0.191989    0.438336    11.00000    0.02065    0.01312 =
         0.01903    0.00086    0.00518    0.00150
AFIX  43
H2    2    0.584875    0.131515    0.453012    11.00000   -1.20000
AFIX   0
C38   1    0.846257    0.006919    0.489144    11.00000    0.02553    0.03079 =
         0.03018    0.01480    0.00660    0.00634
AFIX  43
H38   2    0.884359   -0.005432    0.520924    11.00000   -1.20000
AFIX   0
C26   1    0.905952    0.364966    0.196029    11.00000    0.03104    0.02025 =
         0.02353    0.00072    0.01043    0.00376
AFIX  43
H26   2    0.882566    0.337003    0.164393    11.00000   -1.20000
AFIX   0
C24   1    0.878353    0.416331    0.278468    11.00000    0.01744    0.01517 =
         0.02228    0.00443    0.00575    0.00446
C37   1    0.814216    0.099345    0.477529    11.00000    0.01687    0.02455 =
         0.02449    0.00871    0.00569    0.00300
C27   1    1.001864    0.396725    0.205797    11.00000    0.03062    0.02574 =
         0.03319    0.00524    0.01831    0.00225
AFIX  43
H27   2    1.044573    0.388356    0.181532    11.00000   -1.20000
AFIX   0
C15   1    0.394094    0.466441    0.337656    11.00000    0.01905    0.02006 =
         0.03044    0.00442    0.00186    0.00057
AFIX 137
H15A  2    0.395395    0.423460    0.309167    11.00000   -1.50000
H15B  2    0.377619    0.530723    0.325218    11.00000   -1.50000
H15C  2    0.344479    0.444631    0.357626    11.00000   -1.50000
AFIX   0
C20   1    0.624069    0.698585    0.248828    11.00000    0.02130    0.01788 =
         0.02571    0.00553    0.00493    0.00078
C28   1    1.035638    0.440652    0.250861    11.00000    0.02040    0.03068 =
         0.03256    0.00607    0.01016   -0.00115
AFIX  43
H28   2    1.101505    0.463130    0.257052    11.00000   -1.20000
AFIX   0
C36   1    0.759148    0.116526    0.429509    11.00000    0.01493    0.01733 =
         0.02460    0.00605    0.00673    0.00030
C29   1    0.975200    0.452781    0.287527    11.00000    0.01916    0.02043 =
         0.02500    0.00542    0.00622    0.00025
C41   1    0.732676    0.040211    0.396522    11.00000    0.01776    0.02036 =
         0.02793    0.00324    0.00946    0.00286
C16   1    0.403438    0.177096    0.467214    11.00000    0.02239    0.02038 =
         0.02649    0.00325    0.00935   -0.00030
C42   1    0.833874    0.178362    0.515933    11.00000    0.02623    0.03006 =
         0.02152    0.00436   -0.00061    0.00026
AFIX  13
H42   2    0.831160    0.239749    0.497130    11.00000   -1.20000
AFIX   0
C39   1    0.824264   -0.066900    0.455894    11.00000    0.02718    0.02330 =
         0.04484    0.01336    0.01606    0.00861
AFIX  43
H39   2    0.848546   -0.128881    0.464357    11.00000   -1.20000
AFIX   0
C21   1    0.707407    0.766038    0.270220    11.00000    0.03520    0.01524 =
         0.03627    0.00354    0.00292   -0.00236
AFIX 137
H21A  2    0.702671    0.780032    0.305395    11.00000   -1.50000
H21B  2    0.701890    0.825187    0.250845    11.00000   -1.50000
H21C  2    0.770960    0.736036    0.268101    11.00000   -1.50000
AFIX   0
C30   1    0.739173    0.333282    0.219581    11.00000    0.02395    0.02380 =
         0.02082   -0.00226    0.00428   -0.00112
AFIX  13
H30   2    0.708098    0.336348    0.250779    11.00000   -1.20000
AFIX   0
C47   1    0.726335    0.038292    0.302676    11.00000    0.03587    0.03553 =
         0.02822   -0.00307    0.00171   -0.01091
AFIX 137
H47A  2    0.781032    0.083529    0.305297    11.00000   -1.50000
H47B  2    0.682927    0.047787    0.270718    11.00000   -1.50000
H47C  2    0.752257   -0.026632    0.304195    11.00000   -1.50000
AFIX   0
C50   1    1.076095    0.105092    0.371660    11.00000    0.02491    0.02910 =
         0.03342    0.00030    0.00149    0.00446
AFIX  23
H50A  2    1.100964    0.039336    0.370222    11.00000   -1.20000
H50B  2    1.115940    0.138757    0.399956    11.00000   -1.20000
AFIX   0
C45   1    0.668525    0.054127    0.345895    11.00000    0.02899    0.01556 =
         0.02944   -0.00383    0.00214   -0.00032
AFIX  13
H45   2    0.644742    0.121318    0.344100    11.00000   -1.20000
AFIX   0
C23   1    0.525222    0.747808    0.249720    11.00000    0.03021    0.02015 =
         0.04039    0.01209    0.01219    0.00557
AFIX 137
H23A  2    0.471637    0.703770    0.237686    11.00000   -1.50000
H23B  2    0.520556    0.803826    0.227918    11.00000   -1.50000
H23C  2    0.520121    0.767377    0.284127    11.00000   -1.50000
AFIX   0
C53   1    0.762446    0.536546    0.498937    11.00000    0.03627    0.02738 =
         0.02708   -0.00490    0.00705   -0.00272
AFIX  23
H53A  2    0.804140    0.558809    0.529938    11.00000   -1.20000
H53B  2    0.692637    0.539242    0.503948    11.00000   -1.20000
AFIX   0
C40   1    0.766735   -0.050310    0.410199    11.00000    0.02582    0.01797 =
         0.03929    0.00178    0.01298    0.00111
AFIX  43
H40   2    0.750118   -0.101712    0.387686    11.00000   -1.20000
AFIX   0
C33   1    1.012330    0.508179    0.335027    11.00000    0.02089    0.03207 =
         0.02455    0.00279    0.00313   -0.00682
AFIX  13
H33   2    0.977170    0.482961    0.362126    11.00000   -1.20000
AFIX   0
C32   1    0.675876    0.391971    0.178891    11.00000    0.02840    0.02962 =
         0.03237   -0.00288   -0.00164    0.00490
AFIX 137
H32A  2    0.670786    0.457296    0.190755    11.00000   -1.50000
H32B  2    0.610000    0.363987    0.171624    11.00000   -1.50000
H32C  2    0.706417    0.392112    0.148307    11.00000   -1.50000
AFIX   0
C14   1    0.493766    0.539249    0.413301    11.00000    0.03041    0.01813 =
         0.02664   -0.00151    0.01244    0.00065
AFIX 137
H14A  2    0.441899    0.521737    0.432844    11.00000   -1.50000
H14B  2    0.480609    0.602851    0.399114    11.00000   -1.50000
H14C  2    0.557545    0.539024    0.435186    11.00000   -1.50000
AFIX   0
C54   1    0.779389    0.597277    0.453947    11.00000    0.03539    0.02499 =
         0.02897   -0.00561    0.00548    0.00080
AFIX  23
H54A  2    0.717500    0.606420    0.430397    11.00000   -1.20000
H54B  2    0.806964    0.660126    0.464865    11.00000   -1.20000
AFIX   0
C55   1    0.852129    0.539312    0.430364    11.00000    0.03006    0.02284 =
         0.03015   -0.00569    0.00608   -0.00666
AFIX  23
H55A  2    0.848350    0.554651    0.394274    11.00000   -1.20000
H55B  2    0.920106    0.550798    0.447367    11.00000   -1.20000
AFIX   0
C34   1    0.985922    0.613482    0.328550    11.00000    0.04145    0.03108 =
         0.03363   -0.00315    0.00286   -0.00864
AFIX 137
H34A  2    1.017966    0.640366    0.301633    11.00000   -1.50000
H34B  2    1.008464    0.647266    0.359977    11.00000   -1.50000
H34C  2    0.914426    0.620238    0.319895    11.00000   -1.50000
AFIX   0
C31   1    0.739944    0.229156    0.202971    11.00000    0.03253    0.02354 =
         0.03725   -0.00278    0.00532   -0.00340
AFIX 137
H31A  2    0.767208    0.224772    0.171488    11.00000   -1.50000
H31B  2    0.672564    0.204377    0.197869    11.00000   -1.50000
H31C  2    0.780552    0.191790    0.228943    11.00000   -1.50000
AFIX   0
C51   1    0.968712    0.105402    0.377392    11.00000    0.03138    0.02186 =
         0.03359    0.00615    0.01075    0.00507
AFIX  23
H51A  2    0.936024    0.046552    0.363389    11.00000   -1.20000
H51B  2    0.960809    0.110542    0.413201    11.00000   -1.20000
AFIX   0
C22   1    0.632218    0.676148    0.193951    11.00000    0.02902    0.02455 =
         0.02676    0.00733    0.00565    0.00113
AFIX 137
H22A  2    0.693590    0.641683    0.192361    11.00000   -1.50000
H22B  2    0.632082    0.735502    0.174962    11.00000   -1.50000
H22C  2    0.576192    0.636916    0.179446    11.00000   -1.50000
AFIX   0
C52   1    0.790689    0.436118    0.485922    11.00000    0.04358    0.02969 =
         0.02624   -0.00339    0.01171    0.00066
AFIX  23
H52A  2    0.844475    0.411989    0.511395    11.00000   -1.20000
H52B  2    0.733498    0.392999    0.484651    11.00000   -1.20000
AFIX   0
C46   1    0.578286   -0.010779    0.339812    11.00000    0.02403    0.03186 =
         0.04457   -0.00689    0.00408   -0.00380
AFIX 137
H46A  2    0.599638   -0.077240    0.341421    11.00000   -1.50000
H46B  2    0.537743    0.001437    0.307298    11.00000   -1.50000
H46C  2    0.539669    0.001888    0.366820    11.00000   -1.50000
AFIX   0
C44   1    0.753666    0.181415    0.549319    11.00000    0.03616    0.06330 =
         0.02971   -0.01336    0.00865    0.00014
AFIX 137
H44A  2    0.689404    0.189442    0.528408    11.00000   -1.50000
H44B  2    0.765844    0.234812    0.572750    11.00000   -1.50000
H44C  2    0.754227    0.121951    0.568244    11.00000   -1.50000
AFIX   0
C19   1    0.300644    0.219672    0.457172    11.00000    0.02453    0.03454 =
         0.05921    0.01824    0.01768    0.00293
AFIX 137
H19A  2    0.301782    0.283667    0.471525    11.00000   -1.50000
H19B  2    0.255164    0.179715    0.472643    11.00000   -1.50000
H19C  2    0.278772    0.223058    0.420880    11.00000   -1.50000
AFIX   0
C49   1    1.079671    0.156478    0.322636    11.00000    0.02423    0.05315 =
         0.04331    0.01037    0.01451    0.00390
AFIX  23
H49A  2    1.100371    0.112852    0.297388    11.00000   -1.20000
H49B  2    1.126285    0.210426    0.327641    11.00000   -1.20000
AFIX   0
C35   1    1.122224    0.497224    0.353182    11.00000    0.02613    0.05056 =
         0.03704    0.00564   -0.00215   -0.00925
AFIX 137
H35A  2    1.138530    0.429664    0.357289    11.00000   -1.50000
H35B  2    1.139524    0.529777    0.385448    11.00000   -1.50000
H35C  2    1.159284    0.525186    0.328483    11.00000   -1.50000
AFIX   0
C18   1    0.394069    0.073828    0.448655    11.00000    0.04079    0.02409 =
         0.06458    0.00372    0.03043   -0.00675
AFIX 137
H18A  2    0.369356    0.073006    0.412590    11.00000   -1.50000
H18B  2    0.348164    0.039549    0.466688    11.00000   -1.50000
H18C  2    0.458713    0.043088    0.454853    11.00000   -1.50000
AFIX   0
C48   1    0.975689    0.191401    0.305931    11.00000    0.04575    0.04933 =
         0.03333    0.01555    0.01951    0.02418
AFIX  23
H48A  2    0.976435    0.257004    0.292802    11.00000   -1.20000
H48B  2    0.941416    0.149957    0.279170    11.00000   -1.20000
AFIX   0
C43   1    0.934459    0.172314    0.548251    11.00000    0.03538    0.05178 =
         0.03273    0.00302   -0.00696    0.00374
AFIX 137
H43A  2    0.936948    0.116243    0.569938    11.00000   -1.50000
H43B  2    0.945787    0.229509    0.569031    11.00000   -1.50000
H43C  2    0.985440    0.167296    0.526602    11.00000   -1.50000
AFIX   0
C17   1    0.440243    0.177024    0.523234    11.00000    0.04135    0.06183 =
         0.02970    0.00925    0.01223   -0.01298
AFIX 137
H17A  2    0.506263    0.149139    0.529535    11.00000   -1.50000
H17B  2    0.395487    0.139512    0.540483    11.00000   -1.50000
H17C  2    0.442740    0.242376    0.535849    11.00000   -1.50000
AFIX   0
B1    3    1.018893    0.319860    0.446240    11.00000    0.02026    0.03696 =
         0.03668   -0.00840   -0.00468    0.00139
H1A   2    0.952397    0.268101    0.452142    11.00000    0.03067
H1B   2    1.004867    0.347465    0.406014    11.00000    0.03259
H1C   2    1.015595    0.379095    0.476618    11.00000    0.06535
H1D   2    1.090542    0.280718    0.452569    11.00000    0.04945
HKLF 4


REM  ah161_a.res in P2(1)/c
REM wR2 = 0.1378, GooF = S = 1.014, Restrained GooF = 1.014 for all data
REM R1 = 0.0526 for 9559 Fo > 4sig(Fo) and 0.0859 for all 13149 data
REM 591 parameters refined using 0 restraints

END

WGHT      0.0595      7.3459

REM Highest difference peak  0.604,  deepest hole -0.924,  1-sigma level  0.084
Q1    1   1.0182  0.2363  0.3208  11.00000  0.05    0.60
Q2    1   0.7967  0.3612  0.4129  11.00000  0.05    0.50
Q3    1   0.8476  0.0650  0.3839  11.00000  0.05    0.48
Q4    1   0.8942  0.2621  0.3580  11.00000  0.05    0.42
Q5    1   0.7938  0.2568  0.4117  11.00000  0.05    0.42
Q6    1   0.7930  0.1093  0.4539  11.00000  0.05    0.39
Q7    1   0.5336  0.6859  0.1565  11.00000  0.05    0.38
Q8    1   0.8052  0.2755  0.4230  11.00000  0.05    0.38
Q9    1   0.9980  0.4436  0.2691  11.00000  0.05    0.38
Q10   1   0.7974  0.3442  0.2289  11.00000  0.05    0.37
Q11   1   0.5974  0.5929  0.2919  11.00000  0.05    0.36
Q12   1   0.8799  0.3106  0.4191  11.00000  0.05    0.36
Q13   1   0.6254  0.6819  0.2207  11.00000  0.05    0.35
Q14   1   0.9375  0.2823  0.3902  11.00000  0.05    0.35
Q15   1   0.9323  0.3454  0.3907  11.00000  0.05    0.34
Q16   1   1.0626  0.4964  0.3404  11.00000  0.05    0.34
Q17   1   0.7345  0.2073  0.3901  11.00000  0.05    0.33
;
_shelx_res_checksum              67767
_olex2_submission_special_instructions 'No special instructions were received'
####################################################################### 
# 
# This file contains crystal structure data downloaded from the 
# Cambridge Structural Database (CSD) hosted by the Cambridge 
# Crystallographic Data Centre (CCDC).
# 
# Full information about CCDC data access policies and citation 
# guidelines are available at http://www.ccdc.cam.ac.uk/access/V1 
# 
# Audit and citation data items may have been added by the CCDC. 
# Please retain this information to preserve the provenance of 
# this file and to allow appropriate attribution of the data. 
# 
#######################################################################

data_ah107_3
_database_code_depnum_ccdc_archive 'CCDC 2224074'
loop_
_audit_author_name
_audit_author_address
'Luca Muenzfeld'
;Karlsruhe Institute of Technology (KIT)
Germany
;
_audit_update_record             
;
2022-12-02 deposited with the CCDC.	2023-02-03 downloaded from the CCDC.
;
_audit_creation_date             2022-04-16
_audit_creation_method           
;
Olex2 1.5
(compiled 2022.04.07 svn.rca3783a0 for OlexSys, GUI svn.r6498)
;
_shelx_SHELXL_version_number     2018/3
loop_
_audit_author_email
roesky@kit.edu
luca.muenzfeld@kit.edu
_chemical_name_common            ?
_chemical_name_systematic        ?
_chemical_formula_moiety         'C55 H82 B N2 O3 Sm'
_chemical_formula_sum            'C55 H82 B N2 O3 Sm'
_chemical_formula_weight         980.38
_chemical_melting_point          ?
loop_
_atom_type_symbol
_atom_type_description
_atom_type_scat_dispersion_real
_atom_type_scat_dispersion_imag
_atom_type_scat_source
C C 0.0033 0.0016 'International Tables Vol C Tables 4.2.6.8 and 6.1.1.4'
H H 0.0000 0.0000 'International Tables Vol C Tables 4.2.6.8 and 6.1.1.4'
B B 0.0013 0.0007 'International Tables Vol C Tables 4.2.6.8 and 6.1.1.4'
N N 0.0061 0.0033 'International Tables Vol C Tables 4.2.6.8 and 6.1.1.4'
O O 0.0106 0.0060 'International Tables Vol C Tables 4.2.6.8 and 6.1.1.4'
Sm Sm -0.1638 3.4418 'International Tables Vol C Tables 4.2.6.8 and 6.1.1.4'

_shelx_space_group_comment       
;
The symmetry employed for this shelxl refinement is uniquely defined
by the following loop, which should always be used as a source of
symmetry information in preference to the above space-group names.
They are only intended as comments.
;
_space_group_crystal_system      monoclinic
_space_group_IT_number           14
_space_group_name_H-M_alt        'P 1 21/c 1'
_space_group_name_Hall           '-P 2ybc'
loop_
_space_group_symop_operation_xyz
'x, y, z'
'-x, y+1/2, -z+1/2'
'-x, -y, -z'
'x, -y-1/2, z-1/2'

_cell_length_a                   13.8154(4)
_cell_length_b                   14.2166(3)
_cell_length_c                   26.9732(7)
_cell_angle_alpha                90
_cell_angle_beta                 99.004(2)
_cell_angle_gamma                90
_cell_volume                     5232.5(2)
_cell_formula_units_Z            4
_cell_measurement_reflns_used    42522
_cell_measurement_temperature    150
_cell_measurement_theta_max      26.15
_cell_measurement_theta_min      1.43
_shelx_estimated_absorpt_T_max   0.675
_shelx_estimated_absorpt_T_min   0.528
_exptl_absorpt_coefficient_mu    1.164
_exptl_absorpt_correction_T_max  0.5859
_exptl_absorpt_correction_T_min  0.3944
_exptl_absorpt_correction_type   multi-scan
_exptl_absorpt_process_details   
;
STOE X-Red32, absorption correction by Gaussian integration, analogous to
P. Coppens, "The Evaluation of Absorption and Extinction in Single-Crystal
Structure Analysis", published in: F. R. Ahmed (Editor), "Crystallographic
Computing", Munksgaard, Copenhagen (1970), 255 - 270. Afterwards scaling of
reflection intensities was performed within STOE LANA. J. Koziskova, F. Hahn,
J. Richter, J. Kozisek, Acta Chimica Slovaca, vol. 9, no. 2, 2016, pp. 136-140.
;
_exptl_absorpt_special_details   ?
_exptl_crystal_colour            orange
_exptl_crystal_colour_primary    orange
_exptl_crystal_density_diffrn    1.245
_exptl_crystal_density_meas      ?
_exptl_crystal_density_method    'not measured'
_exptl_crystal_description       block
_exptl_crystal_F_000             2068
loop_
_exptl_crystal_face_index_h
_exptl_crystal_face_index_k
_exptl_crystal_face_index_l
_exptl_crystal_face_perp_dist
3 4 1 0.1750
-3 -4 -1 0.1910
-1 1 -2 0.2960
3 -4 6 0.2860
2 -1 -6 0.2940
-2 1 7 0.2140

_exptl_crystal_size_max          0.63
_exptl_crystal_size_mid          0.529
_exptl_crystal_size_min          0.366
_exptl_transmission_factor_max   ?
_exptl_transmission_factor_min   ?
_diffrn_reflns_av_R_equivalents  0.0177
_diffrn_reflns_av_unetI/netI     0.0185
_diffrn_reflns_Laue_measured_fraction_full 0.999
_diffrn_reflns_Laue_measured_fraction_max 0.994
_diffrn_reflns_limit_h_max       16
_diffrn_reflns_limit_h_min       -16
_diffrn_reflns_limit_k_max       17
_diffrn_reflns_limit_k_min       -16
_diffrn_reflns_limit_l_max       32
_diffrn_reflns_limit_l_min       -32
_diffrn_reflns_number            31394
_diffrn_reflns_point_group_measured_fraction_full 0.999
_diffrn_reflns_point_group_measured_fraction_max 0.994
_diffrn_reflns_theta_full        25.242
_diffrn_reflns_theta_max         25.650
_diffrn_reflns_theta_min         1.492
_diffrn_ambient_temperature      150
_diffrn_detector                 'image plate (34 cm diameter)'
_diffrn_detector_area_resol_mean 6.67
_diffrn_detector_type            'STOE Imaging Plate'
_diffrn_measured_fraction_theta_full 0.999
_diffrn_measured_fraction_theta_max 0.994
_diffrn_measurement_details      
;
 192 frames, detector distance = 130 mm
;
_diffrn_measurement_device       '2-circle diffractometer'
_diffrn_measurement_device_type  'STOE IPDS II'
_diffrn_measurement_method       'rotation method, \w scans'
_diffrn_radiation_collimation    '0.5 mm diameter, multiple pinhole'
_diffrn_radiation_monochromator  'plane graphite'
_diffrn_radiation_polarisn_norm  0
_diffrn_radiation_probe          x-ray
_diffrn_radiation_type           'Mo K\a'
_diffrn_radiation_wavelength     0.71073
_diffrn_source                   
'sealed X-ray tube, 12 x 0.4 mm long-fine focus'
_diffrn_source_current           40
_diffrn_source_power             2.000
_diffrn_source_voltage           50
_reflns_Friedel_coverage         0.000
_reflns_Friedel_fraction_full    .
_reflns_Friedel_fraction_max     .
_reflns_number_gt                8552
_reflns_number_total             9858
_reflns_special_details          
;
 Reflections were merged by SHELXL according to the crystal
 class for the calculation of statistics and refinement.
 
 _reflns_Friedel_fraction is defined as the number of unique
 Friedel pairs measured divided by the number that would be
 possible theoretically, ignoring centric projections and
 systematic absences.
;
_reflns_threshold_expression     'I > 2\s(I)'
_computing_cell_refinement       
;
X-Area Recipe 1.34.0.0 (STOE, 2019)
;
_computing_data_collection       
;
X-Area WinXpose 2.0.22.0 (STOE, 2016)
;
_computing_data_reduction        
;
X-Area Integrate 1.77.0.0 (STOE, 2019)
X-Area LANA 1.77.1.0 (STOE, 2019)
;
_computing_molecular_graphics    'Olex2 1.5 (Dolomanov et al., 2009)'
_computing_publication_material  
;
STOE & Cie GmbH, X-Area, software package for collecting single-crystal or
multi-domain crystal data on STOE area-detector diffractometers, for image 
processing, for the correction and scaling of reflection intensities and 
for outlier rejection, version 1.88, Darmstadt 2019
;
_computing_structure_refinement  'SHELXL 2018/3 (Sheldrick, 2015)'
_computing_structure_solution    'SHELXT  (Sheldrick, 2015)'
_refine_diff_density_max         0.389
_refine_diff_density_min         -0.504
_refine_diff_density_rms         0.061
_refine_ls_extinction_coef       .
_refine_ls_extinction_method     none
_refine_ls_goodness_of_fit_ref   1.038
_refine_ls_hydrogen_treatment    mixed
_refine_ls_matrix_type           full
_refine_ls_number_parameters     591
_refine_ls_number_reflns         9858
_refine_ls_number_restraints     0
_refine_ls_R_factor_all          0.0312
_refine_ls_R_factor_gt           0.0242
_refine_ls_restrained_S_all      1.038
_refine_ls_shift/su_max          0.002
_refine_ls_shift/su_mean         0.000
_refine_ls_structure_factor_coef Fsqd
_refine_ls_weighting_details     
'w=1/[\s^2^(Fo^2^)+(0.0281P)^2^+5.6190P] where P=(Fo^2^+2Fc^2^)/3'
_refine_ls_weighting_scheme      calc
_refine_ls_wR_factor_gt          0.0591
_refine_ls_wR_factor_ref         0.0617
_refine_special_details          ?
_olex2_refinement_description    
;
1. Fixed Uiso
 At 1.2 times of:
  All C(H) groups, All C(H,H) groups
 At 1.5 times of:
  All C(H,H,H) groups
2.a Ternary CH refined with riding coordinates:
 C42(H42), C30(H30), C33(H33), C45(H45)
2.b Secondary CH2 refined with riding coordinates:
 C52(H52A,H52B), C54(H54A,H54B), C53(H53A,H53B), C50(H50A,H50B), C49(H49A,
 H49B), C55(H55A,H55B), C51(H51A,H51B), C48(H48A,H48B)
2.c Aromatic/amide H refined with riding coordinates:
 C5(H5), C9(H9), C3(H3), C11(H11), C39(H39), C28(H28), C27(H27), C26(H26),
 C40(H40), C38(H38)
2.d Idealised Me refined as rotating group:
 C15(H15A,H15B,H15C), C14(H14A,H14B,H14C), C44(H44A,H44B,H44C), C22(H22A,H22B,
 H22C), C19(H19A,H19B,H19C), C21(H21A,H21B,H21C), C31(H31A,H31B,H31C), C32(H32A,
 H32B,H32C), C46(H46A,H46B,H46C), C23(H23A,H23B,H23C), C47(H47A,H47B,H47C),
 C17(H17A,H17B,H17C), C34(H34A,H34B,H34C), C43(H43A,H43B,H43C), C35(H35A,H35B,
 H35C), C18(H18A,H18B,H18C)
;
_atom_sites_solution_hydrogens   mixed
_atom_sites_solution_primary     dual
_atom_sites_solution_secondary   ?
loop_
_atom_site_label
_atom_site_type_symbol
_atom_site_fract_x
_atom_site_fract_y
_atom_site_fract_z
_atom_site_U_iso_or_equiv
_atom_site_adp_type
_atom_site_occupancy
_atom_site_site_symmetry_order
_atom_site_calc_flag
_atom_site_refinement_flags_posn
_atom_site_refinement_flags_adp
_atom_site_refinement_flags_occupancy
_atom_site_disorder_assembly
_atom_site_disorder_group
Sm1 Sm 0.84977(2) 0.69249(2) 0.38780(2) 0.01812(4) Uani 1 1 d . . . . .
O1 O 0.68037(11) 0.63906(10) 0.36710(6) 0.0178(3) Uani 1 1 d . . . . .
O3 O 0.92304(12) 0.82483(11) 0.34684(6) 0.0265(4) Uani 1 1 d . . . . .
O2 O 0.81894(14) 0.55667(13) 0.44071(7) 0.0359(4) Uani 1 1 d . . . . .
N2 N 0.81992(13) 0.58742(13) 0.32005(7) 0.0181(4) Uani 1 1 d . . . . .
N1 N 0.73350(13) 0.79018(12) 0.41483(7) 0.0176(4) Uani 1 1 d . . . . .
C6 C 0.51864(16) 0.63498(15) 0.39201(8) 0.0179(4) Uani 1 1 d . . . . .
C13 C 0.66045(16) 0.55657(14) 0.34003(8) 0.0164(4) Uani 1 1 d . . . . .
C1 C 0.60740(16) 0.67708(15) 0.39141(8) 0.0168(4) Uani 1 1 d . . . . .
C7 C 0.49474(16) 0.53751(15) 0.36912(8) 0.0186(5) Uani 1 1 d . . . . .
C36 C 0.87924(16) 0.58776(15) 0.28110(8) 0.0195(5) Uani 1 1 d . . . . .
C8 C 0.57450(16) 0.50667(15) 0.33904(8) 0.0182(4) Uani 1 1 d . . . . .
C5 C 0.45185(17) 0.68390(15) 0.41668(9) 0.0212(5) Uani 1 1 d . . . . .
H5 H 0.389798 0.656442 0.418465 0.025 Uiso 1 1 calc R U . . .
C12 C 0.73618(16) 0.53150(15) 0.31319(8) 0.0177(4) Uani 1 1 d . . . . .
C37 C 0.97678(17) 0.55445(16) 0.29083(9) 0.0241(5) Uani 1 1 d . . . . .
C9 C 0.56423(17) 0.42520(15) 0.30938(8) 0.0211(5) Uani 1 1 d . . . . .
H9 H 0.506656 0.388252 0.308338 0.025 Uiso 1 1 calc R U . . .
C29 C 0.81679(17) 0.89637(17) 0.47964(9) 0.0248(5) Uani 1 1 d . . . . .
C3 C 0.56701(16) 0.80983(15) 0.43761(8) 0.0205(5) Uani 1 1 d . . . . .
H3 H 0.582529 0.869570 0.452545 0.025 Uiso 1 1 calc R U . . .
C2 C 0.63712(16) 0.76282(15) 0.41537(8) 0.0171(4) Uani 1 1 d . . . . .
C11 C 0.72040(17) 0.45128(15) 0.28350(8) 0.0202(5) Uani 1 1 d . . . . .
H11 H 0.768734 0.432829 0.263961 0.024 Uiso 1 1 calc R U . . .
C20 C 0.62564(18) 0.30602(16) 0.25023(9) 0.0260(5) Uani 1 1 d . . . . .
C10 C 0.63517(17) 0.39679(15) 0.28156(9) 0.0215(5) Uani 1 1 d . . . . .
C4 C 0.47391(17) 0.77141(16) 0.43859(9) 0.0210(5) Uani 1 1 d . . . . .
C41 C 0.84363(17) 0.63059(15) 0.23435(9) 0.0220(5) Uani 1 1 d . . . . .
C15 C 0.39492(17) 0.53856(17) 0.33461(10) 0.0277(5) Uani 1 1 d . . . . .
H15A H 0.344668 0.562674 0.353214 0.042 Uiso 1 1 calc R U . . .
H15B H 0.377765 0.474502 0.323001 0.042 Uiso 1 1 calc R U . . .
H15C H 0.398740 0.579186 0.305624 0.042 Uiso 1 1 calc R U . . .
C42 C 1.01445(18) 0.49984(18) 0.33858(10) 0.0299(6) Uani 1 1 d . . . . .
H42 H 0.981084 0.526029 0.365891 0.036 Uiso 1 1 calc R U . . .
C39 C 1.0035(2) 0.61273(18) 0.20972(10) 0.0335(6) Uani 1 1 d . . . . .
H39 H 1.046338 0.623341 0.185954 0.040 Uiso 1 1 calc R U . . .
C24 C 0.75965(16) 0.88329(16) 0.43210(9) 0.0201(5) Uani 1 1 d . . . . .
C25 C 0.73333(17) 0.96030(16) 0.40012(9) 0.0242(5) Uani 1 1 d . . . . .
C28 C 0.85136(19) 0.98697(19) 0.49277(10) 0.0327(6) Uani 1 1 d . . . . .
H28 H 0.891361 0.997002 0.524311 0.039 Uiso 1 1 calc R U . . .
C27 C 0.82820(19) 1.06203(18) 0.46055(11) 0.0349(6) Uani 1 1 d . . . . .
H27 H 0.853395 1.122774 0.469862 0.042 Uiso 1 1 calc R U . . .
C26 C 0.76920(19) 1.04947(17) 0.41532(11) 0.0316(6) Uani 1 1 d . . . . .
H26 H 0.752386 1.102029 0.393955 0.038 Uiso 1 1 calc R U . . .
C30 C 0.66758(19) 0.94998(17) 0.34966(10) 0.0308(6) Uani 1 1 d . . . . .
H30 H 0.643737 0.883492 0.346751 0.037 Uiso 1 1 calc R U . . .
C40 C 0.90687(19) 0.64083(17) 0.19936(9) 0.0280(5) Uani 1 1 d . . . . .
H40 H 0.882971 0.667805 0.167573 0.034 Uiso 1 1 calc R U . . .
C38 C 1.03766(19) 0.56908(18) 0.25484(10) 0.0317(6) Uani 1 1 d . . . . .
H38 H 1.103879 0.548607 0.261499 0.038 Uiso 1 1 calc R U . . .
C16 C 0.40088(18) 0.82538(17) 0.46533(10) 0.0271(5) Uani 1 1 d . . . . .
C14 C 0.4893(2) 0.46655(17) 0.41191(10) 0.0297(6) Uani 1 1 d . . . . .
H14A H 0.551444 0.466955 0.435111 0.045 Uiso 1 1 calc R U . . .
H14B H 0.477163 0.403372 0.397772 0.045 Uiso 1 1 calc R U . . .
H14C H 0.435855 0.484283 0.430025 0.045 Uiso 1 1 calc R U . . .
C33 C 0.83624(19) 0.81592(19) 0.51690(9) 0.0312(6) Uani 1 1 d . . . . .
H33 H 0.839351 0.756894 0.497041 0.037 Uiso 1 1 calc R U . . .
C52 C 0.9734(2) 0.8178(2) 0.30405(10) 0.0384(7) Uani 1 1 d . . . . .
H52A H 0.939913 0.856397 0.275959 0.046 Uiso 1 1 calc R U . . .
H52B H 0.974675 0.751625 0.292700 0.046 Uiso 1 1 calc R U . . .
C54 C 1.07240(19) 0.90328(19) 0.37060(10) 0.0325(6) Uani 1 1 d . . . . .
H54A H 1.107798 0.866906 0.399107 0.039 Uiso 1 1 calc R U . . .
H54B H 1.101247 0.967051 0.370780 0.039 Uiso 1 1 calc R U . . .
C45 C 0.73958(18) 0.66822(17) 0.22145(9) 0.0264(5) Uani 1 1 d . . . . .
H45 H 0.707524 0.662551 0.252082 0.032 Uiso 1 1 calc R U . . .
C53 C 1.0768(2) 0.8534(2) 0.32080(11) 0.0393(7) Uani 1 1 d . . . . .
H53A H 1.096447 0.897698 0.295847 0.047 Uiso 1 1 calc R U . . .
H53B H 1.124027 0.800597 0.325491 0.047 Uiso 1 1 calc R U . . .
C44 C 0.9857(2) 0.39597(19) 0.33244(11) 0.0400(7) Uani 1 1 d . . . . .
H44A H 0.914467 0.390779 0.323085 0.060 Uiso 1 1 calc R U . . .
H44B H 1.006447 0.362856 0.364198 0.060 Uiso 1 1 calc R U . . .
H44C H 1.017857 0.367788 0.306121 0.060 Uiso 1 1 calc R U . . .
C50 C 0.7689(2) 0.40346(19) 0.45230(10) 0.0361(6) Uani 1 1 d . . . . .
H50A H 0.792168 0.339122 0.461846 0.043 Uiso 1 1 calc R U . . .
H50B H 0.709120 0.399495 0.426845 0.043 Uiso 1 1 calc R U . . .
C49 C 0.7505(2) 0.45978(19) 0.49794(10) 0.0378(6) Uani 1 1 d . . . . .
H49A H 0.681313 0.454208 0.502965 0.045 Uiso 1 1 calc R U . . .
H49B H 0.793353 0.437693 0.528625 0.045 Uiso 1 1 calc R U . . .
C22 C 0.5271(2) 0.25706(19) 0.25066(12) 0.0420(7) Uani 1 1 d . . . . .
H22A H 0.520881 0.239571 0.285156 0.063 Uiso 1 1 calc R U . . .
H22B H 0.523675 0.200373 0.229780 0.063 Uiso 1 1 calc R U . . .
H22C H 0.473790 0.299876 0.237309 0.063 Uiso 1 1 calc R U . . .
C55 C 0.96461(19) 0.90824(17) 0.37342(10) 0.0313(6) Uani 1 1 d . . . . .
H55A H 0.953270 0.907458 0.408762 0.038 Uiso 1 1 calc R U . . .
H55B H 0.935313 0.966131 0.357056 0.038 Uiso 1 1 calc R U . . .
C19 C 0.2977(2) 0.7852(2) 0.45308(13) 0.0440(8) Uani 1 1 d . . . . .
H19A H 0.277280 0.784760 0.416610 0.066 Uiso 1 1 calc R U . . .
H19B H 0.252437 0.824235 0.468741 0.066 Uiso 1 1 calc R U . . .
H19C H 0.297080 0.720835 0.465995 0.066 Uiso 1 1 calc R U . . .
C21 C 0.7087(2) 0.23930(18) 0.27213(11) 0.0383(7) Uani 1 1 d . . . . .
H21A H 0.771916 0.267142 0.268085 0.057 Uiso 1 1 calc R U . . .
H21B H 0.700759 0.178949 0.254404 0.057 Uiso 1 1 calc R U . . .
H21C H 0.706580 0.229202 0.307879 0.057 Uiso 1 1 calc R U . . .
C31 C 0.7231(2) 0.9689(2) 0.30595(11) 0.0429(7) Uani 1 1 d . . . . .
H31A H 0.749332 1.033043 0.308534 0.064 Uiso 1 1 calc R U . . .
H31B H 0.678467 0.961747 0.274168 0.064 Uiso 1 1 calc R U . . .
H31C H 0.777229 0.923926 0.307116 0.064 Uiso 1 1 calc R U . . .
C32 C 0.5775(2) 1.0144(2) 0.34546(13) 0.0448(7) Uani 1 1 d . . . . .
H32A H 0.539871 0.999398 0.372367 0.067 Uiso 1 1 calc R U . . .
H32B H 0.536258 1.004741 0.312842 0.067 Uiso 1 1 calc R U . . .
H32C H 0.598815 1.080173 0.348483 0.067 Uiso 1 1 calc R U . . .
C51 C 0.8475(2) 0.46045(19) 0.43342(11) 0.0380(6) Uani 1 1 d . . . . .
H51A H 0.912760 0.446759 0.452965 0.046 Uiso 1 1 calc R U . . .
H51B H 0.849153 0.447430 0.397505 0.046 Uiso 1 1 calc R U . . .
C46 C 0.7379(2) 0.77214(19) 0.20632(12) 0.0400(7) Uani 1 1 d . . . . .
H46A H 0.776899 0.808814 0.233041 0.060 Uiso 1 1 calc R U . . .
H46B H 0.670118 0.795020 0.201044 0.060 Uiso 1 1 calc R U . . .
H46C H 0.765489 0.779079 0.175195 0.060 Uiso 1 1 calc R U . . .
C23 C 0.6349(2) 0.32780(19) 0.19556(10) 0.0352(6) Uani 1 1 d . . . . .
H23A H 0.580388 0.368230 0.180880 0.053 Uiso 1 1 calc R U . . .
H23B H 0.633033 0.268970 0.176504 0.053 Uiso 1 1 calc R U . . .
H23C H 0.697088 0.360142 0.194326 0.053 Uiso 1 1 calc R U . . .
C47 C 0.6796(2) 0.6107(2) 0.17967(11) 0.0421(7) Uani 1 1 d . . . . .
H47A H 0.709919 0.614732 0.149219 0.063 Uiso 1 1 calc R U . . .
H47B H 0.612718 0.635506 0.172770 0.063 Uiso 1 1 calc R U . . .
H47C H 0.677825 0.544792 0.190208 0.063 Uiso 1 1 calc R U . . .
C48 C 0.7748(3) 0.5604(2) 0.48586(11) 0.0458(8) Uani 1 1 d . . . . .
H48A H 0.714572 0.599169 0.480346 0.055 Uiso 1 1 calc R U . . .
H48B H 0.821009 0.588041 0.513810 0.055 Uiso 1 1 calc R U . . .
C17 C 0.3939(2) 0.9285(2) 0.44862(14) 0.0515(9) Uani 1 1 d . . . . .
H17A H 0.458172 0.958472 0.457275 0.077 Uiso 1 1 calc R U . . .
H17B H 0.346079 0.961264 0.465680 0.077 Uiso 1 1 calc R U . . .
H17C H 0.372925 0.931603 0.412233 0.077 Uiso 1 1 calc R U . . .
C34 C 0.7519(2) 0.8047(2) 0.54672(11) 0.0475(8) Uani 1 1 d . . . . .
H34A H 0.743370 0.863323 0.564692 0.071 Uiso 1 1 calc R U . . .
H34B H 0.766574 0.753290 0.570904 0.071 Uiso 1 1 calc R U . . .
H34C H 0.691483 0.790422 0.523725 0.071 Uiso 1 1 calc R U . . .
C43 C 1.1246(2) 0.5084(2) 0.35593(12) 0.0490(8) Uani 1 1 d . . . . .
H43A H 1.159765 0.478545 0.331257 0.073 Uiso 1 1 calc R U . . .
H43B H 1.142153 0.477237 0.388498 0.073 Uiso 1 1 calc R U . . .
H43C H 1.142739 0.575058 0.359189 0.073 Uiso 1 1 calc R U . . .
C35 C 0.9332(2) 0.8241(2) 0.55267(12) 0.0510(8) Uani 1 1 d . . . . .
H35A H 0.986945 0.831635 0.533219 0.076 Uiso 1 1 calc R U . . .
H35B H 0.943830 0.767133 0.573221 0.076 Uiso 1 1 calc R U . . .
H35C H 0.930919 0.878930 0.574504 0.076 Uiso 1 1 calc R U . . .
C18 C 0.4352(3) 0.8212(3) 0.52150(12) 0.0566(9) Uani 1 1 d . . . . .
H18A H 0.433348 0.755888 0.532981 0.085 Uiso 1 1 calc R U . . .
H18B H 0.392070 0.859841 0.538735 0.085 Uiso 1 1 calc R U . . .
H18C H 0.502450 0.845070 0.529103 0.085 Uiso 1 1 calc R U . . .
B1 B 1.0265(2) 0.6944(3) 0.44445(15) 0.0413(8) Uani 1 1 d . . . . .
H1A H 0.976(2) 0.758(2) 0.4503(11) 0.041(8) Uiso 1 1 d . . . . .
H1B H 1.032(2) 0.681(2) 0.4061(12) 0.041(8) Uiso 1 1 d . . . . .
H1C H 1.101(3) 0.709(2) 0.4633(13) 0.066(11) Uiso 1 1 d . . . . .
H1D H 0.991(3) 0.639(3) 0.4573(15) 0.089(13) Uiso 1 1 d . . . . .

loop_
_atom_site_aniso_label
_atom_site_aniso_U_11
_atom_site_aniso_U_22
_atom_site_aniso_U_33
_atom_site_aniso_U_23
_atom_site_aniso_U_13
_atom_site_aniso_U_12
Sm1 0.01608(6) 0.01962(6) 0.01934(6) -0.00136(5) 0.00482(4) -0.00050(5)
O1 0.0163(8) 0.0173(8) 0.0214(8) -0.0067(6) 0.0076(6) -0.0017(6)
O3 0.0251(9) 0.0284(9) 0.0275(9) 0.0018(7) 0.0083(7) -0.0063(7)
O2 0.0399(11) 0.0337(10) 0.0348(10) 0.0123(8) 0.0072(8) -0.0005(8)
N2 0.0176(9) 0.0202(9) 0.0181(9) -0.0032(7) 0.0072(7) -0.0011(7)
N1 0.0159(9) 0.0176(9) 0.0201(9) -0.0038(7) 0.0050(7) -0.0020(7)
C6 0.0204(11) 0.0171(11) 0.0173(11) 0.0009(8) 0.0062(9) 0.0000(9)
C13 0.0203(11) 0.0146(10) 0.0144(10) -0.0016(8) 0.0029(8) 0.0000(8)
C1 0.0173(11) 0.0178(11) 0.0164(10) -0.0010(8) 0.0057(8) 0.0025(8)
C7 0.0191(11) 0.0161(11) 0.0226(12) -0.0014(9) 0.0093(9) -0.0025(8)
C36 0.0217(12) 0.0176(11) 0.0209(11) -0.0076(9) 0.0087(9) -0.0037(9)
C8 0.0200(11) 0.0159(10) 0.0194(11) 0.0013(8) 0.0052(9) 0.0014(8)
C5 0.0190(11) 0.0205(11) 0.0259(12) 0.0006(9) 0.0090(9) -0.0015(9)
C12 0.0205(11) 0.0174(11) 0.0158(11) 0.0013(8) 0.0047(9) 0.0007(8)
C37 0.0227(12) 0.0240(12) 0.0275(13) -0.0084(9) 0.0098(10) 0.0001(9)
C9 0.0218(12) 0.0174(11) 0.0249(12) 0.0000(9) 0.0062(9) -0.0040(9)
C29 0.0204(12) 0.0306(13) 0.0255(13) -0.0083(10) 0.0104(10) -0.0039(10)
C3 0.0232(12) 0.0179(11) 0.0218(11) -0.0039(9) 0.0079(9) -0.0007(9)
C2 0.0182(11) 0.0166(11) 0.0167(11) 0.0002(8) 0.0034(9) 0.0001(8)
C11 0.0223(12) 0.0202(11) 0.0201(12) -0.0027(9) 0.0096(9) 0.0012(9)
C20 0.0281(13) 0.0206(12) 0.0309(13) -0.0094(10) 0.0093(10) -0.0020(10)
C10 0.0250(12) 0.0181(11) 0.0216(12) -0.0027(9) 0.0043(9) -0.0002(9)
C4 0.0213(12) 0.0202(11) 0.0234(12) -0.0009(9) 0.0092(9) 0.0016(9)
C41 0.0242(12) 0.0188(11) 0.0247(12) -0.0053(9) 0.0087(10) -0.0047(9)
C15 0.0196(12) 0.0254(12) 0.0388(15) -0.0080(10) 0.0065(11) -0.0030(10)
C42 0.0225(13) 0.0389(14) 0.0290(14) -0.0051(11) 0.0059(10) 0.0088(11)
C39 0.0353(15) 0.0329(14) 0.0386(15) -0.0055(11) 0.0256(12) -0.0048(11)
C24 0.0157(11) 0.0214(11) 0.0255(12) -0.0066(9) 0.0106(9) -0.0015(9)
C25 0.0218(12) 0.0216(12) 0.0317(13) -0.0028(10) 0.0116(10) -0.0006(9)
C28 0.0287(14) 0.0398(15) 0.0317(14) -0.0181(12) 0.0109(11) -0.0102(11)
C27 0.0314(14) 0.0257(14) 0.0522(18) -0.0169(12) 0.0206(13) -0.0104(11)
C26 0.0287(14) 0.0219(13) 0.0482(17) -0.0040(11) 0.0186(12) -0.0018(10)
C30 0.0322(14) 0.0228(13) 0.0359(15) 0.0057(10) 0.0009(11) 0.0003(10)
C40 0.0368(15) 0.0251(13) 0.0250(13) -0.0029(10) 0.0136(11) -0.0035(11)
C38 0.0225(12) 0.0334(14) 0.0422(16) -0.0077(12) 0.0149(11) 0.0013(10)
C16 0.0250(13) 0.0247(13) 0.0353(14) -0.0072(10) 0.0159(11) 0.0000(10)
C14 0.0393(15) 0.0224(12) 0.0318(14) 0.0030(10) 0.0189(12) -0.0015(11)
C33 0.0306(14) 0.0402(15) 0.0229(12) -0.0057(11) 0.0041(10) -0.0034(11)
C52 0.0432(16) 0.0446(16) 0.0310(14) -0.0092(12) 0.0172(12) -0.0163(13)
C54 0.0300(14) 0.0326(14) 0.0349(15) -0.0030(11) 0.0045(11) -0.0080(11)
C45 0.0248(13) 0.0302(13) 0.0249(13) 0.0030(10) 0.0060(10) 0.0001(10)
C53 0.0285(15) 0.0488(17) 0.0435(17) -0.0080(13) 0.0146(13) -0.0045(12)
C44 0.0480(18) 0.0365(16) 0.0347(15) 0.0027(12) 0.0036(13) 0.0110(13)
C50 0.0431(16) 0.0323(15) 0.0332(15) 0.0062(11) 0.0068(12) 0.0011(12)
C49 0.0481(17) 0.0347(15) 0.0318(15) 0.0077(11) 0.0102(13) -0.0014(13)
C22 0.0397(17) 0.0302(15) 0.0599(19) -0.0242(13) 0.0200(14) -0.0138(12)
C55 0.0354(15) 0.0255(13) 0.0356(15) -0.0035(11) 0.0138(12) -0.0057(11)
C19 0.0269(15) 0.0428(17) 0.067(2) -0.0197(14) 0.0232(14) -0.0027(12)
C21 0.0460(17) 0.0195(13) 0.0481(17) -0.0068(11) 0.0038(14) 0.0025(11)
C31 0.0447(18) 0.0510(18) 0.0324(15) 0.0062(13) 0.0041(13) 0.0165(14)
C32 0.0297(15) 0.0448(17) 0.060(2) 0.0126(14) 0.0060(14) 0.0039(13)
C51 0.0391(16) 0.0360(15) 0.0398(16) 0.0124(12) 0.0094(13) 0.0094(12)
C46 0.0339(15) 0.0321(15) 0.0534(18) 0.0040(13) 0.0056(13) 0.0032(12)
C23 0.0419(16) 0.0335(15) 0.0312(14) -0.0125(11) 0.0085(12) -0.0029(12)
C47 0.0388(16) 0.0429(17) 0.0409(17) 0.0023(13) -0.0049(13) -0.0100(13)
C48 0.069(2) 0.0388(17) 0.0321(16) 0.0084(12) 0.0145(15) 0.0005(15)
C17 0.0480(19) 0.0280(15) 0.088(3) -0.0039(15) 0.0406(18) 0.0076(13)
C34 0.0469(18) 0.066(2) 0.0322(15) 0.0112(15) 0.0136(13) -0.0039(16)
C43 0.0287(16) 0.069(2) 0.0473(19) -0.0071(16) 0.0001(14) 0.0114(15)
C35 0.0427(18) 0.068(2) 0.0381(17) 0.0019(15) -0.0049(14) -0.0069(16)
C18 0.051(2) 0.084(3) 0.0386(17) -0.0137(17) 0.0187(15) 0.0235(18)
B1 0.0245(16) 0.0439(19) 0.051(2) 0.0100(17) -0.0082(14) -0.0060(15)

_geom_special_details            
;
 All esds (except the esd in the dihedral angle between two l.s. planes)
 are estimated using the full covariance matrix.  The cell esds are taken
 into account individually in the estimation of esds in distances, angles
 and torsion angles; correlations between esds in cell parameters are only
 used when they are defined by crystal symmetry.  An approximate (isotropic)
 treatment of cell esds is used for estimating esds involving l.s. planes.
;
loop_
_geom_bond_atom_site_label_1
_geom_bond_atom_site_label_2
_geom_bond_distance
_geom_bond_site_symmetry_2
_geom_bond_publ_flag
Sm1 O1 2.4406(15) . ?
Sm1 O3 2.4770(16) . ?
Sm1 O2 2.4773(17) . ?
Sm1 N2 2.3464(18) . ?
Sm1 N1 2.3254(18) . ?
Sm1 B1 2.671(3) . ?
Sm1 H1A 2.41(3) . ?
Sm1 H1B 2.49(3) . ?
Sm1 H1D 2.60(4) . ?
O1 C13 1.386(2) . ?
O1 C1 1.395(2) . ?
O3 C52 1.441(3) . ?
O3 C55 1.456(3) . ?
O2 C51 1.446(3) . ?
O2 C48 1.446(3) . ?
N2 C36 1.430(3) . ?
N2 C12 1.392(3) . ?
N1 C2 1.389(3) . ?
N1 C24 1.431(3) . ?
C6 C1 1.367(3) . ?
C6 C7 1.532(3) . ?
C6 C5 1.404(3) . ?
C13 C8 1.380(3) . ?
C13 C12 1.408(3) . ?
C1 C2 1.410(3) . ?
C7 C8 1.531(3) . ?
C7 C15 1.538(3) . ?
C7 C14 1.544(3) . ?
C36 C37 1.414(3) . ?
C36 C41 1.417(3) . ?
C8 C9 1.402(3) . ?
C5 H5 0.9500 . ?
C5 C4 1.390(3) . ?
C12 C11 1.391(3) . ?
C37 C42 1.524(4) . ?
C37 C38 1.396(3) . ?
C9 H9 0.9500 . ?
C9 C10 1.385(3) . ?
C29 C24 1.409(3) . ?
C29 C28 1.400(3) . ?
C29 C33 1.519(4) . ?
C3 H3 0.9500 . ?
C3 C2 1.388(3) . ?
C3 C4 1.401(3) . ?
C11 H11 0.9500 . ?
C11 C10 1.404(3) . ?
C20 C10 1.537(3) . ?
C20 C22 1.530(3) . ?
C20 C21 1.534(4) . ?
C20 C23 1.531(4) . ?
C4 C16 1.534(3) . ?
C41 C40 1.390(3) . ?
C41 C45 1.522(3) . ?
C15 H15A 0.9800 . ?
C15 H15B 0.9800 . ?
C15 H15C 0.9800 . ?
C42 H42 1.0000 . ?
C42 C44 1.531(4) . ?
C42 C43 1.526(4) . ?
C39 H39 0.9500 . ?
C39 C40 1.380(4) . ?
C39 C38 1.382(4) . ?
C24 C25 1.406(3) . ?
C25 C26 1.399(3) . ?
C25 C30 1.520(4) . ?
C28 H28 0.9500 . ?
C28 C27 1.382(4) . ?
C27 H27 0.9500 . ?
C27 C26 1.369(4) . ?
C26 H26 0.9500 . ?
C30 H30 1.0000 . ?
C30 C31 1.528(4) . ?
C30 C32 1.535(4) . ?
C40 H40 0.9500 . ?
C38 H38 0.9500 . ?
C16 C19 1.523(4) . ?
C16 C17 1.532(4) . ?
C16 C18 1.516(4) . ?
C14 H14A 0.9800 . ?
C14 H14B 0.9800 . ?
C14 H14C 0.9800 . ?
C33 H33 1.0000 . ?
C33 C34 1.524(4) . ?
C33 C35 1.528(4) . ?
C52 H52A 0.9900 . ?
C52 H52B 0.9900 . ?
C52 C53 1.517(4) . ?
C54 H54A 0.9900 . ?
C54 H54B 0.9900 . ?
C54 C53 1.528(4) . ?
C54 C55 1.505(4) . ?
C45 H45 1.0000 . ?
C45 C46 1.532(4) . ?
C45 C47 1.528(4) . ?
C53 H53A 0.9900 . ?
C53 H53B 0.9900 . ?
C44 H44A 0.9800 . ?
C44 H44B 0.9800 . ?
C44 H44C 0.9800 . ?
C50 H50A 0.9900 . ?
C50 H50B 0.9900 . ?
C50 C49 1.523(4) . ?
C50 C51 1.505(4) . ?
C49 H49A 0.9900 . ?
C49 H49B 0.9900 . ?
C49 C48 1.516(4) . ?
C22 H22A 0.9800 . ?
C22 H22B 0.9800 . ?
C22 H22C 0.9800 . ?
C55 H55A 0.9900 . ?
C55 H55B 0.9900 . ?
C19 H19A 0.9800 . ?
C19 H19B 0.9800 . ?
C19 H19C 0.9800 . ?
C21 H21A 0.9800 . ?
C21 H21B 0.9800 . ?
C21 H21C 0.9800 . ?
C31 H31A 0.9800 . ?
C31 H31B 0.9800 . ?
C31 H31C 0.9800 . ?
C32 H32A 0.9800 . ?
C32 H32B 0.9800 . ?
C32 H32C 0.9800 . ?
C51 H51A 0.9900 . ?
C51 H51B 0.9900 . ?
C46 H46A 0.9800 . ?
C46 H46B 0.9800 . ?
C46 H46C 0.9800 . ?
C23 H23A 0.9800 . ?
C23 H23B 0.9800 . ?
C23 H23C 0.9800 . ?
C47 H47A 0.9800 . ?
C47 H47B 0.9800 . ?
C47 H47C 0.9800 . ?
C48 H48A 0.9900 . ?
C48 H48B 0.9900 . ?
C17 H17A 0.9800 . ?
C17 H17B 0.9800 . ?
C17 H17C 0.9800 . ?
C34 H34A 0.9800 . ?
C34 H34B 0.9800 . ?
C34 H34C 0.9800 . ?
C43 H43A 0.9800 . ?
C43 H43B 0.9800 . ?
C43 H43C 0.9800 . ?
C35 H35A 0.9800 . ?
C35 H35B 0.9800 . ?
C35 H35C 0.9800 . ?
C18 H18A 0.9800 . ?
C18 H18B 0.9800 . ?
C18 H18C 0.9800 . ?
B1 H1A 1.17(3) . ?
B1 H1B 1.07(3) . ?
B1 H1C 1.09(4) . ?
B1 H1D 1.02(4) . ?

loop_
_geom_angle_atom_site_label_1
_geom_angle_atom_site_label_2
_geom_angle_atom_site_label_3
_geom_angle
_geom_angle_site_symmetry_1
_geom_angle_site_symmetry_3
_geom_angle_publ_flag
O1 Sm1 O3 125.35(5) . . ?
O1 Sm1 O2 69.15(6) . . ?
O1 Sm1 B1 153.17(9) . . ?
O1 Sm1 H1A 147.3(7) . . ?
O1 Sm1 H1B 158.1(6) . . ?
O1 Sm1 H1D 131.3(10) . . ?
O3 Sm1 O2 165.50(6) . . ?
O3 Sm1 B1 81.18(9) . . ?
O3 Sm1 H1A 73.7(7) . . ?
O3 Sm1 H1B 70.4(7) . . ?
O3 Sm1 H1D 103.3(10) . . ?
O2 Sm1 B1 84.40(9) . . ?
O2 Sm1 H1A 93.9(7) . . ?
O2 Sm1 H1B 95.5(7) . . ?
O2 Sm1 H1D 62.3(10) . . ?
N2 Sm1 O1 65.06(5) . . ?
N2 Sm1 O3 99.81(6) . . ?
N2 Sm1 O2 85.84(6) . . ?
N2 Sm1 B1 119.05(10) . . ?
N2 Sm1 H1A 144.0(7) . . ?
N2 Sm1 H1B 99.4(7) . . ?
N2 Sm1 H1D 113.3(9) . . ?
N1 Sm1 O1 64.72(5) . . ?
N1 Sm1 O3 92.11(6) . . ?
N1 Sm1 O2 95.48(6) . . ?
N1 Sm1 N2 125.35(6) . . ?
N1 Sm1 B1 115.43(10) . . ?
N1 Sm1 H1A 90.6(7) . . ?
N1 Sm1 H1B 134.5(7) . . ?
N1 Sm1 H1D 115.3(9) . . ?
B1 Sm1 H1A 25.9(7) . . ?
B1 Sm1 H1B 23.5(7) . . ?
B1 Sm1 H1D 22.2(9) . . ?
H1A Sm1 H1B 44.7(10) . . ?
H1A Sm1 H1D 39.6(11) . . ?
H1B Sm1 H1D 38.5(11) . . ?
C13 O1 Sm1 119.22(12) . . ?
C13 O1 C1 118.49(16) . . ?
C1 O1 Sm1 120.64(12) . . ?
C52 O3 Sm1 125.90(15) . . ?
C52 O3 C55 104.38(18) . . ?
C55 O3 Sm1 123.79(14) . . ?
C51 O2 Sm1 125.73(15) . . ?
C51 O2 C48 108.0(2) . . ?
C48 O2 Sm1 126.17(16) . . ?
C36 N2 Sm1 121.26(13) . . ?
C12 N2 Sm1 120.54(13) . . ?
C12 N2 C36 117.66(17) . . ?
C2 N1 Sm1 123.10(14) . . ?
C2 N1 C24 116.70(17) . . ?
C24 N1 Sm1 120.20(13) . . ?
C1 C6 C7 121.90(19) . . ?
C1 C6 C5 116.5(2) . . ?
C5 C6 C7 121.55(19) . . ?
O1 C13 C12 112.50(18) . . ?
C8 C13 O1 123.00(19) . . ?
C8 C13 C12 124.5(2) . . ?
O1 C1 C2 111.74(18) . . ?
C6 C1 O1 123.48(19) . . ?
C6 C1 C2 124.8(2) . . ?
C6 C7 C15 110.57(18) . . ?
C6 C7 C14 108.80(18) . . ?
C8 C7 C6 110.19(17) . . ?
C8 C7 C15 109.47(18) . . ?
C8 C7 C14 109.42(18) . . ?
C15 C7 C14 108.35(19) . . ?
C37 C36 N2 120.1(2) . . ?
C37 C36 C41 119.8(2) . . ?
C41 C36 N2 119.7(2) . . ?
C13 C8 C7 122.06(19) . . ?
C13 C8 C9 116.5(2) . . ?
C9 C8 C7 121.46(19) . . ?
C6 C5 H5 119.1 . . ?
C4 C5 C6 121.9(2) . . ?
C4 C5 H5 119.1 . . ?
N2 C12 C13 117.13(19) . . ?
C11 C12 N2 126.6(2) . . ?
C11 C12 C13 116.2(2) . . ?
C36 C37 C42 121.1(2) . . ?
C38 C37 C36 118.8(2) . . ?
C38 C37 C42 120.0(2) . . ?
C8 C9 H9 118.9 . . ?
C10 C9 C8 122.2(2) . . ?
C10 C9 H9 118.9 . . ?
C24 C29 C33 121.2(2) . . ?
C28 C29 C24 118.2(2) . . ?
C28 C29 C33 120.5(2) . . ?
C2 C3 H3 119.2 . . ?
C2 C3 C4 121.7(2) . . ?
C4 C3 H3 119.2 . . ?
N1 C2 C1 116.62(19) . . ?
C3 C2 N1 127.2(2) . . ?
C3 C2 C1 116.2(2) . . ?
C12 C11 H11 119.0 . . ?
C12 C11 C10 121.9(2) . . ?
C10 C11 H11 119.0 . . ?
C22 C20 C10 112.2(2) . . ?
C22 C20 C21 109.2(2) . . ?
C22 C20 C23 107.9(2) . . ?
C21 C20 C10 108.2(2) . . ?
C23 C20 C10 110.3(2) . . ?
C23 C20 C21 109.0(2) . . ?
C9 C10 C11 118.7(2) . . ?
C9 C10 C20 122.4(2) . . ?
C11 C10 C20 118.9(2) . . ?
C5 C4 C3 118.8(2) . . ?
C5 C4 C16 122.0(2) . . ?
C3 C4 C16 119.1(2) . . ?
C36 C41 C45 122.6(2) . . ?
C40 C41 C36 118.8(2) . . ?
C40 C41 C45 118.6(2) . . ?
C7 C15 H15A 109.5 . . ?
C7 C15 H15B 109.5 . . ?
C7 C15 H15C 109.5 . . ?
H15A C15 H15B 109.5 . . ?
H15A C15 H15C 109.5 . . ?
H15B C15 H15C 109.5 . . ?
C37 C42 H42 107.3 . . ?
C37 C42 C44 110.6(2) . . ?
C37 C42 C43 114.3(2) . . ?
C44 C42 H42 107.3 . . ?
C43 C42 H42 107.3 . . ?
C43 C42 C44 109.9(2) . . ?
C40 C39 H39 120.2 . . ?
C40 C39 C38 119.6(2) . . ?
C38 C39 H39 120.2 . . ?
C29 C24 N1 119.7(2) . . ?
C25 C24 N1 119.5(2) . . ?
C25 C24 C29 120.7(2) . . ?
C24 C25 C30 122.3(2) . . ?
C26 C25 C24 118.7(2) . . ?
C26 C25 C30 119.0(2) . . ?
C29 C28 H28 119.5 . . ?
C27 C28 C29 121.0(2) . . ?
C27 C28 H28 119.5 . . ?
C28 C27 H27 119.8 . . ?
C26 C27 C28 120.4(2) . . ?
C26 C27 H27 119.8 . . ?
C25 C26 H26 119.5 . . ?
C27 C26 C25 120.9(3) . . ?
C27 C26 H26 119.5 . . ?
C25 C30 H30 107.7 . . ?
C25 C30 C31 111.8(2) . . ?
C25 C30 C32 111.9(2) . . ?
C31 C30 H30 107.7 . . ?
C31 C30 C32 109.7(2) . . ?
C32 C30 H30 107.7 . . ?
C41 C40 H40 119.2 . . ?
C39 C40 C41 121.5(2) . . ?
C39 C40 H40 119.2 . . ?
C37 C38 H38 119.3 . . ?
C39 C38 C37 121.3(2) . . ?
C39 C38 H38 119.3 . . ?
C19 C16 C4 111.9(2) . . ?
C19 C16 C17 106.3(2) . . ?
C17 C16 C4 110.9(2) . . ?
C18 C16 C4 108.9(2) . . ?
C18 C16 C19 109.7(2) . . ?
C18 C16 C17 109.1(3) . . ?
C7 C14 H14A 109.5 . . ?
C7 C14 H14B 109.5 . . ?
C7 C14 H14C 109.5 . . ?
H14A C14 H14B 109.5 . . ?
H14A C14 H14C 109.5 . . ?
H14B C14 H14C 109.5 . . ?
C29 C33 H33 107.2 . . ?
C29 C33 C34 110.9(2) . . ?
C29 C33 C35 114.0(2) . . ?
C34 C33 H33 107.2 . . ?
C34 C33 C35 110.0(2) . . ?
C35 C33 H33 107.2 . . ?
O3 C52 H52A 110.4 . . ?
O3 C52 H52B 110.4 . . ?
O3 C52 C53 106.8(2) . . ?
H52A C52 H52B 108.6 . . ?
C53 C52 H52A 110.4 . . ?
C53 C52 H52B 110.4 . . ?
H54A C54 H54B 109.0 . . ?
C53 C54 H54A 111.0 . . ?
C53 C54 H54B 111.0 . . ?
C55 C54 H54A 111.0 . . ?
C55 C54 H54B 111.0 . . ?
C55 C54 C53 104.0(2) . . ?
C41 C45 H45 107.9 . . ?
C41 C45 C46 112.0(2) . . ?
C41 C45 C47 111.3(2) . . ?
C46 C45 H45 107.9 . . ?
C47 C45 H45 107.9 . . ?
C47 C45 C46 109.6(2) . . ?
C52 C53 C54 104.6(2) . . ?
C52 C53 H53A 110.8 . . ?
C52 C53 H53B 110.8 . . ?
C54 C53 H53A 110.8 . . ?
C54 C53 H53B 110.8 . . ?
H53A C53 H53B 108.9 . . ?
C42 C44 H44A 109.5 . . ?
C42 C44 H44B 109.5 . . ?
C42 C44 H44C 109.5 . . ?
H44A C44 H44B 109.5 . . ?
H44A C44 H44C 109.5 . . ?
H44B C44 H44C 109.5 . . ?
H50A C50 H50B 109.2 . . ?
C49 C50 H50A 111.3 . . ?
C49 C50 H50B 111.3 . . ?
C51 C50 H50A 111.3 . . ?
C51 C50 H50B 111.3 . . ?
C51 C50 C49 102.2(2) . . ?
C50 C49 H49A 110.8 . . ?
C50 C49 H49B 110.8 . . ?
H49A C49 H49B 108.9 . . ?
C48 C49 C50 104.6(2) . . ?
C48 C49 H49A 110.8 . . ?
C48 C49 H49B 110.8 . . ?
C20 C22 H22A 109.5 . . ?
C20 C22 H22B 109.5 . . ?
C20 C22 H22C 109.5 . . ?
H22A C22 H22B 109.5 . . ?
H22A C22 H22C 109.5 . . ?
H22B C22 H22C 109.5 . . ?
O3 C55 C54 104.7(2) . . ?
O3 C55 H55A 110.8 . . ?
O3 C55 H55B 110.8 . . ?
C54 C55 H55A 110.8 . . ?
C54 C55 H55B 110.8 . . ?
H55A C55 H55B 108.9 . . ?
C16 C19 H19A 109.5 . . ?
C16 C19 H19B 109.5 . . ?
C16 C19 H19C 109.5 . . ?
H19A C19 H19B 109.5 . . ?
H19A C19 H19C 109.5 . . ?
H19B C19 H19C 109.5 . . ?
C20 C21 H21A 109.5 . . ?
C20 C21 H21B 109.5 . . ?
C20 C21 H21C 109.5 . . ?
H21A C21 H21B 109.5 . . ?
H21A C21 H21C 109.5 . . ?
H21B C21 H21C 109.5 . . ?
C30 C31 H31A 109.5 . . ?
C30 C31 H31B 109.5 . . ?
C30 C31 H31C 109.5 . . ?
H31A C31 H31B 109.5 . . ?
H31A C31 H31C 109.5 . . ?
H31B C31 H31C 109.5 . . ?
C30 C32 H32A 109.5 . . ?
C30 C32 H32B 109.5 . . ?
C30 C32 H32C 109.5 . . ?
H32A C32 H32B 109.5 . . ?
H32A C32 H32C 109.5 . . ?
H32B C32 H32C 109.5 . . ?
O2 C51 C50 103.7(2) . . ?
O2 C51 H51A 111.0 . . ?
O2 C51 H51B 111.0 . . ?
C50 C51 H51A 111.0 . . ?
C50 C51 H51B 111.0 . . ?
H51A C51 H51B 109.0 . . ?
C45 C46 H46A 109.5 . . ?
C45 C46 H46B 109.5 . . ?
C45 C46 H46C 109.5 . . ?
H46A C46 H46B 109.5 . . ?
H46A C46 H46C 109.5 . . ?
H46B C46 H46C 109.5 . . ?
C20 C23 H23A 109.5 . . ?
C20 C23 H23B 109.5 . . ?
C20 C23 H23C 109.5 . . ?
H23A C23 H23B 109.5 . . ?
H23A C23 H23C 109.5 . . ?
H23B C23 H23C 109.5 . . ?
C45 C47 H47A 109.5 . . ?
C45 C47 H47B 109.5 . . ?
C45 C47 H47C 109.5 . . ?
H47A C47 H47B 109.5 . . ?
H47A C47 H47C 109.5 . . ?
H47B C47 H47C 109.5 . . ?
O2 C48 C49 106.5(2) . . ?
O2 C48 H48A 110.4 . . ?
O2 C48 H48B 110.4 . . ?
C49 C48 H48A 110.4 . . ?
C49 C48 H48B 110.4 . . ?
H48A C48 H48B 108.6 . . ?
C16 C17 H17A 109.5 . . ?
C16 C17 H17B 109.5 . . ?
C16 C17 H17C 109.5 . . ?
H17A C17 H17B 109.5 . . ?
H17A C17 H17C 109.5 . . ?
H17B C17 H17C 109.5 . . ?
C33 C34 H34A 109.5 . . ?
C33 C34 H34B 109.5 . . ?
C33 C34 H34C 109.5 . . ?
H34A C34 H34B 109.5 . . ?
H34A C34 H34C 109.5 . . ?
H34B C34 H34C 109.5 . . ?
C42 C43 H43A 109.5 . . ?
C42 C43 H43B 109.5 . . ?
C42 C43 H43C 109.5 . . ?
H43A C43 H43B 109.5 . . ?
H43A C43 H43C 109.5 . . ?
H43B C43 H43C 109.5 . . ?
C33 C35 H35A 109.5 . . ?
C33 C35 H35B 109.5 . . ?
C33 C35 H35C 109.5 . . ?
H35A C35 H35B 109.5 . . ?
H35A C35 H35C 109.5 . . ?
H35B C35 H35C 109.5 . . ?
C16 C18 H18A 109.5 . . ?
C16 C18 H18B 109.5 . . ?
C16 C18 H18C 109.5 . . ?
H18A C18 H18B 109.5 . . ?
H18A C18 H18C 109.5 . . ?
H18B C18 H18C 109.5 . . ?
Sm1 B1 H1A 64.5(14) . . ?
Sm1 B1 H1B 68.9(16) . . ?
Sm1 B1 H1C 168.0(18) . . ?
Sm1 B1 H1D 75(2) . . ?
H1A B1 H1B 114(2) . . ?
H1A B1 H1C 110(2) . . ?
H1A B1 H1D 103(3) . . ?
H1B B1 H1C 106(2) . . ?
H1B B1 H1D 108(3) . . ?
H1C B1 H1D 117(3) . . ?

loop_
_geom_torsion_atom_site_label_1
_geom_torsion_atom_site_label_2
_geom_torsion_atom_site_label_3
_geom_torsion_atom_site_label_4
_geom_torsion
_geom_torsion_site_symmetry_1
_geom_torsion_site_symmetry_2
_geom_torsion_site_symmetry_3
_geom_torsion_site_symmetry_4
_geom_torsion_publ_flag
Sm1 O1 C13 C8 160.51(16) . . . . ?
Sm1 O1 C13 C12 -20.9(2) . . . . ?
Sm1 O1 C1 C6 -161.94(17) . . . . ?
Sm1 O1 C1 C2 17.4(2) . . . . ?
Sm1 O3 C52 C53 -119.6(2) . . . . ?
Sm1 O3 C55 C54 113.65(19) . . . . ?
Sm1 O2 C51 C50 -148.73(17) . . . . ?
Sm1 O2 C48 C49 167.45(17) . . . . ?
Sm1 N2 C36 C37 71.2(2) . . . . ?
Sm1 N2 C36 C41 -102.2(2) . . . . ?
Sm1 N2 C12 C13 15.3(3) . . . . ?
Sm1 N2 C12 C11 -162.68(18) . . . . ?
Sm1 N1 C2 C1 -9.5(3) . . . . ?
Sm1 N1 C2 C3 169.41(18) . . . . ?
Sm1 N1 C24 C29 -74.5(2) . . . . ?
Sm1 N1 C24 C25 101.5(2) . . . . ?
O1 C13 C8 C7 -1.6(3) . . . . ?
O1 C13 C8 C9 179.13(19) . . . . ?
O1 C13 C12 N2 4.1(3) . . . . ?
O1 C13 C12 C11 -177.71(18) . . . . ?
O1 C1 C2 N1 -5.5(3) . . . . ?
O1 C1 C2 C3 175.51(18) . . . . ?
O3 C52 C53 C54 -14.0(3) . . . . ?
N2 C36 C37 C42 12.5(3) . . . . ?
N2 C36 C37 C38 -170.1(2) . . . . ?
N2 C36 C41 C40 171.9(2) . . . . ?
N2 C36 C41 C45 -6.4(3) . . . . ?
N2 C12 C11 C10 176.2(2) . . . . ?
N1 C24 C25 C26 -172.6(2) . . . . ?
N1 C24 C25 C30 7.2(3) . . . . ?
C6 C1 C2 N1 173.9(2) . . . . ?
C6 C1 C2 C3 -5.1(3) . . . . ?
C6 C7 C8 C13 8.5(3) . . . . ?
C6 C7 C8 C9 -172.2(2) . . . . ?
C6 C5 C4 C3 -2.5(3) . . . . ?
C6 C5 C4 C16 179.6(2) . . . . ?
C13 O1 C1 C6 3.3(3) . . . . ?
C13 O1 C1 C2 -177.36(18) . . . . ?
C13 C8 C9 C10 -1.4(3) . . . . ?
C13 C12 C11 C10 -1.9(3) . . . . ?
C1 O1 C13 C8 -4.9(3) . . . . ?
C1 O1 C13 C12 173.70(18) . . . . ?
C1 C6 C7 C8 -10.1(3) . . . . ?
C1 C6 C7 C15 -131.2(2) . . . . ?
C1 C6 C7 C14 109.9(2) . . . . ?
C1 C6 C5 C4 1.1(3) . . . . ?
C7 C6 C1 O1 4.8(3) . . . . ?
C7 C6 C1 C2 -174.4(2) . . . . ?
C7 C6 C5 C4 178.5(2) . . . . ?
C7 C8 C9 C10 179.4(2) . . . . ?
C36 N2 C12 C13 -156.43(19) . . . . ?
C36 N2 C12 C11 25.6(3) . . . . ?
C36 C37 C42 C44 82.7(3) . . . . ?
C36 C37 C42 C43 -152.8(2) . . . . ?
C36 C37 C38 C39 -1.9(4) . . . . ?
C36 C41 C40 C39 -1.8(3) . . . . ?
C36 C41 C45 C46 124.1(2) . . . . ?
C36 C41 C45 C47 -112.7(3) . . . . ?
C8 C13 C12 N2 -177.3(2) . . . . ?
C8 C13 C12 C11 0.9(3) . . . . ?
C8 C9 C10 C11 0.4(3) . . . . ?
C8 C9 C10 C20 178.1(2) . . . . ?
C5 C6 C1 O1 -177.87(19) . . . . ?
C5 C6 C1 C2 2.8(3) . . . . ?
C5 C6 C7 C8 172.8(2) . . . . ?
C5 C6 C7 C15 51.6(3) . . . . ?
C5 C6 C7 C14 -67.3(3) . . . . ?
C5 C4 C16 C19 -14.7(3) . . . . ?
C5 C4 C16 C17 -133.2(3) . . . . ?
C5 C4 C16 C18 106.7(3) . . . . ?
C12 N2 C36 C37 -117.1(2) . . . . ?
C12 N2 C36 C41 69.5(3) . . . . ?
C12 C13 C8 C7 180.0(2) . . . . ?
C12 C13 C8 C9 0.7(3) . . . . ?
C12 C11 C10 C9 1.3(3) . . . . ?
C12 C11 C10 C20 -176.5(2) . . . . ?
C37 C36 C41 C40 -1.5(3) . . . . ?
C37 C36 C41 C45 -179.8(2) . . . . ?
C29 C24 C25 C26 3.3(3) . . . . ?
C29 C24 C25 C30 -176.9(2) . . . . ?
C29 C28 C27 C26 1.2(4) . . . . ?
C3 C4 C16 C19 167.4(2) . . . . ?
C3 C4 C16 C17 49.0(3) . . . . ?
C3 C4 C16 C18 -71.1(3) . . . . ?
C2 N1 C24 C29 105.4(2) . . . . ?
C2 N1 C24 C25 -78.6(3) . . . . ?
C2 C3 C4 C5 0.1(3) . . . . ?
C2 C3 C4 C16 177.9(2) . . . . ?
C4 C3 C2 N1 -175.4(2) . . . . ?
C4 C3 C2 C1 3.5(3) . . . . ?
C41 C36 C37 C42 -174.1(2) . . . . ?
C41 C36 C37 C38 3.3(3) . . . . ?
C15 C7 C8 C13 130.3(2) . . . . ?
C15 C7 C8 C9 -50.4(3) . . . . ?
C42 C37 C38 C39 175.6(2) . . . . ?
C24 N1 C2 C1 170.66(19) . . . . ?
C24 N1 C2 C3 -10.5(3) . . . . ?
C24 C29 C28 C27 1.5(4) . . . . ?
C24 C29 C33 C34 -83.9(3) . . . . ?
C24 C29 C33 C35 151.3(2) . . . . ?
C24 C25 C26 C27 -0.5(4) . . . . ?
C24 C25 C30 C31 -112.4(3) . . . . ?
C24 C25 C30 C32 124.1(2) . . . . ?
C28 C29 C24 N1 172.1(2) . . . . ?
C28 C29 C24 C25 -3.8(3) . . . . ?
C28 C29 C33 C34 92.8(3) . . . . ?
C28 C29 C33 C35 -32.0(3) . . . . ?
C28 C27 C26 C25 -1.8(4) . . . . ?
C26 C25 C30 C31 67.5(3) . . . . ?
C26 C25 C30 C32 -56.1(3) . . . . ?
C30 C25 C26 C27 179.7(2) . . . . ?
C40 C41 C45 C46 -54.2(3) . . . . ?
C40 C41 C45 C47 69.0(3) . . . . ?
C40 C39 C38 C37 -1.4(4) . . . . ?
C38 C37 C42 C44 -94.7(3) . . . . ?
C38 C37 C42 C43 29.8(3) . . . . ?
C38 C39 C40 C41 3.3(4) . . . . ?
C14 C7 C8 C13 -111.1(2) . . . . ?
C14 C7 C8 C9 68.2(3) . . . . ?
C33 C29 C24 N1 -11.0(3) . . . . ?
C33 C29 C24 C25 173.1(2) . . . . ?
C33 C29 C28 C27 -175.3(2) . . . . ?
C52 O3 C55 C54 -40.5(3) . . . . ?
C45 C41 C40 C39 176.6(2) . . . . ?
C53 C54 C55 O3 30.9(3) . . . . ?
C50 C49 C48 O2 -8.8(3) . . . . ?
C49 C50 C51 O2 -38.7(3) . . . . ?
C22 C20 C10 C9 4.3(3) . . . . ?
C22 C20 C10 C11 -178.0(2) . . . . ?
C55 O3 C52 C53 33.8(3) . . . . ?
C55 C54 C53 C52 -10.3(3) . . . . ?
C21 C20 C10 C9 -116.2(3) . . . . ?
C21 C20 C10 C11 61.5(3) . . . . ?
C51 O2 C48 C49 -16.0(3) . . . . ?
C51 C50 C49 C48 28.8(3) . . . . ?
C23 C20 C10 C9 124.6(2) . . . . ?
C23 C20 C10 C11 -57.7(3) . . . . ?
C48 O2 C51 C50 34.7(3) . . . . ?

_shelx_res_file                  
;
TITL ah107_3_a.res in P2(1)/c
    ah107_3.res
    created by SHELXL-2018/3 at 11:39:35 on 16-Apr-2022
REM Old TITL AH107_3
REM SHELXT solution in P2(1)/c
REM R1 0.070, Rweak 0.004, Alpha 0.025, Orientation as input
REM Formula found by SHELXT: N4 O2 C55 Sm
CELL 0.71073 13.8154 14.2166 26.9732 90 99.004 90
ZERR 4 0.0004 0.0003 0.0007 0 0.002 0
LATT 1
SYMM -X,0.5+Y,0.5-Z
SFAC C H B N O Sm
UNIT 220 328 4 8 12 4

L.S. 10
PLAN  18
SIZE 0.366 0.529 0.63
TEMP -123.15
CONF
CONN 100 Sm1
list 4
fmap 2
MORE -1
BOND $H
ACTA
OMIT -4 0 6
REM <olex2.extras>
REM <HklSrc "%.\\AH107_3.hkl">
REM </olex2.extras>

WGHT    0.028100    5.619000
FVAR       0.23602
SM1   6    0.849770    0.692488    0.387804    11.00000    0.01608    0.01962 =
         0.01934   -0.00136    0.00482   -0.00050
O1    5    0.680374    0.639057    0.367104    11.00000    0.01629    0.01731 =
         0.02141   -0.00668    0.00759   -0.00171
O3    5    0.923044    0.824831    0.346844    11.00000    0.02506    0.02839 =
         0.02749    0.00180    0.00829   -0.00625
O2    5    0.818942    0.556666    0.440714    11.00000    0.03986    0.03366 =
         0.03476    0.01228    0.00721   -0.00047
N2    4    0.819920    0.587418    0.320049    11.00000    0.01756    0.02018 =
         0.01807   -0.00324    0.00716   -0.00108
N1    4    0.733499    0.790184    0.414834    11.00000    0.01585    0.01760 =
         0.02010   -0.00383    0.00496   -0.00202
C6    1    0.518638    0.634976    0.392014    11.00000    0.02044    0.01713 =
         0.01733    0.00086    0.00623   -0.00003
C13   1    0.660447    0.556571    0.340031    11.00000    0.02027    0.01461 =
         0.01436   -0.00161    0.00289   -0.00003
C1    1    0.607398    0.677083    0.391408    11.00000    0.01728    0.01776 =
         0.01642   -0.00097    0.00566    0.00252
C7    1    0.494744    0.537512    0.369119    11.00000    0.01909    0.01612 =
         0.02262   -0.00138    0.00926   -0.00251
C36   1    0.879241    0.587763    0.281100    11.00000    0.02171    0.01760 =
         0.02085   -0.00761    0.00870   -0.00368
C8    1    0.574498    0.506670    0.339035    11.00000    0.01996    0.01588 =
         0.01939    0.00134    0.00523    0.00137
C5    1    0.451849    0.683901    0.416684    11.00000    0.01903    0.02046 =
         0.02594    0.00056    0.00903   -0.00146
AFIX  43
H5    2    0.389798    0.656442    0.418465    11.00000   -1.20000
AFIX   0
C12   1    0.736179    0.531496    0.313190    11.00000    0.02053    0.01743 =
         0.01583    0.00131    0.00467    0.00072
C37   1    0.976784    0.554452    0.290834    11.00000    0.02269    0.02395 =
         0.02755   -0.00836    0.00983    0.00014
C9    1    0.564232    0.425204    0.309378    11.00000    0.02177    0.01741 =
         0.02486    0.00004    0.00623   -0.00395
AFIX  43
H9    2    0.506656    0.388252    0.308338    11.00000   -1.20000
AFIX   0
C29   1    0.816794    0.896373    0.479637    11.00000    0.02039    0.03062 =
         0.02547   -0.00831    0.01041   -0.00387
C3    1    0.567010    0.809832    0.437609    11.00000    0.02320    0.01790 =
         0.02184   -0.00391    0.00790   -0.00073
AFIX  43
H3    2    0.582529    0.869570    0.452545    11.00000   -1.20000
AFIX   0
C2    1    0.637119    0.762821    0.415365    11.00000    0.01822    0.01663 =
         0.01665    0.00024    0.00343    0.00008
C11   1    0.720402    0.451278    0.283498    11.00000    0.02229    0.02016 =
         0.02007   -0.00267    0.00960    0.00120
AFIX  43
H11   2    0.768734    0.432829    0.263961    11.00000   -1.20000
AFIX   0
C20   1    0.625639    0.306020    0.250231    11.00000    0.02812    0.02063 =
         0.03085   -0.00941    0.00928   -0.00197
C10   1    0.635167    0.396792    0.281556    11.00000    0.02504    0.01813 =
         0.02161   -0.00267    0.00431   -0.00021
C4    1    0.473912    0.771409    0.438592    11.00000    0.02128    0.02024 =
         0.02344   -0.00092    0.00925    0.00162
C41   1    0.843630    0.630590    0.234345    11.00000    0.02416    0.01875 =
         0.02475   -0.00527    0.00867   -0.00469
C15   1    0.394920    0.538564    0.334607    11.00000    0.01964    0.02542 =
         0.03879   -0.00795    0.00648   -0.00305
AFIX 137
H15A  2    0.344668    0.562674    0.353214    11.00000   -1.50000
H15B  2    0.377765    0.474502    0.323001    11.00000   -1.50000
H15C  2    0.398740    0.579186    0.305624    11.00000   -1.50000
AFIX   0
C42   1    1.014454    0.499843    0.338582    11.00000    0.02249    0.03892 =
         0.02898   -0.00508    0.00586    0.00876
AFIX  13
H42   2    0.981084    0.526029    0.365891    11.00000   -1.20000
AFIX   0
C39   1    1.003502    0.612732    0.209716    11.00000    0.03534    0.03294 =
         0.03865   -0.00549    0.02562   -0.00485
AFIX  43
H39   2    1.046338    0.623341    0.185954    11.00000   -1.20000
AFIX   0
C24   1    0.759648    0.883287    0.432100    11.00000    0.01569    0.02138 =
         0.02549   -0.00660    0.01055   -0.00146
C25   1    0.733325    0.960296    0.400117    11.00000    0.02179    0.02159 =
         0.03175   -0.00275    0.01162   -0.00061
C28   1    0.851362    0.986972    0.492766    11.00000    0.02872    0.03975 =
         0.03170   -0.01811    0.01086   -0.01023
AFIX  43
H28   2    0.891361    0.997002    0.524311    11.00000   -1.20000
AFIX   0
C27   1    0.828201    1.062034    0.460553    11.00000    0.03142    0.02570 =
         0.05225   -0.01693    0.02064   -0.01041
AFIX  43
H27   2    0.853395    1.122774    0.469862    11.00000   -1.20000
AFIX   0
C26   1    0.769204    1.049471    0.415320    11.00000    0.02870    0.02188 =
         0.04816   -0.00398    0.01865   -0.00175
AFIX  43
H26   2    0.752386    1.102029    0.393955    11.00000   -1.20000
AFIX   0
C30   1    0.667583    0.949977    0.349659    11.00000    0.03225    0.02277 =
         0.03593    0.00571    0.00089    0.00030
AFIX  13
H30   2    0.643737    0.883492    0.346751    11.00000   -1.20000
AFIX   0
C40   1    0.906868    0.640829    0.199357    11.00000    0.03682    0.02511 =
         0.02502   -0.00292    0.01356   -0.00349
AFIX  43
H40   2    0.882971    0.667805    0.167573    11.00000   -1.20000
AFIX   0
C38   1    1.037657    0.569075    0.254840    11.00000    0.02250    0.03345 =
         0.04222   -0.00772    0.01491    0.00130
AFIX  43
H38   2    1.103879    0.548607    0.261499    11.00000   -1.20000
AFIX   0
C16   1    0.400883    0.825376    0.465328    11.00000    0.02498    0.02469 =
         0.03529   -0.00720    0.01594    0.00004
C14   1    0.489305    0.466553    0.411913    11.00000    0.03927    0.02238 =
         0.03177    0.00297    0.01893   -0.00147
AFIX 137
H14A  2    0.551444    0.466955    0.435111    11.00000   -1.50000
H14B  2    0.477163    0.403372    0.397772    11.00000   -1.50000
H14C  2    0.435855    0.484283    0.430025    11.00000   -1.50000
AFIX   0
C33   1    0.836241    0.815919    0.516896    11.00000    0.03055    0.04017 =
         0.02286   -0.00567    0.00409   -0.00342
AFIX  13
H33   2    0.839351    0.756894    0.497041    11.00000   -1.20000
AFIX   0
C52   1    0.973395    0.817770    0.304055    11.00000    0.04324    0.04464 =
         0.03099   -0.00919    0.01718   -0.01626
AFIX  23
H52A  2    0.939913    0.856397    0.275959    11.00000   -1.20000
H52B  2    0.974675    0.751625    0.292700    11.00000   -1.20000
AFIX   0
C54   1    1.072403    0.903281    0.370600    11.00000    0.03002    0.03256 =
         0.03488   -0.00300    0.00454   -0.00797
AFIX  23
H54A  2    1.107798    0.866906    0.399107    11.00000   -1.20000
H54B  2    1.101247    0.967051    0.370780    11.00000   -1.20000
AFIX   0
C45   1    0.739582    0.668216    0.221448    11.00000    0.02476    0.03024 =
         0.02495    0.00305    0.00603    0.00014
AFIX  13
H45   2    0.707524    0.662551    0.252082    11.00000   -1.20000
AFIX   0
C53   1    1.076798    0.853432    0.320805    11.00000    0.02852    0.04885 =
         0.04346   -0.00804    0.01465   -0.00452
AFIX  23
H53A  2    1.096447    0.897698    0.295847    11.00000   -1.20000
H53B  2    1.124027    0.800597    0.325491    11.00000   -1.20000
AFIX   0
C44   1    0.985720    0.395965    0.332444    11.00000    0.04799    0.03648 =
         0.03468    0.00273    0.00357    0.01101
AFIX 137
H44A  2    0.914467    0.390779    0.323085    11.00000   -1.50000
H44B  2    1.006447    0.362856    0.364198    11.00000   -1.50000
H44C  2    1.017857    0.367788    0.306121    11.00000   -1.50000
AFIX   0
C50   1    0.768945    0.403464    0.452300    11.00000    0.04312    0.03228 =
         0.03320    0.00622    0.00679    0.00109
AFIX  23
H50A  2    0.792168    0.339122    0.461846    11.00000   -1.20000
H50B  2    0.709120    0.399495    0.426845    11.00000   -1.20000
AFIX   0
C49   1    0.750547    0.459777    0.497941    11.00000    0.04814    0.03468 =
         0.03182    0.00768    0.01018   -0.00138
AFIX  23
H49A  2    0.681313    0.454208    0.502965    11.00000   -1.20000
H49B  2    0.793353    0.437693    0.528625    11.00000   -1.20000
AFIX   0
C22   1    0.527143    0.257059    0.250657    11.00000    0.03973    0.03023 =
         0.05995   -0.02420    0.02004   -0.01379
AFIX 137
H22A  2    0.520881    0.239571    0.285156    11.00000   -1.50000
H22B  2    0.523675    0.200373    0.229780    11.00000   -1.50000
H22C  2    0.473790    0.299876    0.237309    11.00000   -1.50000
AFIX   0
C55   1    0.964610    0.908240    0.373421    11.00000    0.03539    0.02553 =
         0.03558   -0.00347    0.01379   -0.00571
AFIX  23
H55A  2    0.953270    0.907458    0.408762    11.00000   -1.20000
H55B  2    0.935313    0.966131    0.357056    11.00000   -1.20000
AFIX   0
C19   1    0.297729    0.785224    0.453077    11.00000    0.02685    0.04276 =
         0.06744   -0.01968    0.02317   -0.00274
AFIX 137
H19A  2    0.277280    0.784760    0.416610    11.00000   -1.50000
H19B  2    0.252437    0.824235    0.468741    11.00000   -1.50000
H19C  2    0.297080    0.720835    0.465995    11.00000   -1.50000
AFIX   0
C21   1    0.708727    0.239303    0.272127    11.00000    0.04604    0.01955 =
         0.04808   -0.00682    0.00384    0.00251
AFIX 137
H21A  2    0.771916    0.267142    0.268085    11.00000   -1.50000
H21B  2    0.700759    0.178949    0.254404    11.00000   -1.50000
H21C  2    0.706580    0.229202    0.307879    11.00000   -1.50000
AFIX   0
C31   1    0.723132    0.968867    0.305951    11.00000    0.04472    0.05096 =
         0.03242    0.00620    0.00405    0.01650
AFIX 137
H31A  2    0.749332    1.033043    0.308534    11.00000   -1.50000
H31B  2    0.678467    0.961747    0.274168    11.00000   -1.50000
H31C  2    0.777229    0.923926    0.307116    11.00000   -1.50000
AFIX   0
C32   1    0.577486    1.014396    0.345458    11.00000    0.02968    0.04478 =
         0.05962    0.01263    0.00604    0.00392
AFIX 137
H32A  2    0.539871    0.999398    0.372367    11.00000   -1.50000
H32B  2    0.536258    1.004741    0.312842    11.00000   -1.50000
H32C  2    0.598815    1.080173    0.348483    11.00000   -1.50000
AFIX   0
C51   1    0.847494    0.460449    0.433418    11.00000    0.03909    0.03600 =
         0.03982    0.01235    0.00936    0.00942
AFIX  23
H51A  2    0.912760    0.446759    0.452965    11.00000   -1.20000
H51B  2    0.849153    0.447430    0.397505    11.00000   -1.20000
AFIX   0
C46   1    0.737867    0.772144    0.206319    11.00000    0.03395    0.03214 =
         0.05343    0.00396    0.00563    0.00324
AFIX 137
H46A  2    0.776899    0.808814    0.233041    11.00000   -1.50000
H46B  2    0.670118    0.795020    0.201044    11.00000   -1.50000
H46C  2    0.765489    0.779079    0.175195    11.00000   -1.50000
AFIX   0
C23   1    0.634868    0.327801    0.195564    11.00000    0.04185    0.03349 =
         0.03121   -0.01248    0.00849   -0.00294
AFIX 137
H23A  2    0.580388    0.368230    0.180880    11.00000   -1.50000
H23B  2    0.633033    0.268970    0.176504    11.00000   -1.50000
H23C  2    0.697088    0.360142    0.194326    11.00000   -1.50000
AFIX   0
C47   1    0.679639    0.610653    0.179667    11.00000    0.03878    0.04290 =
         0.04094    0.00235   -0.00489   -0.01003
AFIX 137
H47A  2    0.709919    0.614732    0.149219    11.00000   -1.50000
H47B  2    0.612718    0.635506    0.172770    11.00000   -1.50000
H47C  2    0.677825    0.544792    0.190208    11.00000   -1.50000
AFIX   0
C48   1    0.774801    0.560363    0.485860    11.00000    0.06853    0.03879 =
         0.03207    0.00839    0.01452    0.00054
AFIX  23
H48A  2    0.714572    0.599169    0.480346    11.00000   -1.20000
H48B  2    0.821009    0.588041    0.513810    11.00000   -1.20000
AFIX   0
C17   1    0.393885    0.928463    0.448625    11.00000    0.04798    0.02802 =
         0.08814   -0.00387    0.04055    0.00763
AFIX 137
H17A  2    0.458172    0.958472    0.457275    11.00000   -1.50000
H17B  2    0.346079    0.961264    0.465680    11.00000   -1.50000
H17C  2    0.372925    0.931603    0.412233    11.00000   -1.50000
AFIX   0
C34   1    0.751886    0.804740    0.546717    11.00000    0.04686    0.06594 =
         0.03218    0.01117    0.01358   -0.00385
AFIX 137
H34A  2    0.743370    0.863323    0.564692    11.00000   -1.50000
H34B  2    0.766574    0.753290    0.570904    11.00000   -1.50000
H34C  2    0.691483    0.790422    0.523725    11.00000   -1.50000
AFIX   0
C43   1    1.124630    0.508440    0.355933    11.00000    0.02872    0.06901 =
         0.04733   -0.00705    0.00011    0.01145
AFIX 137
H43A  2    1.159765    0.478545    0.331257    11.00000   -1.50000
H43B  2    1.142153    0.477237    0.388498    11.00000   -1.50000
H43C  2    1.142739    0.575058    0.359189    11.00000   -1.50000
AFIX   0
C35   1    0.933170    0.824141    0.552665    11.00000    0.04267    0.06848 =
         0.03810    0.00189   -0.00491   -0.00686
AFIX 137
H35A  2    0.986945    0.831635    0.533219    11.00000   -1.50000
H35B  2    0.943830    0.767133    0.573221    11.00000   -1.50000
H35C  2    0.930919    0.878930    0.574504    11.00000   -1.50000
AFIX   0
C18   1    0.435225    0.821172    0.521505    11.00000    0.05086    0.08402 =
         0.03862   -0.01373    0.01875    0.02353
AFIX 137
H18A  2    0.433348    0.755888    0.532981    11.00000   -1.50000
H18B  2    0.392070    0.859841    0.538735    11.00000   -1.50000
H18C  2    0.502450    0.845070    0.529103    11.00000   -1.50000
AFIX   0
B1    3    1.026548    0.694367    0.444451    11.00000    0.02452    0.04387 =
         0.05109    0.01003   -0.00815   -0.00601
H1A   2    0.975839    0.757645    0.450286    11.00000    0.04085
H1B   2    1.031966    0.681493    0.406070    11.00000    0.04145
H1C   2    1.100640    0.708559    0.463260    11.00000    0.06554
H1D   2    0.991416    0.638893    0.457343    11.00000    0.08902
HKLF 4


REM  ah107_3_a.res in P2(1)/c
REM wR2 = 0.0617, GooF = S = 1.038, Restrained GooF = 1.038 for all data
REM R1 = 0.0242 for 8552 Fo > 4sig(Fo) and 0.0312 for all 9858 data
REM 591 parameters refined using 0 restraints

END

WGHT      0.0281      5.6191

REM Highest difference peak  0.389,  deepest hole -0.504,  1-sigma level  0.061
Q1    1   0.8580  0.7648  0.3865  11.00000  0.05    0.39
Q2    1   0.8224  0.6950  0.3527  11.00000  0.05    0.38
Q3    1   0.6057  0.5409  0.3325  11.00000  0.05    0.38
Q4    1   0.6762  0.4220  0.2840  11.00000  0.05    0.37
Q5    1   0.8471  0.6196  0.3889  11.00000  0.05    0.37
Q6    1   0.8736  0.6923  0.4222  11.00000  0.05    0.37
Q7    1   0.9186  0.6912  0.3781  11.00000  0.05    0.37
Q8    1   0.5377  0.5243  0.3554  11.00000  0.05    0.36
Q9    1   0.7191  0.5038  0.2905  11.00000  0.05    0.36
Q10   1   0.6309  0.3519  0.2663  11.00000  0.05    0.35
Q11   1   0.4361  0.8000  0.4517  11.00000  0.05    0.35
Q12   1   0.5082  0.5854  0.3773  11.00000  0.05    0.34
Q13   1   0.8661  0.6173  0.2605  11.00000  0.05    0.33
Q14   1   0.8019  0.6501  0.2287  11.00000  0.05    0.33
Q15   1   0.6948  0.7797  0.4160  11.00000  0.05    0.33
Q16   1   0.4066  0.7618  0.5214  11.00000  0.05    0.33
Q17   1   1.0218  0.7766  0.3200  11.00000  0.05    0.32
Q18   1   0.4219  0.8260  0.4914  11.00000  0.05    0.31
;
_shelx_res_checksum              76939
_olex2_exptl_crystal_mounting_method 
'The crystal was mounted on a MITIGEN holder in mineral oil'
_olex2_submission_special_instructions 'No special instructions were received'
####################################################################### 
# 
# This file contains crystal structure data downloaded from the 
# Cambridge Structural Database (CSD) hosted by the Cambridge 
# Crystallographic Data Centre (CCDC).
# 
# Full information about CCDC data access policies and citation 
# guidelines are available at http://www.ccdc.cam.ac.uk/access/V1 
# 
# Audit and citation data items may have been added by the CCDC. 
# Please retain this information to preserve the provenance of 
# this file and to allow appropriate attribution of the data. 
# 
#######################################################################

data_ah123_2
_database_code_depnum_ccdc_archive 'CCDC 2224071'
loop_
_audit_author_name
_audit_author_address
'Luca Muenzfeld'
;Karlsruhe Institute of Technology (KIT)
Germany
;
_audit_update_record             
;
2022-12-02 deposited with the CCDC.	2023-02-03 downloaded from the CCDC.
;
_audit_creation_date             2022-05-05
_audit_creation_method           
;
Olex2 1.2
(compiled 2018.05.29 svn.r3508 for OlexSys, GUI svn.r5506)
;
_shelx_SHELXL_version_number     2018/3
loop_
_audit_author_email
roesky@kit.edu
luca.muenzfeld@kit.edu
_chemical_name_common            ?
_chemical_name_systematic        ?
_chemical_formula_moiety         'C110 H156 N4 O6 P4 Sm2, C7 H8'
_chemical_formula_sum            'C117 H164 N4 O6 P4 Sm2'
_chemical_formula_weight         2147.09
_chemical_melting_point          ?
loop_
_atom_type_symbol
_atom_type_description
_atom_type_scat_dispersion_real
_atom_type_scat_dispersion_imag
_atom_type_scat_source
C C 0.0033 0.0016 'International Tables Vol C Tables 4.2.6.8 and 6.1.1.4'
H H 0.0000 0.0000 'International Tables Vol C Tables 4.2.6.8 and 6.1.1.4'
N N 0.0061 0.0033 'International Tables Vol C Tables 4.2.6.8 and 6.1.1.4'
O O 0.0106 0.0060 'International Tables Vol C Tables 4.2.6.8 and 6.1.1.4'
P P 0.1023 0.0942 'International Tables Vol C Tables 4.2.6.8 and 6.1.1.4'
Sm Sm -0.1638 3.4418 'International Tables Vol C Tables 4.2.6.8 and 6.1.1.4'

_shelx_space_group_comment       
;
The symmetry employed for this shelxl refinement is uniquely defined
by the following loop, which should always be used as a source of
symmetry information in preference to the above space-group names.
They are only intended as comments.
;
_space_group_crystal_system      orthorhombic
_space_group_IT_number           50
_space_group_name_H-M_alt        'P b a n'
_space_group_name_Hall           '-P 2ab 2b'
loop_
_space_group_symop_operation_xyz
'x, y, z'
'-x+1/2, -y+1/2, z'
'-x+1/2, y, -z'
'x, -y+1/2, -z'
'-x, -y, -z'
'x-1/2, y-1/2, -z'
'x-1/2, -y, z'
'-x, y-1/2, z'

_cell_length_a                   32.7745(7)
_cell_length_b                   12.3366(3)
_cell_length_c                   14.1237(5)
_cell_angle_alpha                90
_cell_angle_beta                 90
_cell_angle_gamma                90
_cell_volume                     5710.6(3)
_cell_formula_units_Z            2
_cell_measurement_reflns_used    93980
_cell_measurement_temperature    100
_cell_measurement_theta_max      29.38
_cell_measurement_theta_min      2.28
_shelx_estimated_absorpt_T_max   ?
_shelx_estimated_absorpt_T_min   ?
_exptl_absorpt_coefficient_mu    1.126
_exptl_absorpt_correction_T_max  0.9085
_exptl_absorpt_correction_T_min  0.1486
_exptl_absorpt_correction_type   multi-scan
_exptl_absorpt_process_details   
;
STOE X-Red32, absorption correction by Gaussian integration, analogous to
P. Coppens, "The Evaluation of Absorption and Extinction in Single-Crystal
Structure Analysis", published in: F. R. Ahmed (Editor), "Crystallographic
Computing", Munksgaard, Copenhagen (1970), 255 - 270. Afterwards scaling of
reflection intensities was performed within STOE LANA. J. Koziskova, F. Hahn,
J. Richter, J. Kozisek, Acta Chimica Slovaca, vol. 9, no. 2, 2016, pp. 136-140.
;
_exptl_absorpt_special_details   ?
_exptl_crystal_colour            red
_exptl_crystal_colour_primary    red
_exptl_crystal_density_diffrn    1.249
_exptl_crystal_density_meas      ?
_exptl_crystal_density_method    'not measured'
_exptl_crystal_description       prism
_exptl_crystal_F_000             2252
loop_
_exptl_crystal_face_index_h
_exptl_crystal_face_index_k
_exptl_crystal_face_index_l
_exptl_crystal_face_perp_dist
30 13 0 0.0326
15 0 2 0.0848
30 -13 0 0.0502
10 0 -1 0.0457
-6 30 -1 0.0314
-30 -10 1 0.0279
-30 -10 -3 0.0575
-30 11 0 0.0362
-30 -1 3 0.0589
-30 -14 7 0.0591

_exptl_crystal_size_max          0.127
_exptl_crystal_size_mid          0.095
_exptl_crystal_size_min          0.055
_exptl_transmission_factor_max   ?
_exptl_transmission_factor_min   ?
_diffrn_reflns_av_R_equivalents  0.0698
_diffrn_reflns_av_unetI/netI     0.0343
_diffrn_reflns_Laue_measured_fraction_full 0.998
_diffrn_reflns_Laue_measured_fraction_max 0.958
_diffrn_reflns_limit_h_max       42
_diffrn_reflns_limit_h_min       -44
_diffrn_reflns_limit_k_max       17
_diffrn_reflns_limit_k_min       -16
_diffrn_reflns_limit_l_max       19
_diffrn_reflns_limit_l_min       -19
_diffrn_reflns_number            109804
_diffrn_reflns_point_group_measured_fraction_full 0.998
_diffrn_reflns_point_group_measured_fraction_max 0.958
_diffrn_reflns_theta_full        25.242
_diffrn_reflns_theta_max         29.583
_diffrn_reflns_theta_min         2.278
_diffrn_ambient_temperature      100.0
_diffrn_detector_area_resol_mean 5.81
_diffrn_detector_type            'DECTRIS PILATUS 200K'
_diffrn_measured_fraction_theta_full 0.998
_diffrn_measured_fraction_theta_max 0.958
_diffrn_measurement_details      
;
 2413 frames, detector distance = 80 mm
;
_diffrn_measurement_device       'Eulerian 4-circle diffractometer'
_diffrn_measurement_device_type  'STOE STADIVARI'
_diffrn_measurement_method       'rotation method, \w scans'
_diffrn_radiation_type           MoK\a
_diffrn_radiation_wavelength     0.71073
_diffrn_source                   ?
_reflns_Friedel_coverage         0.000
_reflns_Friedel_fraction_full    .
_reflns_Friedel_fraction_max     .
_reflns_number_gt                4824
_reflns_number_total             7708
_reflns_special_details          
;
 Reflections were merged by SHELXL according to the crystal
 class for the calculation of statistics and refinement.
 
 _reflns_Friedel_fraction is defined as the number of unique
 Friedel pairs measured divided by the number that would be
 possible theoretically, ignoring centric projections and
 systematic absences.
;
_reflns_threshold_expression     'I > 2\s(I)'
_computing_cell_refinement       
;
X-Area Recipe 1.34.0.0 (STOE, 2019)
;
_computing_data_collection       
;
X-Area Pilatus3_SV 1.31.154.0 (STOE, 2019)
;
_computing_data_reduction        
;
X-Area Integrate 1.77.0.0 (STOE, 2019)
X-Area LANA 1.77.1.0 (STOE, 2019)
;
_computing_molecular_graphics    'Olex2 (Dolomanov et al., 2009)'
_computing_publication_material  'Olex2 (Dolomanov et al., 2009)'
_computing_structure_refinement  'ShelXL (Sheldrick, 2015)'
_computing_structure_solution    'SHELXT  (Sheldrick, 2015)'
_refine_diff_density_max         1.101
_refine_diff_density_min         -1.543
_refine_diff_density_rms         0.135
_refine_ls_extinction_coef       .
_refine_ls_extinction_method     none
_refine_ls_goodness_of_fit_ref   1.094
_refine_ls_hydrogen_treatment    constr
_refine_ls_matrix_type           full
_refine_ls_number_parameters     344
_refine_ls_number_reflns         7708
_refine_ls_number_restraints     42
_refine_ls_R_factor_all          0.0962
_refine_ls_R_factor_gt           0.0545
_refine_ls_restrained_S_all      1.092
_refine_ls_shift/su_max          0.000
_refine_ls_shift/su_mean         0.000
_refine_ls_structure_factor_coef Fsqd
_refine_ls_weighting_details     
'w=1/[\s^2^(Fo^2^)+(0.0725P)^2^+22.9841P] where P=(Fo^2^+2Fc^2^)/3'
_refine_ls_weighting_scheme      calc
_refine_ls_wR_factor_gt          0.1387
_refine_ls_wR_factor_ref         0.1729
_refine_special_details          ?
_olex2_refinement_description    
;
1. Fixed Uiso
 At 1.2 times of:
  All C(H) groups, All C(H,H) groups
 At 1.5 times of:
  All C(H,H,H) groups
2. Uiso/Uaniso restraints and constraints
C34 \\sim C29 \\sim C30 \\sim C31 \\sim C32 \\sim C33: within 2A with sigma of
0.01 and sigma for terminal atoms of 0.02
C35 \\sim C29: within 2A with sigma of 0.01 and sigma for terminal atoms of 0.02
3. Others
 Fixed Sof: C35(0.25) H35A(0.25) H35B(0.25) H35C(0.25) C29(0.25) C30(0.25)
 H30(0.25) C31(0.25) H31(0.25) C32(0.25) H32(0.25) C33(0.25) H33(0.25)
 C34(0.25) H34(0.25)
4.a Free rotating group:
 C35(C29,C30,C31,C32,C33,C34)
4.b Ternary CH refined with riding coordinates:
 C19(H19), C22(H22)
4.c Secondary CH2 refined with riding coordinates:
 C28(H28A,H28B), C27(H27A,H27B), C25(H25A,H25B), C26(H26A,H26B)
4.d Aromatic/amide H refined with riding coordinates:
 C3(H3), C5(H5), C17(H17), C15(H15), C16(H16), C30(H30), C31(H31), C32(H32),
 C33(H33), C34(H34)
4.e Idealised Me refined as rotating group:
 C24(H24A,H24B,H24C), C20(H20A,H20B,H20C), C23(H23A,H23B,H23C), C21(H21A,H21B,
 H21C), C8(H8A,H8B,H8C), C10(H10A,H10B,H10C), C12(H12A,H12B,H12C), C11(H11A,
 H11B,H11C), C35(H35A,H35B,H35C)
;
_atom_sites_solution_hydrogens   geom
_atom_sites_solution_primary     ?
_atom_sites_solution_secondary   ?
loop_
_atom_site_label
_atom_site_type_symbol
_atom_site_fract_x
_atom_site_fract_y
_atom_site_fract_z
_atom_site_U_iso_or_equiv
_atom_site_adp_type
_atom_site_occupancy
_atom_site_site_symmetry_order
_atom_site_calc_flag
_atom_site_refinement_flags_posn
_atom_site_refinement_flags_adp
_atom_site_refinement_flags_occupancy
_atom_site_disorder_assembly
_atom_site_disorder_group
Sm1 Sm 0.33173(2) 0.250000 0.500000 0.02472(11) Uani 1 2 d S T P . .
P1 P 0.250000 0.12796(13) 0.500000 0.0310(4) Uani 1 2 d S T P . .
P2 P 0.250000 0.250000 0.60919(13) 0.0313(3) Uani 1 2 d S T P . .
O1 O 0.40520(12) 0.250000 0.500000 0.0263(8) Uani 1 2 d S T P . .
O2 O 0.34732(10) 0.4290(3) 0.4214(3) 0.0338(8) Uani 1 1 d . . . . .
N1 N 0.35922(11) 0.3293(3) 0.6380(3) 0.0299(9) Uani 1 1 d . . . . .
C1 C 0.42653(14) 0.2934(4) 0.5769(4) 0.0315(10) Uani 1 1 d . . . . .
C13 C 0.33705(14) 0.3727(4) 0.7180(4) 0.0320(11) Uani 1 1 d . . . . .
C2 C 0.40128(14) 0.3349(4) 0.6495(4) 0.0315(10) Uani 1 1 d . . . . .
C18 C 0.32523(14) 0.4830(4) 0.7186(4) 0.0327(11) Uani 1 1 d . . . . .
C3 C 0.42171(15) 0.3805(4) 0.7271(4) 0.0353(11) Uani 1 1 d . . . . .
H3 H 0.406001 0.409535 0.777657 0.042 Uiso 1 1 calc R . . . .
C19 C 0.33907(18) 0.1877(4) 0.8019(4) 0.0409(13) Uani 1 1 d . . . . .
H19 H 0.344947 0.162882 0.735892 0.049 Uiso 1 1 calc R . . . .
C14 C 0.32959(15) 0.3089(4) 0.7986(4) 0.0348(11) Uani 1 1 d . . . . .
C28 C 0.32008(16) 0.5056(4) 0.3744(4) 0.0353(11) Uani 1 1 d . . . . .
H28A H 0.304494 0.548316 0.421385 0.042 Uiso 1 1 calc R . . . .
H28B H 0.300635 0.467122 0.332535 0.042 Uiso 1 1 calc R . . . .
C4 C 0.46418(16) 0.3850(4) 0.7332(4) 0.0399(12) Uani 1 1 d . . . . .
C24 C 0.29810(18) 0.6336(4) 0.6132(5) 0.0459(14) Uani 1 1 d . . . . .
H24A H 0.293452 0.682045 0.667137 0.069 Uiso 1 1 calc GR . . . .
H24B H 0.273446 0.590738 0.601387 0.069 Uiso 1 1 calc GR . . . .
H24C H 0.304598 0.676685 0.556920 0.069 Uiso 1 1 calc GR . . . .
C5 C 0.48725(15) 0.3421(4) 0.6591(4) 0.0391(12) Uani 1 1 d . . . . .
H5 H 0.516179 0.344191 0.663087 0.047 Uiso 1 1 calc R . . . .
C22 C 0.33385(16) 0.5573(4) 0.6355(4) 0.0387(12) Uani 1 1 d . . . . .
H22 H 0.338764 0.510965 0.578536 0.046 Uiso 1 1 calc R . . . .
C6 C 0.46887(15) 0.2960(4) 0.5790(4) 0.0335(10) Uani 1 1 d . . . . .
C27 C 0.34807(16) 0.5781(4) 0.3172(5) 0.0413(13) Uani 1 1 d . . . . .
H27A H 0.335777 0.650450 0.306940 0.050 Uiso 1 1 calc R . . . .
H27B H 0.354801 0.545261 0.255225 0.050 Uiso 1 1 calc R . . . .
C17 C 0.30661(18) 0.5261(4) 0.7992(4) 0.0429(13) Uani 1 1 d . . . . .
H17 H 0.298255 0.599883 0.799184 0.052 Uiso 1 1 calc R . . . .
C20 C 0.37705(19) 0.1660(5) 0.8626(5) 0.0516(15) Uani 1 1 d . . . . .
H20A H 0.400566 0.203649 0.835119 0.077 Uiso 1 1 calc GR . . . .
H20B H 0.382476 0.087944 0.864488 0.077 Uiso 1 1 calc GR . . . .
H20C H 0.372355 0.192663 0.927102 0.077 Uiso 1 1 calc GR . . . .
C25 C 0.38882(14) 0.4696(4) 0.4162(5) 0.0392(13) Uani 1 1 d . . . . .
H25A H 0.405286 0.425116 0.372125 0.047 Uiso 1 1 calc R . . . .
H25B H 0.401840 0.467885 0.479464 0.047 Uiso 1 1 calc R . . . .
C26 C 0.38541(16) 0.5850(4) 0.3806(5) 0.0434(13) Uani 1 1 d . . . . .
H26A H 0.409953 0.606573 0.344320 0.052 Uiso 1 1 calc R . . . .
H26B H 0.381153 0.636620 0.433289 0.052 Uiso 1 1 calc R . . . .
C15 C 0.31055(19) 0.3548(5) 0.8765(5) 0.0471(14) Uani 1 1 d . . . . .
H15 H 0.304485 0.310446 0.929709 0.057 Uiso 1 1 calc R . . . .
C16 C 0.30013(19) 0.4634(5) 0.8789(5) 0.0487(14) Uani 1 1 d . . . . .
H16 H 0.288689 0.494451 0.934396 0.058 Uiso 1 1 calc R . . . .
C9 C 0.48370(17) 0.4379(5) 0.8210(5) 0.0487(14) Uani 1 1 d . . . . .
C23 C 0.37271(17) 0.6239(5) 0.6539(5) 0.0500(16) Uani 1 1 d . . . . .
H23A H 0.377672 0.672480 0.600251 0.075 Uiso 1 1 calc GR . . . .
H23B H 0.395996 0.574864 0.661575 0.075 Uiso 1 1 calc GR . . . .
H23C H 0.369217 0.666885 0.711741 0.075 Uiso 1 1 calc GR . . . .
C21 C 0.30278(19) 0.1225(5) 0.8394(5) 0.0492(15) Uani 1 1 d . . . . .
H21A H 0.298617 0.139073 0.906584 0.074 Uiso 1 1 calc GR . . . .
H21B H 0.308300 0.044862 0.832005 0.074 Uiso 1 1 calc GR . . . .
H21C H 0.278187 0.141698 0.803696 0.074 Uiso 1 1 calc GR . . . .
C7 C 0.49492(18) 0.250000 0.500000 0.0323(13) Uani 1 2 d S T P . .
C8 C 0.52197(18) 0.3411(6) 0.4595(5) 0.0529(16) Uani 1 1 d . . . . .
H8A H 0.504637 0.398860 0.434001 0.079 Uiso 1 1 calc GR . . . .
H8B H 0.539156 0.311777 0.408768 0.079 Uiso 1 1 calc GR . . . .
H8C H 0.539306 0.370436 0.509830 0.079 Uiso 1 1 calc GR . . . .
C10 C 0.4699(2) 0.3789(7) 0.9098(5) 0.072(2) Uani 1 1 d . . . . .
H10A H 0.479332 0.303588 0.907483 0.109 Uiso 1 1 calc GR . . . .
H10B H 0.440063 0.380369 0.913575 0.109 Uiso 1 1 calc GR . . . .
H10C H 0.481458 0.414801 0.965605 0.109 Uiso 1 1 calc GR . . . .
C12 C 0.5297(2) 0.4370(9) 0.8177(6) 0.088(3) Uani 1 1 d . . . . .
H12A H 0.540518 0.471937 0.874645 0.132 Uiso 1 1 calc GR . . . .
H12B H 0.539022 0.476391 0.761457 0.132 Uiso 1 1 calc GR . . . .
H12C H 0.539388 0.361891 0.814708 0.132 Uiso 1 1 calc GR . . . .
C11 C 0.4698(3) 0.5568(6) 0.8267(6) 0.073(2) Uani 1 1 d . . . . .
H11A H 0.439986 0.559737 0.830742 0.110 Uiso 1 1 calc GR . . . .
H11B H 0.478900 0.595633 0.769904 0.110 Uiso 1 1 calc GR . . . .
H11C H 0.481711 0.590846 0.882947 0.110 Uiso 1 1 calc GR . . . .
C35 C 0.3746(7) 0.785(3) 0.943(2) 0.105(9) Uani 0.25 1 d . U . A -1
H35A H 0.390782 0.825717 0.988551 0.158 Uiso 0.25 1 calc GR . . A -1
H35B H 0.372135 0.826181 0.883831 0.158 Uiso 0.25 1 calc GR . . A -1
H35C H 0.388070 0.715254 0.929477 0.158 Uiso 0.25 1 calc GR . . A -1
C29 C 0.3327(6) 0.7637(19) 0.9827(13) 0.090(6) Uani 0.25 1 d G U . A -1
C30 C 0.3276(7) 0.7047(19) 1.0659(13) 0.087(6) Uani 0.25 1 d G U . A -1
H30 H 0.350934 0.677567 1.097857 0.105 Uiso 0.25 1 calc R . . A -1
C31 C 0.2895(8) 0.685(2) 1.1029(14) 0.088(6) Uani 0.25 1 d G U . A -1
H31 H 0.286678 0.644097 1.159789 0.106 Uiso 0.25 1 calc R . . A -1
C32 C 0.2551(6) 0.724(3) 1.0565(18) 0.089(7) Uani 0.25 1 d G U . A -1
H32 H 0.228656 0.710146 1.081335 0.107 Uiso 0.25 1 calc R . . A -1
C33 C 0.2596(6) 0.783(3) 0.9739(18) 0.090(7) Uani 0.25 1 d G U . A -1
H33 H 0.236161 0.809946 0.942276 0.108 Uiso 0.25 1 calc R . . A -1
C34 C 0.2979(7) 0.802(2) 0.9372(13) 0.092(7) Uani 0.25 1 d G U . A -1
H34 H 0.300617 0.842717 0.880266 0.110 Uiso 0.25 1 calc R . . A -1

loop_
_atom_site_aniso_label
_atom_site_aniso_U_11
_atom_site_aniso_U_22
_atom_site_aniso_U_33
_atom_site_aniso_U_23
_atom_site_aniso_U_13
_atom_site_aniso_U_12
Sm1 0.01799(15) 0.01953(16) 0.03665(18) -0.00151(15) 0.000 0.000
P1 0.0204(7) 0.0221(7) 0.0505(10) 0.000 -0.0018(9) 0.000
P2 0.0217(7) 0.0330(8) 0.0390(9) 0.000 0.000 0.0001(8)
O1 0.0179(18) 0.024(2) 0.037(2) -0.003(2) 0.000 0.000
O2 0.0254(16) 0.0244(16) 0.052(2) 0.0012(15) 0.0004(15) -0.0005(13)
N1 0.0227(18) 0.0235(19) 0.043(2) -0.0026(17) 0.0029(17) 0.0004(15)
C1 0.025(2) 0.025(2) 0.045(3) -0.001(2) -0.002(2) -0.0023(19)
C13 0.024(2) 0.026(2) 0.046(3) -0.003(2) -0.001(2) -0.0015(18)
C2 0.026(2) 0.021(2) 0.048(3) -0.001(2) 0.000(2) -0.0024(18)
C18 0.029(2) 0.025(2) 0.044(3) -0.003(2) 0.003(2) -0.0025(18)
C3 0.030(2) 0.030(2) 0.046(3) -0.005(2) 0.000(2) -0.003(2)
C19 0.054(3) 0.026(3) 0.043(3) 0.001(2) 0.001(3) 0.003(2)
C14 0.039(3) 0.026(3) 0.039(3) 0.002(2) 0.003(2) 0.001(2)
C28 0.035(3) 0.023(2) 0.048(3) 0.004(2) -0.001(2) 0.005(2)
C4 0.034(3) 0.036(3) 0.049(3) -0.006(2) -0.006(2) -0.005(2)
C24 0.046(3) 0.025(2) 0.067(4) 0.002(3) -0.003(3) 0.001(2)
C5 0.021(2) 0.043(3) 0.054(3) -0.004(3) -0.003(2) -0.003(2)
C22 0.040(3) 0.021(2) 0.055(3) -0.001(2) 0.006(2) 0.001(2)
C6 0.030(2) 0.029(2) 0.041(3) -0.004(2) 0.002(2) -0.004(2)
C27 0.037(3) 0.025(2) 0.062(4) 0.004(2) 0.004(3) 0.000(2)
C17 0.049(3) 0.025(2) 0.055(3) -0.003(2) 0.006(3) 0.004(2)
C20 0.056(4) 0.036(3) 0.063(4) 0.000(3) -0.006(3) 0.006(3)
C25 0.025(2) 0.025(2) 0.068(4) 0.003(2) 0.003(2) -0.0024(19)
C26 0.032(3) 0.029(3) 0.070(4) -0.003(3) 0.006(3) -0.006(2)
C15 0.054(4) 0.034(3) 0.054(4) -0.003(3) 0.008(3) -0.001(3)
C16 0.061(4) 0.036(3) 0.049(3) -0.010(3) 0.014(3) 0.003(3)
C9 0.037(3) 0.054(4) 0.055(4) -0.011(3) -0.007(3) -0.007(3)
C23 0.036(3) 0.031(3) 0.082(5) 0.010(3) 0.008(3) -0.001(2)
C21 0.058(4) 0.032(3) 0.058(4) 0.003(3) 0.009(3) -0.002(3)
C7 0.016(3) 0.040(3) 0.042(3) -0.001(4) 0.000 0.000
C8 0.036(3) 0.072(4) 0.051(3) -0.009(3) 0.006(3) -0.020(3)
C10 0.079(5) 0.087(6) 0.052(4) -0.006(4) -0.010(4) -0.019(4)
C12 0.036(3) 0.158(9) 0.070(5) -0.041(6) -0.008(3) -0.008(4)
C11 0.097(6) 0.056(4) 0.067(5) -0.015(4) -0.023(4) -0.017(4)
C35 0.12(2) 0.121(18) 0.078(17) 0.031(16) 0.034(16) -0.038(17)
C29 0.144(15) 0.067(11) 0.059(14) 0.002(10) 0.016(9) -0.011(11)
C30 0.145(16) 0.061(10) 0.055(13) 0.004(10) 0.016(10) -0.009(11)
C31 0.149(16) 0.058(10) 0.058(14) 0.003(10) 0.016(10) -0.011(12)
C32 0.148(16) 0.060(10) 0.059(14) 0.005(11) 0.015(11) -0.010(12)
C33 0.151(16) 0.062(10) 0.057(15) 0.007(10) 0.013(10) -0.006(13)
C34 0.156(16) 0.061(10) 0.058(14) 0.001(10) 0.016(10) -0.005(12)

_geom_special_details            
;
 All esds (except the esd in the dihedral angle between two l.s. planes)
 are estimated using the full covariance matrix.  The cell esds are taken
 into account individually in the estimation of esds in distances, angles
 and torsion angles; correlations between esds in cell parameters are only
 used when they are defined by crystal symmetry.  An approximate (isotropic)
 treatment of cell esds is used for estimating esds involving l.s. planes.
;
loop_
_geom_bond_atom_site_label_1
_geom_bond_atom_site_label_2
_geom_bond_distance
_geom_bond_site_symmetry_2
_geom_bond_publ_flag
Sm1 P1 3.0727(8) 2 ?
Sm1 P1 3.0727(8) . ?
Sm1 P2 3.0908(10) 3_556 ?
Sm1 P2 3.0908(10) . ?
Sm1 O1 2.408(4) . ?
Sm1 O2 2.523(3) . ?
Sm1 O2 2.523(3) 4_556 ?
Sm1 N1 2.360(4) 4_556 ?
Sm1 N1 2.360(4) . ?
P1 P2 2.1552(18) . ?
P1 P2 2.1553(18) 3_556 ?
O1 C1 1.398(5) . ?
O1 C1 1.398(5) 4_556 ?
O2 C28 1.460(6) . ?
O2 C25 1.451(5) . ?
N1 C13 1.446(6) . ?
N1 C2 1.390(6) . ?
C1 C2 1.414(7) . ?
C1 C6 1.388(6) . ?
C13 C18 1.415(7) . ?
C13 C14 1.405(7) . ?
C2 C3 1.402(7) . ?
C18 C22 1.516(8) . ?
C18 C17 1.396(7) . ?
C3 H3 0.9500 . ?
C3 C4 1.396(7) . ?
C19 H19 1.0000 . ?
C19 C14 1.528(7) . ?
C19 C20 1.536(8) . ?
C19 C21 1.531(8) . ?
C14 C15 1.386(8) . ?
C28 H28A 0.9900 . ?
C28 H28B 0.9900 . ?
C28 C27 1.514(7) . ?
C4 C5 1.394(8) . ?
C4 C9 1.541(8) . ?
C24 H24A 0.9800 . ?
C24 H24B 0.9800 . ?
C24 H24C 0.9800 . ?
C24 C22 1.536(7) . ?
C5 H5 0.9500 . ?
C5 C6 1.403(7) . ?
C22 H22 1.0000 . ?
C22 C23 1.538(7) . ?
C6 C7 1.515(6) . ?
C27 H27A 0.9900 . ?
C27 H27B 0.9900 . ?
C27 C26 1.518(8) . ?
C17 H17 0.9500 . ?
C17 C16 1.382(8) . ?
C20 H20A 0.9800 . ?
C20 H20B 0.9800 . ?
C20 H20C 0.9800 . ?
C25 H25A 0.9900 . ?
C25 H25B 0.9900 . ?
C25 C26 1.514(7) . ?
C26 H26A 0.9900 . ?
C26 H26B 0.9900 . ?
C15 H15 0.9500 . ?
C15 C16 1.384(8) . ?
C16 H16 0.9500 . ?
C9 C10 1.519(10) . ?
C9 C12 1.508(8) . ?
C9 C11 1.538(9) . ?
C23 H23A 0.9800 . ?
C23 H23B 0.9800 . ?
C23 H23C 0.9800 . ?
C21 H21A 0.9800 . ?
C21 H21B 0.9800 . ?
C21 H21C 0.9800 . ?
C7 C8 1.541(7) . ?
C7 C8 1.541(7) 4_556 ?
C8 H8A 0.9800 . ?
C8 H8B 0.9800 . ?
C8 H8C 0.9800 . ?
C10 H10A 0.9800 . ?
C10 H10B 0.9800 . ?
C10 H10C 0.9800 . ?
C12 H12A 0.9800 . ?
C12 H12B 0.9800 . ?
C12 H12C 0.9800 . ?
C11 H11A 0.9800 . ?
C11 H11B 0.9800 . ?
C11 H11C 0.9800 . ?
C35 H35A 0.9800 . ?
C35 H35B 0.9800 . ?
C35 H35C 0.9800 . ?
C35 C29 1.5062 . ?
C29 C30 1.3924 . ?
C29 C34 1.3930 . ?
C30 H30 0.9500 . ?
C30 C31 1.3762 . ?
C31 H31 0.9500 . ?
C31 C32 1.3910 . ?
C32 H32 0.9500 . ?
C32 C33 1.3815 . ?
C33 H33 0.9500 . ?
C33 C34 1.3808 . ?
C34 H34 0.9500 . ?

loop_
_geom_angle_atom_site_label_1
_geom_angle_atom_site_label_2
_geom_angle_atom_site_label_3
_geom_angle
_geom_angle_site_symmetry_1
_geom_angle_site_symmetry_3
_geom_angle_publ_flag
P1 Sm1 P1 58.68(5) . 2 ?
P1 Sm1 P2 40.93(3) 2 . ?
P1 Sm1 P2 40.93(3) . 3_556 ?
P1 Sm1 P2 40.93(3) 2 3_556 ?
P1 Sm1 P2 40.93(3) . . ?
P2 Sm1 P2 59.86(6) . 3_556 ?
O1 Sm1 P1 150.66(3) . . ?
O1 Sm1 P1 150.66(3) . 2 ?
O1 Sm1 P2 150.07(3) . 3_556 ?
O1 Sm1 P2 150.07(3) . . ?
O1 Sm1 O2 78.31(7) . 4_556 ?
O1 Sm1 O2 78.31(7) . . ?
O2 Sm1 P1 127.25(8) 4_556 2 ?
O2 Sm1 P1 75.40(8) 4_556 . ?
O2 Sm1 P1 127.25(8) . . ?
O2 Sm1 P1 75.40(8) . 2 ?
O2 Sm1 P2 113.27(8) . . ?
O2 Sm1 P2 113.27(8) 4_556 3_556 ?
O2 Sm1 P2 87.48(8) . 3_556 ?
O2 Sm1 P2 87.48(8) 4_556 . ?
O2 Sm1 O2 156.63(15) . 4_556 ?
N1 Sm1 P1 97.46(9) 4_556 . ?
N1 Sm1 P1 97.46(9) . 2 ?
N1 Sm1 P1 122.41(9) 4_556 2 ?
N1 Sm1 P1 122.41(9) . . ?
N1 Sm1 P2 138.00(9) 4_556 . ?
N1 Sm1 P2 85.34(10) . . ?
N1 Sm1 P2 137.99(9) . 3_556 ?
N1 Sm1 P2 85.34(10) 4_556 3_556 ?
N1 Sm1 O1 67.55(9) . . ?
N1 Sm1 O1 67.55(9) 4_556 . ?
N1 Sm1 O2 85.61(13) 4_556 4_556 ?
N1 Sm1 O2 85.52(13) 4_556 . ?
N1 Sm1 O2 85.61(13) . . ?
N1 Sm1 O2 85.52(13) . 4_556 ?
N1 Sm1 N1 135.10(18) . 4_556 ?
Sm1 P1 Sm1 121.32(5) 2 . ?
P2 P1 Sm1 69.98(3) 3_556 2 ?
P2 P1 Sm1 69.98(3) 3_556 . ?
P2 P1 Sm1 69.98(3) . 2 ?
P2 P1 Sm1 69.98(3) . . ?
P2 P1 P2 91.38(9) . 3_556 ?
Sm1 P2 Sm1 120.14(6) 2 . ?
P1 P2 Sm1 69.08(4) 2 . ?
P1 P2 Sm1 69.08(4) 2 2 ?
P1 P2 Sm1 69.08(4) . . ?
P1 P2 Sm1 69.08(4) . 2 ?
P1 P2 P1 88.62(9) . 2 ?
C1 O1 Sm1 120.0(2) 4_556 . ?
C1 O1 Sm1 120.0(2) . . ?
C1 O1 C1 120.0(5) . 4_556 ?
C28 O2 Sm1 130.0(3) . . ?
C25 O2 Sm1 120.9(3) . . ?
C25 O2 C28 109.1(4) . . ?
C13 N1 Sm1 127.4(3) . . ?
C2 N1 Sm1 119.7(3) . . ?
C2 N1 C13 112.9(4) . . ?
O1 C1 C2 114.2(4) . . ?
C6 C1 O1 121.7(5) . . ?
C6 C1 C2 124.1(5) . . ?
C18 C13 N1 119.9(5) . . ?
C14 C13 N1 120.9(4) . . ?
C14 C13 C18 119.1(5) . . ?
N1 C2 C1 118.5(4) . . ?
N1 C2 C3 125.8(5) . . ?
C3 C2 C1 115.7(4) . . ?
C13 C18 C22 121.7(5) . . ?
C17 C18 C13 119.4(5) . . ?
C17 C18 C22 118.8(4) . . ?
C2 C3 H3 118.7 . . ?
C4 C3 C2 122.7(5) . . ?
C4 C3 H3 118.7 . . ?
C14 C19 H19 108.1 . . ?
C14 C19 C20 110.6(5) . . ?
C14 C19 C21 111.5(5) . . ?
C20 C19 H19 108.1 . . ?
C21 C19 H19 108.1 . . ?
C21 C19 C20 110.2(5) . . ?
C13 C14 C19 122.5(5) . . ?
C15 C14 C13 119.6(5) . . ?
C15 C14 C19 117.8(5) . . ?
O2 C28 H28A 110.8 . . ?
O2 C28 H28B 110.8 . . ?
O2 C28 C27 104.7(4) . . ?
H28A C28 H28B 108.9 . . ?
C27 C28 H28A 110.8 . . ?
C27 C28 H28B 110.8 . . ?
C3 C4 C9 118.7(5) . . ?
C5 C4 C3 118.7(5) . . ?
C5 C4 C9 122.6(5) . . ?
H24A C24 H24B 109.5 . . ?
H24A C24 H24C 109.5 . . ?
H24B C24 H24C 109.5 . . ?
C22 C24 H24A 109.5 . . ?
C22 C24 H24B 109.5 . . ?
C22 C24 H24C 109.5 . . ?
C4 C5 H5 119.1 . . ?
C4 C5 C6 121.7(5) . . ?
C6 C5 H5 119.1 . . ?
C18 C22 C24 112.8(4) . . ?
C18 C22 H22 107.9 . . ?
C18 C22 C23 110.3(5) . . ?
C24 C22 H22 107.9 . . ?
C24 C22 C23 109.8(4) . . ?
C23 C22 H22 107.9 . . ?
C1 C6 C5 117.1(5) . . ?
C1 C6 C7 122.6(5) . . ?
C5 C6 C7 120.3(4) . . ?
C28 C27 H27A 111.4 . . ?
C28 C27 H27B 111.4 . . ?
C28 C27 C26 102.0(5) . . ?
H27A C27 H27B 109.2 . . ?
C26 C27 H27A 111.4 . . ?
C26 C27 H27B 111.4 . . ?
C18 C17 H17 119.4 . . ?
C16 C17 C18 121.1(5) . . ?
C16 C17 H17 119.4 . . ?
C19 C20 H20A 109.5 . . ?
C19 C20 H20B 109.5 . . ?
C19 C20 H20C 109.5 . . ?
H20A C20 H20B 109.5 . . ?
H20A C20 H20C 109.5 . . ?
H20B C20 H20C 109.5 . . ?
O2 C25 H25A 110.6 . . ?
O2 C25 H25B 110.6 . . ?
O2 C25 C26 105.8(4) . . ?
H25A C25 H25B 108.7 . . ?
C26 C25 H25A 110.6 . . ?
C26 C25 H25B 110.6 . . ?
C27 C26 H26A 111.4 . . ?
C27 C26 H26B 111.4 . . ?
C25 C26 C27 101.7(4) . . ?
C25 C26 H26A 111.4 . . ?
C25 C26 H26B 111.4 . . ?
H26A C26 H26B 109.3 . . ?
C14 C15 H15 119.2 . . ?
C16 C15 C14 121.7(6) . . ?
C16 C15 H15 119.2 . . ?
C17 C16 C15 119.0(6) . . ?
C17 C16 H16 120.5 . . ?
C15 C16 H16 120.5 . . ?
C10 C9 C4 109.8(5) . . ?
C10 C9 C11 109.0(6) . . ?
C12 C9 C4 112.8(5) . . ?
C12 C9 C10 108.6(6) . . ?
C12 C9 C11 107.8(6) . . ?
C11 C9 C4 108.9(5) . . ?
C22 C23 H23A 109.5 . . ?
C22 C23 H23B 109.5 . . ?
C22 C23 H23C 109.5 . . ?
H23A C23 H23B 109.5 . . ?
H23A C23 H23C 109.5 . . ?
H23B C23 H23C 109.5 . . ?
C19 C21 H21A 109.5 . . ?
C19 C21 H21B 109.5 . . ?
C19 C21 H21C 109.5 . . ?
H21A C21 H21B 109.5 . . ?
H21A C21 H21C 109.5 . . ?
H21B C21 H21C 109.5 . . ?
C6 C7 C6 111.4(5) 4_556 . ?
C6 C7 C8 108.9(3) 4_556 . ?
C6 C7 C8 108.9(3) . 4_556 ?
C6 C7 C8 109.0(3) . . ?
C6 C7 C8 109.0(3) 4_556 4_556 ?
C8 C7 C8 109.8(6) . 4_556 ?
C7 C8 H8A 109.5 . . ?
C7 C8 H8B 109.5 . . ?
C7 C8 H8C 109.5 . . ?
H8A C8 H8B 109.5 . . ?
H8A C8 H8C 109.5 . . ?
H8B C8 H8C 109.5 . . ?
C9 C10 H10A 109.5 . . ?
C9 C10 H10B 109.5 . . ?
C9 C10 H10C 109.5 . . ?
H10A C10 H10B 109.5 . . ?
H10A C10 H10C 109.5 . . ?
H10B C10 H10C 109.5 . . ?
C9 C12 H12A 109.5 . . ?
C9 C12 H12B 109.5 . . ?
C9 C12 H12C 109.5 . . ?
H12A C12 H12B 109.5 . . ?
H12A C12 H12C 109.5 . . ?
H12B C12 H12C 109.5 . . ?
C9 C11 H11A 109.5 . . ?
C9 C11 H11B 109.5 . . ?
C9 C11 H11C 109.5 . . ?
H11A C11 H11B 109.5 . . ?
H11A C11 H11C 109.5 . . ?
H11B C11 H11C 109.5 . . ?
H35A C35 H35B 109.5 . . ?
H35A C35 H35C 109.5 . . ?
H35B C35 H35C 109.5 . . ?
C29 C35 H35A 109.5 . . ?
C29 C35 H35B 109.5 . . ?
C29 C35 H35C 109.5 . . ?
C30 C29 C35 121.1 . . ?
C30 C29 C34 118.0 . . ?
C34 C29 C35 120.9 . . ?
C29 C30 H30 119.2 . . ?
C31 C30 C29 121.7 . . ?
C31 C30 H30 119.2 . . ?
C30 C31 H31 120.2 . . ?
C30 C31 C32 119.5 . . ?
C32 C31 H31 120.2 . . ?
C31 C32 H32 120.2 . . ?
C33 C32 C31 119.7 . . ?
C33 C32 H32 120.2 . . ?
C32 C33 H33 119.8 . . ?
C34 C33 C32 120.4 . . ?
C34 C33 H33 119.8 . . ?
C29 C34 H34 119.6 . . ?
C33 C34 C29 120.8 . . ?
C33 C34 H34 119.6 . . ?

loop_
_geom_torsion_atom_site_label_1
_geom_torsion_atom_site_label_2
_geom_torsion_atom_site_label_3
_geom_torsion_atom_site_label_4
_geom_torsion
_geom_torsion_site_symmetry_1
_geom_torsion_site_symmetry_2
_geom_torsion_site_symmetry_3
_geom_torsion_site_symmetry_4
_geom_torsion_publ_flag
Sm1 O1 C1 C2 -0.3(5) . . . . ?
Sm1 O1 C1 C6 -179.2(4) . . . . ?
Sm1 O2 C28 C27 -163.5(3) . . . . ?
Sm1 O2 C25 C26 -170.5(3) . . . . ?
Sm1 N1 C13 C18 -89.7(5) . . . . ?
Sm1 N1 C13 C14 95.0(5) . . . . ?
Sm1 N1 C2 C1 0.6(6) . . . . ?
Sm1 N1 C2 C3 179.4(4) . . . . ?
O1 C1 C2 N1 -0.2(6) . . . . ?
O1 C1 C2 C3 -179.1(4) . . . . ?
O1 C1 C6 C5 179.4(4) . . . . ?
O1 C1 C6 C7 -1.5(7) . . . . ?
O2 C28 C27 C26 -34.7(5) . . . . ?
O2 C25 C26 C27 -31.8(6) . . . . ?
N1 C13 C18 C22 2.2(7) . . . . ?
N1 C13 C18 C17 -175.1(5) . . . . ?
N1 C13 C14 C19 -8.3(7) . . . . ?
N1 C13 C14 C15 175.9(5) . . . . ?
N1 C2 C3 C4 -178.8(5) . . . . ?
C1 O1 C1 C2 179.7(5) 4_556 . . . ?
C1 O1 C1 C6 0.8(4) 4_556 . . . ?
C1 C2 C3 C4 -0.1(7) . . . . ?
C1 C6 C7 C6 0.8(4) . . . 4_556 ?
C1 C6 C7 C8 -119.4(6) . . . 4_556 ?
C1 C6 C7 C8 120.9(6) . . . . ?
C13 N1 C2 C1 178.9(4) . . . . ?
C13 N1 C2 C3 -2.3(7) . . . . ?
C13 C18 C22 C24 139.2(5) . . . . ?
C13 C18 C22 C23 -97.7(6) . . . . ?
C13 C18 C17 C16 1.1(8) . . . . ?
C13 C14 C15 C16 -2.8(9) . . . . ?
C2 N1 C13 C18 92.1(5) . . . . ?
C2 N1 C13 C14 -83.2(6) . . . . ?
C2 C1 C6 C5 0.6(8) . . . . ?
C2 C1 C6 C7 179.6(4) . . . . ?
C2 C3 C4 C5 -0.2(8) . . . . ?
C2 C3 C4 C9 179.3(5) . . . . ?
C18 C13 C14 C19 176.3(5) . . . . ?
C18 C13 C14 C15 0.6(8) . . . . ?
C18 C17 C16 C15 -3.2(9) . . . . ?
C3 C4 C5 C6 0.6(8) . . . . ?
C3 C4 C9 C10 58.8(7) . . . . ?
C3 C4 C9 C12 -180.0(7) . . . . ?
C3 C4 C9 C11 -60.4(7) . . . . ?
C19 C14 C15 C16 -178.7(6) . . . . ?
C14 C13 C18 C22 177.6(5) . . . . ?
C14 C13 C18 C17 0.3(7) . . . . ?
C14 C15 C16 C17 4.1(10) . . . . ?
C28 O2 C25 C26 10.6(6) . . . . ?
C28 C27 C26 C25 40.3(5) . . . . ?
C4 C5 C6 C1 -0.9(8) . . . . ?
C4 C5 C6 C7 -179.9(5) . . . . ?
C5 C4 C9 C10 -121.7(7) . . . . ?
C5 C4 C9 C12 -0.5(9) . . . . ?
C5 C4 C9 C11 119.0(7) . . . . ?
C5 C6 C7 C6 179.7(6) . . . 4_556 ?
C5 C6 C7 C8 59.6(6) . . . 4_556 ?
C5 C6 C7 C8 -60.2(6) . . . . ?
C22 C18 C17 C16 -176.4(5) . . . . ?
C6 C1 C2 N1 178.7(5) . . . . ?
C6 C1 C2 C3 -0.2(8) . . . . ?
C17 C18 C22 C24 -43.4(7) . . . . ?
C17 C18 C22 C23 79.7(6) . . . . ?
C20 C19 C14 C13 106.2(6) . . . . ?
C20 C19 C14 C15 -78.0(7) . . . . ?
C25 O2 C28 C27 15.3(6) . . . . ?
C9 C4 C5 C6 -178.8(5) . . . . ?
C21 C19 C14 C13 -130.8(6) . . . . ?
C21 C19 C14 C15 45.0(7) . . . . ?
C35 C29 C30 C31 -179.6 . . . . ?
C35 C29 C34 C33 179.7 . . . . ?
C29 C30 C31 C32 0.1 . . . . ?
C30 C29 C34 C33 0.2 . . . . ?
C30 C31 C32 C33 -0.2 . . . . ?
C31 C32 C33 C34 0.3 . . . . ?
C32 C33 C34 C29 -0.3 . . . . ?
C34 C29 C30 C31 -0.1 . . . . ?

_shelx_res_file                  
;
TITL ah123_2_a.res in Pban
    ah123_2.res
    created by SHELXL-2018/3 at 09:43:27 on 05-May-2022
REM Old TITL AH123_2
REM SHELXT solution in Pban: R1 0.145, Rweak 0.003, Alpha 0.029
REM <I/s> 1.478 for 639 systematic absences, Orientation as input
REM Formula found by SHELXT: C56 N2 O3 Sm P2
CELL 0.71073 32.7745 12.3366 14.1237 90 90 90
ZERR 2 0.0007 0.0003 0.0005 0 0 0
LATT 1
SYMM 0.5-X,0.5-Y,+Z
SYMM 0.5-X,+Y,-Z
SYMM +X,0.5-Y,-Z
SFAC C H N O P Sm
UNIT 234 328 8 12 8 4
SIMU 0.01 0.02 2 C34 C29 C30 C31 C32 C33
SIMU 0.01 0.02 2 C35 C29

L.S. 4 0 0
PLAN  11
TEMP -173.15
CONF
list 4
MORE -1
BOND $H
fmap 2 53
acta
OMIT 3 1 2
OMIT 4 2 0
OMIT 5 1 1
OMIT 0 0 2
REM <olex2.extras>
REM <HklSrc "%.\\AH123_2.hkl">
REM </olex2.extras>

WGHT    0.072500   22.984097
FVAR       0.16631
SM1   6    0.331728    0.250000    0.500000    10.50000    0.01799    0.01953 =
         0.03665   -0.00151    0.00000    0.00000
P1    5    0.250000    0.127960    0.500000    10.50000    0.02044    0.02207 =
         0.05046    0.00000   -0.00180    0.00000
P2    5    0.250000    0.250000    0.609192    10.50000    0.02174    0.03298 =
         0.03903    0.00000    0.00000    0.00007
O1    4    0.405197    0.250000    0.500000    10.50000    0.01795    0.02385 =
         0.03700   -0.00302    0.00000    0.00000
O2    4    0.347322    0.428959    0.421404    11.00000    0.02538    0.02444 =
         0.05161    0.00121    0.00044   -0.00053
N1    3    0.359222    0.329291    0.638029    11.00000    0.02274    0.02349 =
         0.04341   -0.00256    0.00294    0.00037
C1    1    0.426526    0.293353    0.576907    11.00000    0.02519    0.02456 =
         0.04464   -0.00057   -0.00204   -0.00228
C13   1    0.337054    0.372668    0.718032    11.00000    0.02446    0.02571 =
         0.04584   -0.00350   -0.00059   -0.00153
C2    1    0.401283    0.334862    0.649518    11.00000    0.02589    0.02084 =
         0.04781   -0.00079   -0.00035   -0.00244
C18   1    0.325229    0.483002    0.718628    11.00000    0.02913    0.02486 =
         0.04413   -0.00310    0.00270   -0.00250
C3    1    0.421708    0.380490    0.727139    11.00000    0.02959    0.03010 =
         0.04622   -0.00469    0.00004   -0.00292
AFIX  43
H3    2    0.406001    0.409535    0.777657    11.00000   -1.20000
AFIX   0
C19   1    0.339067    0.187739    0.801889    11.00000    0.05394    0.02604 =
         0.04260    0.00095    0.00057    0.00306
AFIX  13
H19   2    0.344947    0.162882    0.735892    11.00000   -1.20000
AFIX   0
C14   1    0.329592    0.308924    0.798627    11.00000    0.03859    0.02634 =
         0.03941    0.00168    0.00251    0.00064
C28   1    0.320080    0.505565    0.374366    11.00000    0.03531    0.02290 =
         0.04781    0.00369   -0.00066    0.00482
AFIX  23
H28A  2    0.304494    0.548316    0.421385    11.00000   -1.20000
H28B  2    0.300635    0.467122    0.332535    11.00000   -1.20000
AFIX   0
C4    1    0.464178    0.384950    0.733161    11.00000    0.03364    0.03643 =
         0.04949   -0.00635   -0.00641   -0.00548
C24   1    0.298103    0.633588    0.613224    11.00000    0.04557    0.02508 =
         0.06692    0.00246   -0.00346    0.00091
AFIX 137
H24A  2    0.293452    0.682045    0.667137    11.00000   -1.50000
H24B  2    0.273446    0.590738    0.601387    11.00000   -1.50000
H24C  2    0.304598    0.676685    0.556920    11.00000   -1.50000
AFIX   0
C5    1    0.487254    0.342096    0.659141    11.00000    0.02070    0.04284 =
         0.05383   -0.00438   -0.00309   -0.00311
AFIX  43
H5    2    0.516179    0.344191    0.663087    11.00000   -1.20000
AFIX   0
C22   1    0.333848    0.557266    0.635522    11.00000    0.03990    0.02143 =
         0.05490   -0.00072    0.00640    0.00146
AFIX  13
H22   2    0.338764    0.510965    0.578536    11.00000   -1.20000
AFIX   0
C6    1    0.468868    0.295960    0.578980    11.00000    0.02992    0.02914 =
         0.04148   -0.00366    0.00225   -0.00413
C27   1    0.348072    0.578105    0.317244    11.00000    0.03679    0.02512 =
         0.06198    0.00400    0.00432   -0.00002
AFIX  23
H27A  2    0.335777    0.650450    0.306940    11.00000   -1.20000
H27B  2    0.354801    0.545261    0.255225    11.00000   -1.20000
AFIX   0
C17   1    0.306612    0.526146    0.799156    11.00000    0.04884    0.02518 =
         0.05474   -0.00333    0.00556    0.00369
AFIX  43
H17   2    0.298255    0.599883    0.799184    11.00000   -1.20000
AFIX   0
C20   1    0.377051    0.166036    0.862644    11.00000    0.05573    0.03591 =
         0.06303    0.00043   -0.00566    0.00573
AFIX 137
H20A  2    0.400566    0.203649    0.835119    11.00000   -1.50000
H20B  2    0.382476    0.087944    0.864488    11.00000   -1.50000
H20C  2    0.372355    0.192663    0.927102    11.00000   -1.50000
AFIX   0
C25   1    0.388816    0.469559    0.416236    11.00000    0.02481    0.02521 =
         0.06771    0.00296    0.00279   -0.00244
AFIX  23
H25A  2    0.405286    0.425116    0.372125    11.00000   -1.20000
H25B  2    0.401840    0.467885    0.479464    11.00000   -1.20000
AFIX   0
C26   1    0.385412    0.584963    0.380566    11.00000    0.03154    0.02879 =
         0.06980   -0.00254    0.00649   -0.00608
AFIX  23
H26A  2    0.409953    0.606573    0.344320    11.00000   -1.20000
H26B  2    0.381153    0.636620    0.433289    11.00000   -1.20000
AFIX   0
C15   1    0.310546    0.354762    0.876529    11.00000    0.05406    0.03353 =
         0.05369   -0.00300    0.00844   -0.00146
AFIX  43
H15   2    0.304485    0.310446    0.929709    11.00000   -1.20000
AFIX   0
C16   1    0.300128    0.463417    0.878855    11.00000    0.06091    0.03617 =
         0.04906   -0.00991    0.01384    0.00331
AFIX  43
H16   2    0.288689    0.494451    0.934396    11.00000   -1.20000
AFIX   0
C9    1    0.483698    0.437929    0.820953    11.00000    0.03682    0.05407 =
         0.05517   -0.01147   -0.00719   -0.00665
C23   1    0.372709    0.623921    0.653944    11.00000    0.03648    0.03135 =
         0.08218    0.00993    0.00801   -0.00123
AFIX 137
H23A  2    0.377672    0.672480    0.600251    11.00000   -1.50000
H23B  2    0.395996    0.574864    0.661575    11.00000   -1.50000
H23C  2    0.369217    0.666885    0.711741    11.00000   -1.50000
AFIX   0
C21   1    0.302778    0.122471    0.839420    11.00000    0.05760    0.03216 =
         0.05768    0.00347    0.00860   -0.00171
AFIX 137
H21A  2    0.298617    0.139073    0.906584    11.00000   -1.50000
H21B  2    0.308300    0.044862    0.832005    11.00000   -1.50000
H21C  2    0.278187    0.141698    0.803696    11.00000   -1.50000
AFIX   0
C7    1    0.494924    0.250000    0.500000    10.50000    0.01571    0.03953 =
         0.04176   -0.00086    0.00000    0.00000
C8    1    0.521968    0.341058    0.459459    11.00000    0.03571    0.07206 =
         0.05103   -0.00925    0.00558   -0.01997
AFIX 137
H8A   2    0.504637    0.398860    0.434001    11.00000   -1.50000
H8B   2    0.539156    0.311777    0.408768    11.00000   -1.50000
H8C   2    0.539306    0.370436    0.509830    11.00000   -1.50000
AFIX   0
C10   1    0.469915    0.378938    0.909786    11.00000    0.07894    0.08661 =
         0.05178   -0.00559   -0.00974   -0.01924
AFIX 137
H10A  2    0.479332    0.303588    0.907483    11.00000   -1.50000
H10B  2    0.440063    0.380369    0.913575    11.00000   -1.50000
H10C  2    0.481458    0.414801    0.965605    11.00000   -1.50000
AFIX   0
C12   1    0.529681    0.436952    0.817652    11.00000    0.03596    0.15765 =
         0.07030   -0.04100   -0.00781   -0.00767
AFIX 137
H12A  2    0.540518    0.471937    0.874645    11.00000   -1.50000
H12B  2    0.539022    0.476391    0.761457    11.00000   -1.50000
H12C  2    0.539388    0.361891    0.814708    11.00000   -1.50000
AFIX   0
C11   1    0.469815    0.556816    0.826653    11.00000    0.09692    0.05567 =
         0.06691   -0.01494   -0.02343   -0.01691
AFIX 137
H11A  2    0.439986    0.559737    0.830742    11.00000   -1.50000
H11B  2    0.478900    0.595633    0.769904    11.00000   -1.50000
H11C  2    0.481711    0.590846    0.882947    11.00000   -1.50000
AFIX   6

PART -1
C35   1    0.374583    0.784533    0.942643    10.25000    0.11693    0.12063 =
         0.07776    0.03141    0.03393   -0.03778
AFIX 137
H35A  2    0.390782    0.825717    0.988551    10.25000   -1.50000
H35B  2    0.372135    0.826181    0.883831    10.25000   -1.50000
H35C  2    0.388070    0.715254    0.929477    10.25000   -1.50000
AFIX   5
C29   1    0.332723    0.763702    0.982711    10.25000    0.14385    0.06675 =
         0.05915    0.00194    0.01628   -0.01103
C30   1    0.327562    0.704651    1.065870    10.25000    0.14517    0.06120 =
         0.05493    0.00414    0.01566   -0.00884
AFIX  43
H30   2    0.350934    0.677567    1.097857    10.25000   -1.20000
AFIX   5
C31   1    0.289472    0.684521    1.102908    10.25000    0.14903    0.05847 =
         0.05795    0.00270    0.01642   -0.01125
AFIX  43
H31   2    0.286678    0.644097    1.159789    10.25000   -1.20000
AFIX   5
C32   1    0.255092    0.723790    1.056456    10.25000    0.14831    0.05979 =
         0.05857    0.00539    0.01497   -0.00995
AFIX  43
H32   2    0.228656    0.710146    1.081335    10.25000   -1.20000
AFIX   5
C33   1    0.259593    0.782741    0.973947    10.25000    0.15051    0.06243 =
         0.05654    0.00692    0.01304   -0.00648
AFIX  43
H33   2    0.236161    0.809946    0.942276    10.25000   -1.20000
AFIX   5
C34   1    0.297934    0.802372    0.937219    10.25000    0.15615    0.06111 =
         0.05801    0.00110    0.01563   -0.00461
AFIX  43
H34   2    0.300617    0.842717    0.880266    10.25000   -1.20000
AFIX   0
HKLF 4


REM  ah123_2_a.res in Pban
REM wR2 = 0.1729, GooF = S = 1.094, Restrained GooF = 1.092 for all data
REM R1 = 0.0545 for 4824 Fo > 4sig(Fo) and 0.0962 for all 7708 data
REM 344 parameters refined using 42 restraints

END

WGHT      0.0725     22.9841

REM Highest difference peak  1.101,  deepest hole -1.543,  1-sigma level  0.135
Q1    1   0.3746  0.8425  1.0085  11.00000  0.05    1.10
Q2    1   0.3622  0.8404  0.9613  11.00000  0.05    1.09
Q3    1   0.2955  0.2289  0.4552  11.00000  0.05    1.08
Q4    1   0.2968  0.2319  0.5494  11.00000  0.05    1.08
Q5    1   0.3627  0.2295  0.5532  11.00000  0.05    0.92
Q6    1   0.3390  0.7500  1.0000  10.50000  0.05    0.78
Q7    1   0.3607  0.7381  0.9098  11.00000  0.05    0.76
Q8    1   0.3584  0.2500  0.5000  10.50000  0.05    0.73
Q9    1   0.3977  0.7500  1.0000  10.50000  0.05    0.71
Q10   1   0.3328  0.1964  0.5000  11.00000  0.05    0.71
Q11   1   0.2223  0.1668  0.5543  11.00000  0.05    0.60
;
_shelx_res_checksum              13863
_olex2_submission_special_instructions 'No special instructions were received'
####################################################################### 
# 
# This file contains crystal structure data downloaded from the 
# Cambridge Structural Database (CSD) hosted by the Cambridge 
# Crystallographic Data Centre (CCDC).
# 
# Full information about CCDC data access policies and citation 
# guidelines are available at http://www.ccdc.cam.ac.uk/access/V1 
# 
# Audit and citation data items may have been added by the CCDC. 
# Please retain this information to preserve the provenance of 
# this file and to allow appropriate attribution of the data. 
# 
#######################################################################

data_ah138-e2
_database_code_depnum_ccdc_archive 'CCDC 2224072'
loop_
_audit_author_name
_audit_author_address
'Luca Muenzfeld'
;Karlsruhe Institute of Technology (KIT)
Germany
;
_audit_update_record             
;
2022-12-02 deposited with the CCDC.	2023-02-03 downloaded from the CCDC.
;
_audit_creation_date             2022-07-05
_audit_creation_method           
;
Olex2 1.3
(compiled 2020.11.12 svn.r5f609507 for OlexSys, GUI svn.r6408)
;
# start Validation Reply Form
_vrf_PLAT971_ah138-e2            
;
PROBLEM: Check Calcd Resid. Dens. 0.97Ang From Yb1 2.62 eA-3
RESPONSE: Fourier truncation error
;
_shelx_SHELXL_version_number     2018/3
loop_
_audit_author_email
roesky@kit.edu
adrian.hauser@kit.edu
_chemical_name_common            ?
_chemical_name_systematic        ?
_chemical_formula_moiety         'C110 H156 N4 O6 P4 Yb2, C4 H8 O'
_chemical_formula_sum            'C114 H164 N4 O7 P4 Yb2'
_chemical_formula_weight         2172.44
_chemical_melting_point          ?
loop_
_atom_type_symbol
_atom_type_description
_atom_type_scat_dispersion_real
_atom_type_scat_dispersion_imag
_atom_type_scat_source
C C 0.0033 0.0016 'International Tables Vol C Tables 4.2.6.8 and 6.1.1.4'
H H 0.0000 0.0000 'International Tables Vol C Tables 4.2.6.8 and 6.1.1.4'
N N 0.0061 0.0033 'International Tables Vol C Tables 4.2.6.8 and 6.1.1.4'
O O 0.0106 0.0060 'International Tables Vol C Tables 4.2.6.8 and 6.1.1.4'
P P 0.1023 0.0942 'International Tables Vol C Tables 4.2.6.8 and 6.1.1.4'
Yb Yb -0.3850 5.5486 'International Tables Vol C Tables 4.2.6.8 and 6.1.1.4'

_shelx_space_group_comment       
;
The symmetry employed for this shelxl refinement is uniquely defined
by the following loop, which should always be used as a source of
symmetry information in preference to the above space-group names.
They are only intended as comments.
;
_space_group_crystal_system      orthorhombic
_space_group_IT_number           50
_space_group_name_H-M_alt        'P b a n'
_space_group_name_Hall           '-P 2ab 2b'
loop_
_space_group_symop_operation_xyz
'x, y, z'
'-x+1/2, -y+1/2, z'
'-x+1/2, y, -z'
'x, -y+1/2, -z'
'-x, -y, -z'
'x-1/2, y-1/2, -z'
'x-1/2, -y, z'
'-x, y-1/2, z'

_cell_length_a                   32.1927(9)
_cell_length_b                   12.2887(4)
_cell_length_c                   14.1317(6)
_cell_angle_alpha                90
_cell_angle_beta                 90
_cell_angle_gamma                90
_cell_volume                     5590.6(3)
_cell_formula_units_Z            2
_cell_measurement_reflns_used    24165
_cell_measurement_temperature    100
_cell_measurement_theta_max      27.59
_cell_measurement_theta_min      2.88
_shelx_estimated_absorpt_T_max   ?
_shelx_estimated_absorpt_T_min   ?
_exptl_absorpt_coefficient_mu    1.773
_exptl_absorpt_correction_T_max  0.8333
_exptl_absorpt_correction_T_min  0.3003
_exptl_absorpt_correction_type   multi-scan
_exptl_absorpt_process_details   
;
STOE X-Red32, absorption correction by Gaussian integration, analogous to
P. Coppens, "The Evaluation of Absorption and Extinction in Single-Crystal
Structure Analysis", published in: F. R. Ahmed (Editor), "Crystallographic
Computing", Munksgaard, Copenhagen (1970), 255 - 270.
Afterwards scaling of reflection intensities was performed within STOE LANA.
J. Koziskova, F. Hahn, J. Richter, J. Kozisek, "Comparison of different
absorption corrections on the model structure of tetrakis(\m~2~-acetato)-
diaqua-di-copper(II)", Acta Chimica Slovaca, vol. 9, no. 2, 2016, pp. 136 - 140.
;
_exptl_absorpt_special_details   ?
_exptl_crystal_colour            'clear brownish orange'
_exptl_crystal_colour_lustre     clear
_exptl_crystal_colour_modifier   brownish
_exptl_crystal_colour_primary    orange
_exptl_crystal_density_diffrn    1.291
_exptl_crystal_density_meas      ?
_exptl_crystal_density_method    'not measured'
_exptl_crystal_description       plate
_exptl_crystal_F_000             2264
loop_
_exptl_crystal_face_index_h
_exptl_crystal_face_index_k
_exptl_crystal_face_index_l
_exptl_crystal_face_perp_dist
-1 -1 0 0.0540
1 1 0 0.0640
-4 3 0 0.0640
-1 0 0 0.0610
0 0 1 0.0430
0 0 -1 0.0120
5 -3 0 0.0500
1 0 0 0.0620

_exptl_crystal_recrystallization_method ?
_exptl_crystal_size_max          0.133
_exptl_crystal_size_mid          0.1
_exptl_crystal_size_min          0.048
_exptl_transmission_factor_max   ?
_exptl_transmission_factor_min   ?
_diffrn_reflns_av_R_equivalents  0.0393
_diffrn_reflns_av_unetI/netI     0.0459
_diffrn_reflns_Laue_measured_fraction_full 0.998
_diffrn_reflns_Laue_measured_fraction_max 0.961
_diffrn_reflns_limit_h_max       39
_diffrn_reflns_limit_h_min       -41
_diffrn_reflns_limit_k_max       6
_diffrn_reflns_limit_k_min       -16
_diffrn_reflns_limit_l_max       18
_diffrn_reflns_limit_l_min       -17
_diffrn_reflns_number            32524
_diffrn_reflns_point_group_measured_fraction_full 0.998
_diffrn_reflns_point_group_measured_fraction_max 0.961
_diffrn_reflns_theta_full        25.242
_diffrn_reflns_theta_max         27.760
_diffrn_reflns_theta_min         2.903
_diffrn_ambient_temperature      100
_diffrn_detector                 'EIGER2 1M CDTE'
_diffrn_detector_area_resol_mean 13.33
_diffrn_measured_fraction_theta_full 0.998
_diffrn_measured_fraction_theta_max 0.961
_diffrn_measurement_details      '840 frames, detector distance = 100 mm'
_diffrn_measurement_device       'Eulerian 4-circle diffractometer'
_diffrn_measurement_device_type  'STOE STADIVARI'
_diffrn_measurement_method       'rotation method, \w scans'
_diffrn_radiation_collimation    '1.2 0.6 mm diameter'
_diffrn_radiation_monochromator  'Graded multilayer mirror'
_diffrn_radiation_polarisn_norm  270
_diffrn_radiation_probe          x-ray
_diffrn_radiation_type           'Mo K\a'
_diffrn_radiation_wavelength     0.71073
_diffrn_source                   Axo_Mo
_diffrn_source_current           0.830
_diffrn_source_power             0.050
_diffrn_source_voltage           60
_reflns_d_resolution_high        0.763
_reflns_d_resolution_low         8.911
_reflns_Friedel_coverage         0.000
_reflns_Friedel_fraction_full    .
_reflns_Friedel_fraction_max     .
_reflns_limit_h_max              39
_reflns_limit_h_min              -41
_reflns_limit_k_max              6
_reflns_limit_k_min              -16
_reflns_limit_l_max              18
_reflns_limit_l_min              -17
_reflns_number_gt                3731
_reflns_number_total             6352
_reflns_special_details          
;
 Reflections were merged by SHELXL according to the crystal
 class for the calculation of statistics and refinement.
 
 _reflns_Friedel_fraction is defined as the number of unique
 Friedel pairs measured divided by the number that would be
 possible theoretically, ignoring centric projections and
 systematic absences.
;
_reflns_threshold_expression     'I > 2\s(I)'
_computing_cell_refinement       'X-Area Recipe 1.33.0.0 (STOE, 2015)'
_computing_data_collection       'X-Area Pilatus3_SV 1.31.150.0 (STOE, 2018)'
_computing_data_reduction        
;
X-Area Integrate 1.73.1.0 (STOE, 2018)
X-Area LANA 1.73.2.0 (STOE, 2018)
;
_computing_molecular_graphics    'Olex2 1.3 (Dolomanov et al., 2009)'
_computing_publication_material  'Olex2 1.3 (Dolomanov et al., 2009)'
_computing_structure_refinement  'SHELXL 2018/3 (Sheldrick, 2015)'
_computing_structure_solution    'SHELXT  (Sheldrick, 2015)'
_refine_diff_density_max         2.592
_refine_diff_density_min         -1.371
_refine_diff_density_rms         0.117
_refine_ls_extinction_coef       .
_refine_ls_extinction_method     none
_refine_ls_goodness_of_fit_ref   0.918
_refine_ls_hydrogen_treatment    constr
_refine_ls_matrix_type           full
_refine_ls_number_parameters     340
_refine_ls_number_reflns         6352
_refine_ls_number_restraints     66
_refine_ls_R_factor_all          0.0700
_refine_ls_R_factor_gt           0.0413
_refine_ls_restrained_S_all      0.915
_refine_ls_shift/su_max          0.000
_refine_ls_shift/su_mean         0.000
_refine_ls_structure_factor_coef Fsqd
_refine_ls_weighting_details     
'w=1/[\s^2^(Fo^2^)+(0.0769P)^2^] where P=(Fo^2^+2Fc^2^)/3'
_refine_ls_weighting_scheme      calc
_refine_ls_wR_factor_gt          0.1106
_refine_ls_wR_factor_ref         0.1175
_refine_special_details          ?
_olex2_refinement_description    
;
1. Fixed Uiso
 At 1.2 times of:
  All C(H) groups, All C(H,H) groups
 At 1.5 times of:
  All C(H,H,H) groups
2. Restrained distances
 O3-C29 = O3-C32
 1.44 with sigma of 0.02
 C29-C30
 1.53 with sigma of 0.02
 O3-C30 = C30-C32
 2.38 with sigma of 0.04
 O3-C29 \\sim O3-C32
 with sigma of 0.02
3. Uiso/Uaniso restraints and constraints
O3 \\sim C29 \\sim C30 \\sim C32: within 2A with sigma of 0.04 and sigma for
terminal atoms of 0.08 within 2A
C29 \\sim C32 \\sim O3 \\sim C31 \\sim C30: within 2A with sigma of 0.01 and
sigma for terminal atoms of 0.0002 within 2A
4. Rigid body (RIGU) restrains
 O3, C29, C30, C32
 with sigma for 1-2 distances of 0.004 and sigma for 1-3 distances of 0.004
 O3, C32, C31, C30, C29
 with sigma for 1-2 distances of 0.01 and sigma for 1-3 distances of 0.0001
5. Others
 Fixed Sof: O3(0.25) C29(0.25) H29A(0.25) H29B(0.25) C30(0.25) H30A(0.25)
 H30B(0.25) C32(0.25) H32A(0.25) H32B(0.25) C31(0.25) H31A(0.25) H31B(0.25)
6.a Ternary CH refined with riding coordinates:
 C19(H19), C22(H22)
6.b Secondary CH2 refined with riding coordinates:
 C28(H28A,H28B), C27(H27A,H27B), C26(H26A,H26B), C25(H25A,H25B), C29(H29A,
 H29B), C30(H30A,H30B), C32(H32A,H32B), C31(H31A,H31B)
6.c Aromatic/amide H refined with riding coordinates:
 C4(H4), C15(H15), C2(H2), C17(H17), C16(H16)
6.d Idealised Me refined as rotating group:
 C23(H23A,H23B,H23C), C21(H21A,H21B,H21C), C20(H20A,H20B,H20C), C12(H12A,H12B,
 H12C), C24(H24A,H24B,H24C), C9(H9A,H9B,H9C), C10(H10A,H10B,H10C), C8(H8A,H8B,
 H8C)
;
_atom_sites_solution_hydrogens   geom
_atom_sites_solution_primary     dual
_atom_sites_solution_secondary   ?
loop_
_atom_site_label
_atom_site_type_symbol
_atom_site_fract_x
_atom_site_fract_y
_atom_site_fract_z
_atom_site_U_iso_or_equiv
_atom_site_adp_type
_atom_site_occupancy
_atom_site_site_symmetry_order
_atom_site_calc_flag
_atom_site_refinement_flags_posn
_atom_site_refinement_flags_adp
_atom_site_refinement_flags_occupancy
_atom_site_disorder_assembly
_atom_site_disorder_group
Yb1 Yb 0.66936(2) 0.250000 0.500000 0.02566(9) Uani 1 2 d S T P . .
P1 P 0.750000 0.250000 0.39092(11) 0.0316(3) Uani 1 2 d S T P . .
P2 P 0.750000 0.37269(12) 0.500000 0.0322(3) Uani 1 2 d S T P . .
O1 O 0.59804(10) 0.250000 0.500000 0.0254(8) Uani 1 2 d S T P . .
O2 O 0.65364(8) 0.0771(2) 0.42276(19) 0.0319(6) Uani 1 1 d . . . . .
N1 N 0.64467(9) 0.3292(3) 0.3645(2) 0.0284(7) Uani 1 1 d . . . . .
C28 C 0.68150(12) 0.0004(3) 0.3750(3) 0.0342(10) Uani 1 1 d . . . . .
H28A H 0.697261 -0.043181 0.421704 0.041 Uiso 1 1 calc R U . . .
H28B H 0.701411 0.039535 0.333843 0.041 Uiso 1 1 calc R U . . .
C13 C 0.66661(10) 0.3743(3) 0.2833(3) 0.0303(9) Uani 1 1 d . . . . .
C14 C 0.67317(12) 0.3110(4) 0.2019(3) 0.0323(10) Uani 1 1 d . . . . .
C23 C 0.70606(13) 0.6370(3) 0.3876(3) 0.0422(11) Uani 1 1 d . . . . .
H23A H 0.731098 0.594728 0.401903 0.063 Uiso 1 1 calc R U . . .
H23B H 0.698886 0.682482 0.442109 0.063 Uiso 1 1 calc R U . . .
H23C H 0.711234 0.683420 0.332417 0.063 Uiso 1 1 calc R U . . .
C6 C 0.57559(12) 0.2935(3) 0.4231(3) 0.0285(9) Uani 1 1 d . . . . .
C19 C 0.66259(13) 0.1888(4) 0.1974(3) 0.0360(10) Uani 1 1 d . . . . .
H19 H 0.656349 0.163505 0.263093 0.043 Uiso 1 1 calc R U . . .
C21 C 0.62353(13) 0.1671(4) 0.1352(3) 0.0442(11) Uani 1 1 d . . . . .
H21A H 0.599434 0.203739 0.163151 0.066 Uiso 1 1 calc R U . . .
H21B H 0.618279 0.088674 0.132013 0.066 Uiso 1 1 calc R U . . .
H21C H 0.628300 0.195381 0.071242 0.066 Uiso 1 1 calc R U . . .
C5 C 0.53263(12) 0.2965(3) 0.4206(3) 0.0307(9) Uani 1 1 d . . . . .
C4 C 0.51419(12) 0.3429(3) 0.3408(3) 0.0354(10) Uani 1 1 d . . . . .
H4 H 0.484757 0.344667 0.336371 0.042 Uiso 1 1 calc R U . . .
C15 C 0.69029(13) 0.3581(4) 0.1218(3) 0.0390(11) Uani 1 1 d . . . . .
H15 H 0.695005 0.314961 0.067093 0.047 Uiso 1 1 calc R U . . .
C3 C 0.53782(12) 0.3868(3) 0.2677(3) 0.0342(10) Uani 1 1 d . . . . .
C18 C 0.67840(11) 0.4850(3) 0.2835(3) 0.0315(9) Uani 1 1 d . . . . .
C2 C 0.58086(12) 0.3821(3) 0.2743(3) 0.0327(9) Uani 1 1 d . . . . .
H2 H 0.597024 0.411623 0.224229 0.039 Uiso 1 1 calc R U . . .
C1 C 0.60137(11) 0.3356(3) 0.3519(3) 0.0295(9) Uani 1 1 d . . . . .
C20 C 0.69965(14) 0.1238(4) 0.1608(3) 0.0439(11) Uani 1 1 d . . . . .
H20A H 0.705472 0.144583 0.095211 0.066 Uiso 1 1 calc R U . . .
H20B H 0.693264 0.045912 0.163685 0.066 Uiso 1 1 calc R U . . .
H20C H 0.724027 0.139209 0.200167 0.066 Uiso 1 1 calc R U . . .
C22 C 0.67024(11) 0.5597(4) 0.3661(3) 0.0358(11) Uani 1 1 d . . . . .
H22 H 0.666102 0.512971 0.423267 0.043 Uiso 1 1 calc R U . . .
C27 C 0.65306(13) -0.0723(4) 0.3163(3) 0.0392(10) Uani 1 1 d . . . . .
H27A H 0.665843 -0.144208 0.304210 0.047 Uiso 1 1 calc R U . . .
H27B H 0.645712 -0.037782 0.255222 0.047 Uiso 1 1 calc R U . . .
C17 C 0.69562(12) 0.5297(3) 0.2018(3) 0.0376(10) Uani 1 1 d . . . . .
H17 H 0.704045 0.603759 0.201627 0.045 Uiso 1 1 calc R U . . .
C16 C 0.70062(13) 0.4677(4) 0.1208(3) 0.0438(11) Uani 1 1 d . . . . .
H16 H 0.711096 0.500111 0.064640 0.053 Uiso 1 1 calc R U . . .
C11 C 0.50628(16) 0.250000 0.500000 0.0274(11) Uani 1 2 d S T P . .
C26 C 0.61511(12) -0.0817(3) 0.3818(3) 0.0393(11) Uani 1 1 d . . . . .
H26A H 0.590000 -0.103827 0.346226 0.047 Uiso 1 1 calc R U . . .
H26B H 0.620150 -0.134240 0.433590 0.047 Uiso 1 1 calc R U . . .
C25 C 0.61111(11) 0.0331(3) 0.4191(3) 0.0378(10) Uani 1 1 d . . . . .
H25A H 0.593504 0.077483 0.376614 0.045 Uiso 1 1 calc R U . . .
H25B H 0.598495 0.032834 0.483035 0.045 Uiso 1 1 calc R U . . .
C7 C 0.51818(13) 0.4399(4) 0.1795(3) 0.0423(11) Uani 1 1 d . . . . .
C12 C 0.47852(13) 0.1580(4) 0.4588(3) 0.0473(12) Uani 1 1 d . . . . .
H12A H 0.460640 0.187931 0.409065 0.071 Uiso 1 1 calc R U . . .
H12B H 0.461243 0.127324 0.509289 0.071 Uiso 1 1 calc R U . . .
H12C H 0.496159 0.100745 0.432067 0.071 Uiso 1 1 calc R U . . .
C24 C 0.63006(13) 0.6244(4) 0.3509(3) 0.0444(12) Uani 1 1 d . . . . .
H24A H 0.625793 0.674080 0.404293 0.067 Uiso 1 1 calc R U . . .
H24B H 0.606534 0.574006 0.346616 0.067 Uiso 1 1 calc R U . . .
H24C H 0.632158 0.666390 0.292180 0.067 Uiso 1 1 calc R U . . .
C9 C 0.53184(17) 0.3801(5) 0.0920(3) 0.0719(17) Uani 1 1 d . . . . .
H9A H 0.562231 0.380968 0.088023 0.108 Uiso 1 1 calc R U . . .
H9B H 0.520109 0.415609 0.035970 0.108 Uiso 1 1 calc R U . . .
H9C H 0.522082 0.304595 0.095002 0.108 Uiso 1 1 calc R U . . .
C10 C 0.53243(17) 0.5588(4) 0.1724(4) 0.0707(17) Uani 1 1 d . . . . .
H10A H 0.523933 0.598290 0.229421 0.106 Uiso 1 1 calc R U . . .
H10B H 0.519709 0.592773 0.116688 0.106 Uiso 1 1 calc R U . . .
H10C H 0.562740 0.561334 0.166363 0.106 Uiso 1 1 calc R U . . .
C8 C 0.47102(15) 0.4426(6) 0.1838(4) 0.087(2) Uani 1 1 d . . . . .
H8A H 0.460415 0.368550 0.192888 0.131 Uiso 1 1 calc R U . . .
H8B H 0.460070 0.472307 0.124456 0.131 Uiso 1 1 calc R U . . .
H8C H 0.462152 0.488543 0.236716 0.131 Uiso 1 1 calc R U . . .
O3 O 0.6749(6) 0.6996(14) -0.0758(14) 0.100(3) Uani 0.25 1 d D U P A -1
C29 C 0.6875(8) 0.758(3) 0.009(3) 0.095(3) Uani 0.25 1 d D U P A -1
H29A H 0.705688 0.820122 -0.008308 0.113 Uiso 0.25 1 calc R U P A -1
H29B H 0.703425 0.709211 0.051363 0.113 Uiso 0.25 1 calc R U P A -1
C30 C 0.6493(9) 0.800(2) 0.060(2) 0.103(4) Uani 0.25 1 d D U P A -1
H30A H 0.652050 0.795257 0.129878 0.124 Uiso 0.25 1 calc R U P A -1
H30B H 0.642070 0.875299 0.041613 0.124 Uiso 0.25 1 calc R U P A -1
C32 C 0.6340(7) 0.661(2) -0.046(2) 0.102(4) Uani 0.25 1 d D U P A -1
H32A H 0.614388 0.664620 -0.099528 0.123 Uiso 0.25 1 calc R U P A -1
H32B H 0.635988 0.584551 -0.024573 0.123 Uiso 0.25 1 calc R U P A -1
C31 C 0.6205(11) 0.7221(19) 0.024(3) 0.107(4) Uani 0.25 1 d . U P A -1
H31A H 0.611811 0.673901 0.076231 0.128 Uiso 0.25 1 calc R U P A -1
H31B H 0.595502 0.761509 0.001626 0.128 Uiso 0.25 1 calc R U P A -1

loop_
_atom_site_aniso_label
_atom_site_aniso_U_11
_atom_site_aniso_U_22
_atom_site_aniso_U_33
_atom_site_aniso_U_23
_atom_site_aniso_U_13
_atom_site_aniso_U_12
Yb1 0.01813(13) 0.03815(15) 0.02071(14) 0.00231(12) 0.000 0.000
P1 0.0213(7) 0.0492(9) 0.0244(8) 0.000 0.000 0.0003(7)
P2 0.0217(7) 0.0410(8) 0.0339(8) 0.000 0.0025(7) 0.000
O1 0.0146(16) 0.0382(19) 0.0235(19) 0.0047(19) 0.000 0.000
O2 0.0220(13) 0.0438(16) 0.0301(16) -0.0036(13) -0.0008(12) 0.0000(12)
N1 0.0208(16) 0.0445(19) 0.0200(18) 0.0027(15) 0.0010(14) 0.0004(14)
C28 0.029(2) 0.042(2) 0.031(2) -0.003(2) 0.0003(19) 0.0027(19)
C13 0.0180(19) 0.047(2) 0.027(2) 0.004(2) -0.0017(16) 0.0013(17)
C14 0.031(2) 0.039(3) 0.027(2) 0.0001(19) -0.0019(18) 0.0056(18)
C23 0.042(3) 0.049(3) 0.035(3) 0.004(2) -0.005(2) -0.002(2)
C6 0.021(2) 0.048(2) 0.017(2) 0.0024(18) -0.0029(17) -0.0009(18)
C19 0.041(3) 0.042(3) 0.025(3) -0.001(2) 0.000(2) -0.004(2)
C21 0.040(3) 0.062(3) 0.031(3) -0.003(2) -0.007(2) -0.005(2)
C5 0.023(2) 0.045(2) 0.024(2) -0.0036(19) -0.0002(18) 0.0032(18)
C4 0.0199(19) 0.057(3) 0.029(2) 0.004(2) -0.0024(17) 0.0028(19)
C15 0.039(3) 0.056(3) 0.022(2) 0.001(2) 0.002(2) 0.002(2)
C3 0.027(2) 0.048(2) 0.027(2) 0.0026(19) -0.0028(18) 0.0075(19)
C18 0.023(2) 0.046(3) 0.025(2) 0.005(2) 0.0013(17) 0.0054(18)
C2 0.0264(19) 0.047(2) 0.025(2) 0.0019(19) -0.0019(18) 0.0016(19)
C1 0.023(2) 0.044(2) 0.022(2) 0.0015(18) -0.0012(17) 0.0009(18)
C20 0.046(3) 0.055(3) 0.030(3) -0.002(2) 0.007(2) 0.002(2)
C22 0.035(2) 0.041(3) 0.031(3) 0.005(2) 0.0029(19) -0.0013(19)
C27 0.037(2) 0.048(3) 0.032(3) -0.002(2) 0.001(2) -0.004(2)
C17 0.036(2) 0.040(2) 0.037(3) 0.006(2) 0.003(2) -0.0018(19)
C16 0.045(3) 0.060(3) 0.026(2) 0.010(2) 0.009(2) 0.000(2)
C11 0.019(2) 0.031(3) 0.032(3) 0.002(3) 0.000 0.000
C26 0.030(2) 0.046(3) 0.042(3) -0.003(2) 0.001(2) -0.0074(19)
C25 0.021(2) 0.049(3) 0.043(3) -0.001(2) -0.0021(19) -0.0046(18)
C7 0.037(2) 0.061(3) 0.029(3) 0.009(2) -0.006(2) 0.007(2)
C12 0.033(2) 0.081(3) 0.028(2) 0.003(3) -0.007(2) -0.021(2)
C24 0.041(3) 0.047(3) 0.046(3) -0.002(2) 0.008(2) 0.001(2)
C9 0.077(4) 0.111(4) 0.028(3) 0.001(3) -0.015(3) 0.028(4)
C10 0.085(4) 0.074(4) 0.053(4) 0.016(3) -0.030(3) 0.011(3)
C8 0.043(3) 0.167(6) 0.052(4) 0.047(4) -0.008(3) 0.020(4)
O3 0.151(7) 0.035(6) 0.113(8) 0.012(5) -0.047(6) -0.014(6)
C29 0.156(6) 0.026(7) 0.102(9) 0.030(6) -0.046(6) -0.006(6)
C30 0.164(9) 0.036(7) 0.110(8) 0.017(5) -0.049(7) -0.002(6)
C32 0.155(7) 0.041(7) 0.111(8) 0.013(5) -0.039(7) -0.009(6)
C31 0.157(6) 0.042(8) 0.120(9) 0.020(6) -0.040(6) -0.008(6)

_geom_special_details            
;
 All esds (except the esd in the dihedral angle between two l.s. planes)
 are estimated using the full covariance matrix.  The cell esds are taken
 into account individually in the estimation of esds in distances, angles
 and torsion angles; correlations between esds in cell parameters are only
 used when they are defined by crystal symmetry.  An approximate (isotropic)
 treatment of cell esds is used for estimating esds involving l.s. planes.
;
loop_
_geom_bond_atom_site_label_1
_geom_bond_atom_site_label_2
_geom_bond_distance
_geom_bond_site_symmetry_2
_geom_bond_publ_flag
Yb1 P1 3.0192(8) . ?
Yb1 P1 3.0192(8) 3_656 ?
Yb1 P2 3.0021(8) 2_655 ?
Yb1 P2 3.0021(8) . ?
Yb1 O1 2.296(3) . ?
Yb1 O2 2.442(3) . ?
Yb1 O2 2.442(3) 4_556 ?
Yb1 N1 2.290(3) 4_556 ?
Yb1 N1 2.290(3) . ?
P1 P2 2.1562(15) . ?
P1 P2 2.1562(15) 2_655 ?
O1 C6 1.411(4) . ?
O1 C6 1.411(4) 4_556 ?
O2 C28 1.466(4) . ?
O2 C25 1.473(4) . ?
N1 C13 1.457(5) . ?
N1 C1 1.408(4) . ?
C28 H28A 0.9900 . ?
C28 H28B 0.9900 . ?
C28 C27 1.524(6) . ?
C13 C14 1.405(6) . ?
C13 C18 1.412(5) . ?
C14 C19 1.541(6) . ?
C14 C15 1.385(6) . ?
C23 H23A 0.9800 . ?
C23 H23B 0.9800 . ?
C23 H23C 0.9800 . ?
C23 C22 1.524(5) . ?
C6 C5 1.384(5) . ?
C6 C1 1.403(5) . ?
C19 H19 1.0000 . ?
C19 C21 1.557(5) . ?
C19 C20 1.525(6) . ?
C21 H21A 0.9800 . ?
C21 H21B 0.9800 . ?
C21 H21C 0.9800 . ?
C5 C4 1.395(5) . ?
C5 C11 1.519(5) . ?
C4 H4 0.9500 . ?
C4 C3 1.392(5) . ?
C15 H15 0.9500 . ?
C15 C16 1.387(6) . ?
C3 C2 1.390(5) . ?
C3 C7 1.542(5) . ?
C18 C22 1.508(6) . ?
C18 C17 1.394(5) . ?
C2 H2 0.9500 . ?
C2 C1 1.402(5) . ?
C20 H20A 0.9800 . ?
C20 H20B 0.9800 . ?
C20 H20C 0.9800 . ?
C22 H22 1.0000 . ?
C22 C24 1.533(5) . ?
C27 H27A 0.9900 . ?
C27 H27B 0.9900 . ?
C27 C26 1.537(6) . ?
C17 H17 0.9500 . ?
C17 C16 1.384(6) . ?
C16 H16 0.9500 . ?
C11 C12 1.554(5) 4_556 ?
C11 C12 1.554(5) . ?
C26 H26A 0.9900 . ?
C26 H26B 0.9900 . ?
C26 C25 1.511(5) . ?
C25 H25A 0.9900 . ?
C25 H25B 0.9900 . ?
C7 C9 1.505(6) . ?
C7 C10 1.535(7) . ?
C7 C8 1.520(6) . ?
C12 H12A 0.9800 . ?
C12 H12B 0.9800 . ?
C12 H12C 0.9800 . ?
C24 H24A 0.9800 . ?
C24 H24B 0.9800 . ?
C24 H24C 0.9800 . ?
C9 H9A 0.9800 . ?
C9 H9B 0.9800 . ?
C9 H9C 0.9800 . ?
C10 H10A 0.9800 . ?
C10 H10B 0.9800 . ?
C10 H10C 0.9800 . ?
C8 H8A 0.9800 . ?
C8 H8B 0.9800 . ?
C8 H8C 0.9800 . ?
O3 C29 1.459(16) . ?
O3 C32 1.460(15) . ?
C29 H29A 0.9900 . ?
C29 H29B 0.9900 . ?
C29 C30 1.517(19) . ?
C30 H30A 0.9900 . ?
C30 H30B 0.9900 . ?
C30 C31 1.43(4) . ?
C32 H32A 0.9900 . ?
C32 H32B 0.9900 . ?
C32 C31 1.31(4) . ?
C31 H31A 0.9900 . ?
C31 H31B 0.9900 . ?

loop_
_geom_angle_atom_site_label_1
_geom_angle_atom_site_label_2
_geom_angle_atom_site_label_3
_geom_angle
_geom_angle_site_symmetry_1
_geom_angle_site_symmetry_3
_geom_angle_publ_flag
P1 Yb1 P1 61.40(5) 3_656 . ?
P2 Yb1 P1 41.97(2) . . ?
P2 Yb1 P1 41.97(2) 2_655 3_656 ?
P2 Yb1 P1 41.97(2) 2_655 . ?
P2 Yb1 P1 41.97(2) . 3_656 ?
P2 Yb1 P2 60.29(5) 2_655 . ?
O1 Yb1 P1 149.30(3) . 3_656 ?
O1 Yb1 P1 149.30(3) . . ?
O1 Yb1 P2 149.85(3) . . ?
O1 Yb1 P2 149.85(3) . 2_655 ?
O1 Yb1 O2 78.04(6) . . ?
O1 Yb1 O2 78.04(6) . 4_556 ?
O2 Yb1 P1 87.13(6) 4_556 3_656 ?
O2 Yb1 P1 113.98(6) . 3_656 ?
O2 Yb1 P1 87.13(6) . . ?
O2 Yb1 P1 113.98(6) 4_556 . ?
O2 Yb1 P2 75.06(6) 4_556 . ?
O2 Yb1 P2 128.04(6) . . ?
O2 Yb1 P2 75.06(6) . 2_655 ?
O2 Yb1 P2 128.04(6) 4_556 2_655 ?
O2 Yb1 O2 156.07(12) 4_556 . ?
N1 Yb1 P1 82.61(8) 4_556 3_656 ?
N1 Yb1 P1 82.61(8) . . ?
N1 Yb1 P1 136.49(8) 4_556 . ?
N1 Yb1 P1 136.49(8) . 3_656 ?
N1 Yb1 P2 120.89(8) 4_556 . ?
N1 Yb1 P2 94.97(8) 4_556 2_655 ?
N1 Yb1 P2 94.97(8) . . ?
N1 Yb1 P2 120.89(8) . 2_655 ?
N1 Yb1 O1 69.70(7) 4_556 . ?
N1 Yb1 O1 69.70(7) . . ?
N1 Yb1 O2 85.64(10) . . ?
N1 Yb1 O2 85.64(10) 4_556 4_556 ?
N1 Yb1 O2 86.11(10) . 4_556 ?
N1 Yb1 O2 86.11(10) 4_556 . ?
N1 Yb1 N1 139.40(15) . 4_556 ?
Yb1 P1 Yb1 118.60(5) . 2_655 ?
P2 P1 Yb1 68.59(3) . . ?
P2 P1 Yb1 68.59(3) 2_655 . ?
P2 P1 Yb1 68.59(3) 2_655 2_655 ?
P2 P1 Yb1 68.59(3) . 2_655 ?
P2 P1 P2 88.73(8) 2_655 . ?
Yb1 P2 Yb1 119.71(5) . 2_655 ?
P1 P2 Yb1 69.44(3) 3_656 2_655 ?
P1 P2 Yb1 69.44(3) 3_656 . ?
P1 P2 Yb1 69.44(3) . 2_655 ?
P1 P2 Yb1 69.44(3) . . ?
P1 P2 P1 91.27(8) 3_656 . ?
C6 O1 Yb1 120.82(19) 4_556 . ?
C6 O1 Yb1 120.82(19) . . ?
C6 O1 C6 118.4(4) 4_556 . ?
C28 O2 Yb1 129.7(2) . . ?
C28 O2 C25 108.5(3) . . ?
C25 O2 Yb1 121.9(2) . . ?
C13 N1 Yb1 130.7(2) . . ?
C1 N1 Yb1 118.2(2) . . ?
C1 N1 C13 111.1(3) . . ?
O2 C28 H28A 110.7 . . ?
O2 C28 H28B 110.7 . . ?
O2 C28 C27 105.1(3) . . ?
H28A C28 H28B 108.8 . . ?
C27 C28 H28A 110.7 . . ?
C27 C28 H28B 110.7 . . ?
C14 C13 N1 120.4(4) . . ?
C14 C13 C18 119.7(4) . . ?
C18 C13 N1 119.7(4) . . ?
C13 C14 C19 122.7(4) . . ?
C15 C14 C13 119.8(4) . . ?
C15 C14 C19 117.5(4) . . ?
H23A C23 H23B 109.5 . . ?
H23A C23 H23C 109.5 . . ?
H23B C23 H23C 109.5 . . ?
C22 C23 H23A 109.5 . . ?
C22 C23 H23B 109.5 . . ?
C22 C23 H23C 109.5 . . ?
C5 C6 O1 122.8(4) . . ?
C5 C6 C1 124.3(4) . . ?
C1 C6 O1 112.9(3) . . ?
C14 C19 H19 108.0 . . ?
C14 C19 C21 111.6(4) . . ?
C21 C19 H19 108.0 . . ?
C20 C19 C14 110.6(3) . . ?
C20 C19 H19 108.0 . . ?
C20 C19 C21 110.6(4) . . ?
C19 C21 H21A 109.5 . . ?
C19 C21 H21B 109.5 . . ?
C19 C21 H21C 109.5 . . ?
H21A C21 H21B 109.5 . . ?
H21A C21 H21C 109.5 . . ?
H21B C21 H21C 109.5 . . ?
C6 C5 C4 117.2(4) . . ?
C6 C5 C11 122.0(4) . . ?
C4 C5 C11 120.9(3) . . ?
C5 C4 H4 119.1 . . ?
C3 C4 C5 121.7(4) . . ?
C3 C4 H4 119.1 . . ?
C14 C15 H15 119.7 . . ?
C14 C15 C16 120.7(4) . . ?
C16 C15 H15 119.7 . . ?
C4 C3 C7 122.7(3) . . ?
C2 C3 C4 118.6(4) . . ?
C2 C3 C7 118.7(4) . . ?
C13 C18 C22 122.8(4) . . ?
C17 C18 C13 119.0(4) . . ?
C17 C18 C22 118.1(4) . . ?
C3 C2 H2 118.7 . . ?
C3 C2 C1 122.6(4) . . ?
C1 C2 H2 118.7 . . ?
C6 C1 N1 118.3(3) . . ?
C2 C1 N1 126.0(4) . . ?
C2 C1 C6 115.6(3) . . ?
C19 C20 H20A 109.5 . . ?
C19 C20 H20B 109.5 . . ?
C19 C20 H20C 109.5 . . ?
H20A C20 H20B 109.5 . . ?
H20A C20 H20C 109.5 . . ?
H20B C20 H20C 109.5 . . ?
C23 C22 H22 107.4 . . ?
C23 C22 C24 110.1(4) . . ?
C18 C22 C23 113.7(3) . . ?
C18 C22 H22 107.4 . . ?
C18 C22 C24 110.7(4) . . ?
C24 C22 H22 107.4 . . ?
C28 C27 H27A 111.5 . . ?
C28 C27 H27B 111.5 . . ?
C28 C27 C26 101.2(3) . . ?
H27A C27 H27B 109.4 . . ?
C26 C27 H27A 111.5 . . ?
C26 C27 H27B 111.5 . . ?
C18 C17 H17 119.5 . . ?
C16 C17 C18 121.0(4) . . ?
C16 C17 H17 119.5 . . ?
C15 C16 H16 120.1 . . ?
C17 C16 C15 119.9(4) . . ?
C17 C16 H16 120.1 . . ?
C5 C11 C5 112.1(4) . 4_556 ?
C5 C11 C12 108.5(2) 4_556 4_556 ?
C5 C11 C12 108.9(2) 4_556 . ?
C5 C11 C12 108.9(2) . 4_556 ?
C5 C11 C12 108.5(2) . . ?
C12 C11 C12 109.8(5) 4_556 . ?
C27 C26 H26A 111.4 . . ?
C27 C26 H26B 111.4 . . ?
H26A C26 H26B 109.2 . . ?
C25 C26 C27 102.0(3) . . ?
C25 C26 H26A 111.4 . . ?
C25 C26 H26B 111.4 . . ?
O2 C25 C26 106.0(3) . . ?
O2 C25 H25A 110.5 . . ?
O2 C25 H25B 110.5 . . ?
C26 C25 H25A 110.5 . . ?
C26 C25 H25B 110.5 . . ?
H25A C25 H25B 108.7 . . ?
C9 C7 C3 109.7(4) . . ?
C9 C7 C10 108.9(4) . . ?
C9 C7 C8 109.6(4) . . ?
C10 C7 C3 109.5(4) . . ?
C8 C7 C3 112.8(4) . . ?
C8 C7 C10 106.3(4) . . ?
C11 C12 H12A 109.5 . . ?
C11 C12 H12B 109.5 . . ?
C11 C12 H12C 109.5 . . ?
H12A C12 H12B 109.5 . . ?
H12A C12 H12C 109.5 . . ?
H12B C12 H12C 109.5 . . ?
C22 C24 H24A 109.5 . . ?
C22 C24 H24B 109.5 . . ?
C22 C24 H24C 109.5 . . ?
H24A C24 H24B 109.5 . . ?
H24A C24 H24C 109.5 . . ?
H24B C24 H24C 109.5 . . ?
C7 C9 H9A 109.5 . . ?
C7 C9 H9B 109.5 . . ?
C7 C9 H9C 109.5 . . ?
H9A C9 H9B 109.5 . . ?
H9A C9 H9C 109.5 . . ?
H9B C9 H9C 109.5 . . ?
C7 C10 H10A 109.5 . . ?
C7 C10 H10B 109.5 . . ?
C7 C10 H10C 109.5 . . ?
H10A C10 H10B 109.5 . . ?
H10A C10 H10C 109.5 . . ?
H10B C10 H10C 109.5 . . ?
C7 C8 H8A 109.5 . . ?
C7 C8 H8B 109.5 . . ?
C7 C8 H8C 109.5 . . ?
H8A C8 H8B 109.5 . . ?
H8A C8 H8C 109.5 . . ?
H8B C8 H8C 109.5 . . ?
C29 O3 C32 100(2) . . ?
O3 C29 H29A 109.8 . . ?
O3 C29 H29B 109.8 . . ?
O3 C29 C30 109.4(18) . . ?
H29A C29 H29B 108.2 . . ?
C30 C29 H29A 109.8 . . ?
C30 C29 H29B 109.8 . . ?
C29 C30 H30A 112.3 . . ?
C29 C30 H30B 112.3 . . ?
H30A C30 H30B 109.9 . . ?
C31 C30 C29 97(2) . . ?
C31 C30 H30A 112.3 . . ?
C31 C30 H30B 112.3 . . ?
O3 C32 H32A 109.8 . . ?
O3 C32 H32B 109.8 . . ?
H32A C32 H32B 108.2 . . ?
C31 C32 O3 109(2) . . ?
C31 C32 H32A 109.8 . . ?
C31 C32 H32B 109.8 . . ?
C30 C31 H31A 108.3 . . ?
C30 C31 H31B 108.3 . . ?
C32 C31 C30 116(3) . . ?
C32 C31 H31A 108.3 . . ?
C32 C31 H31B 108.3 . . ?
H31A C31 H31B 107.4 . . ?

loop_
_geom_torsion_atom_site_label_1
_geom_torsion_atom_site_label_2
_geom_torsion_atom_site_label_3
_geom_torsion_atom_site_label_4
_geom_torsion
_geom_torsion_site_symmetry_1
_geom_torsion_site_symmetry_2
_geom_torsion_site_symmetry_3
_geom_torsion_site_symmetry_4
_geom_torsion_publ_flag
Yb1 O1 C6 C5 -179.1(3) . . . . ?
Yb1 O1 C6 C1 -0.9(4) . . . . ?
Yb1 O2 C28 C27 -163.2(2) . . . . ?
Yb1 O2 C25 C26 -170.4(2) . . . . ?
Yb1 N1 C13 C14 95.9(4) . . . . ?
Yb1 N1 C13 C18 -89.2(4) . . . . ?
Yb1 N1 C1 C6 0.2(5) . . . . ?
Yb1 N1 C1 C2 179.3(3) . . . . ?
O1 C6 C5 C4 179.2(3) . . . . ?
O1 C6 C5 C11 -1.7(6) . . . . ?
O1 C6 C1 N1 0.4(5) . . . . ?
O1 C6 C1 C2 -178.7(3) . . . . ?
O2 C28 C27 C26 -36.1(4) . . . . ?
N1 C13 C14 C19 -7.4(5) . . . . ?
N1 C13 C14 C15 173.5(3) . . . . ?
N1 C13 C18 C22 1.6(5) . . . . ?
N1 C13 C18 C17 -173.7(3) . . . . ?
C28 O2 C25 C26 9.1(4) . . . . ?
C28 C27 C26 C25 40.9(4) . . . . ?
C13 N1 C1 C6 178.8(4) . . . . ?
C13 N1 C1 C2 -2.2(5) . . . . ?
C13 C14 C19 C21 107.6(4) . . . . ?
C13 C14 C19 C20 -128.9(4) . . . . ?
C13 C14 C15 C16 -0.8(6) . . . . ?
C13 C18 C22 C23 139.6(4) . . . . ?
C13 C18 C22 C24 -95.9(4) . . . . ?
C13 C18 C17 C16 1.0(6) . . . . ?
C14 C13 C18 C22 176.5(3) . . . . ?
C14 C13 C18 C17 1.3(5) . . . . ?
C14 C15 C16 C17 3.0(7) . . . . ?
C6 O1 C6 C5 0.9(3) 4_556 . . . ?
C6 O1 C6 C1 179.1(4) 4_556 . . . ?
C6 C5 C4 C3 -1.4(6) . . . . ?
C6 C5 C11 C5 0.8(3) . . . 4_556 ?
C6 C5 C11 C12 -119.5(5) . . . . ?
C6 C5 C11 C12 120.9(4) . . . 4_556 ?
C19 C14 C15 C16 -179.9(4) . . . . ?
C5 C6 C1 N1 178.6(4) . . . . ?
C5 C6 C1 C2 -0.5(6) . . . . ?
C5 C4 C3 C2 1.1(6) . . . . ?
C5 C4 C3 C7 -179.1(4) . . . . ?
C4 C5 C11 C5 179.9(4) . . . 4_556 ?
C4 C5 C11 C12 -60.0(5) . . . 4_556 ?
C4 C5 C11 C12 59.5(5) . . . . ?
C4 C3 C2 C1 -0.4(6) . . . . ?
C4 C3 C7 C9 -120.2(5) . . . . ?
C4 C3 C7 C10 120.3(5) . . . . ?
C4 C3 C7 C8 2.2(6) . . . . ?
C15 C14 C19 C21 -73.2(5) . . . . ?
C15 C14 C19 C20 50.3(5) . . . . ?
C3 C2 C1 N1 -179.0(4) . . . . ?
C3 C2 C1 C6 0.1(6) . . . . ?
C18 C13 C14 C19 177.7(3) . . . . ?
C18 C13 C14 C15 -1.4(6) . . . . ?
C18 C17 C16 C15 -3.2(6) . . . . ?
C2 C3 C7 C9 59.6(5) . . . . ?
C2 C3 C7 C10 -59.9(5) . . . . ?
C2 C3 C7 C8 -178.0(4) . . . . ?
C1 N1 C13 C14 -82.4(4) . . . . ?
C1 N1 C13 C18 92.5(4) . . . . ?
C1 C6 C5 C4 1.2(7) . . . . ?
C1 C6 C5 C11 -179.8(3) . . . . ?
C22 C18 C17 C16 -174.5(4) . . . . ?
C27 C26 C25 O2 -31.4(4) . . . . ?
C17 C18 C22 C23 -45.1(5) . . . . ?
C17 C18 C22 C24 79.4(5) . . . . ?
C11 C5 C4 C3 179.5(3) . . . . ?
C25 O2 C28 C27 17.3(4) . . . . ?
C7 C3 C2 C1 179.8(4) . . . . ?
O3 C29 C30 C31 24(4) . . . . ?
O3 C32 C31 C30 -7(3) . . . . ?
C29 O3 C32 C31 22(3) . . . . ?
C29 C30 C31 C32 -11(3) . . . . ?
C32 O3 C29 C30 -28(3) . . . . ?

_shelx_res_file                  
;
TITL ah138-e2_a.res in Pban
    ah138-e2.res
    created by SHELXL-2018/3 at 12:28:36 on 05-Jul-2022
REM Old TITL AH138
REM SHELXT solution in Pban: R1 0.122, Rweak 0.001, Alpha 0.022
REM <I/s> 0.195 for 623 systematic absences, Orientation as input
REM Formula found by SHELXT: C55 N2 O3 P2 Yb
CELL 0.71073 32.1927 12.2887 14.1317 90 90 90
ZERR 2 0.0009 0.0004 0.0006 0 0 0
LATT 1
SYMM 0.5-X,0.5-Y,+Z
SYMM 0.5-X,+Y,-Z
SYMM +X,0.5-Y,-Z
SFAC C H N O P Yb
UNIT 228 328 8 14 8 4
EQIV $1 +X,0.5-Y,1-Z
DFIX 1.44 O3 C29 O3 C32
DFIX 1.53 C29 C30
SADI O3 C29 O3 C32
DANG 2.38 O3 C30 C30 C32
SIMU O3 C29 C30 C32
SIMU 0.01 0.0002 2 C29 C32 O3 C31 C30
RIGU O3 C29 C30 C32
RIGU 0.01 0.0001 O3 C32 C31 C30 C29

L.S. 10
PLAN  15
TEMP -173.15
CONF
FREE Yb1 C1_$1
FREE Yb1 C1
BIND C29 C30
BIND C31 C30
BIND C32 C31
list 4
MORE -1
BOND $H
fmap 2 53
acta
OMIT 2 1 1
OMIT 1 1 1
OMIT 4 0 0
OMIT 3 1 0
OMIT 4 0 1
REM <olex2.extras>
REM <HklSrc "%.\\AH138-e2.hkl">
REM </olex2.extras>

WGHT    0.076900
FVAR       0.15268
YB1   6    0.669359    0.250000    0.500000    10.50000    0.01813    0.03815 =
         0.02071    0.00231    0.00000    0.00000
P1    5    0.750000    0.250000    0.390919    10.50000    0.02130    0.04922 =
         0.02441    0.00000    0.00000    0.00029
P2    5    0.750000    0.372690    0.500000    10.50000    0.02165    0.04101 =
         0.03395    0.00000    0.00255    0.00000
O1    4    0.598042    0.250000    0.500000    10.50000    0.01456    0.03822 =
         0.02347    0.00467    0.00000    0.00000
O2    4    0.653638    0.077104    0.422760    11.00000    0.02197    0.04382 =
         0.03005   -0.00355   -0.00084    0.00001
N1    3    0.644673    0.329186    0.364481    11.00000    0.02079    0.04447 =
         0.02001    0.00272    0.00102    0.00043
C28   1    0.681501    0.000386    0.374974    11.00000    0.02950    0.04165 =
         0.03149   -0.00315    0.00027    0.00274
AFIX  23
H28A  2    0.697261   -0.043181    0.421704    11.00000   -1.20000
H28B  2    0.701411    0.039535    0.333843    11.00000   -1.20000
AFIX   0
C13   1    0.666612    0.374338    0.283304    11.00000    0.01796    0.04651 =
         0.02655    0.00440   -0.00173    0.00129
C14   1    0.673166    0.310984    0.201863    11.00000    0.03135    0.03882 =
         0.02663    0.00011   -0.00190    0.00556
C23   1    0.706062    0.636984    0.387551    11.00000    0.04232    0.04873 =
         0.03542    0.00430   -0.00511   -0.00178
AFIX 137
H23A  2    0.731098    0.594728    0.401903    11.00000   -1.50000
H23B  2    0.698886    0.682482    0.442109    11.00000   -1.50000
H23C  2    0.711234    0.683420    0.332417    11.00000   -1.50000
AFIX   0
C6    1    0.575587    0.293522    0.423078    11.00000    0.02095    0.04753 =
         0.01703    0.00238   -0.00286   -0.00086
C19   1    0.662594    0.188793    0.197355    11.00000    0.04102    0.04211 =
         0.02480   -0.00116    0.00022   -0.00392
AFIX  13
H19   2    0.656349    0.163505    0.263093    11.00000   -1.20000
AFIX   0
C21   1    0.623533    0.167141    0.135181    11.00000    0.04008    0.06151 =
         0.03101   -0.00259   -0.00678   -0.00521
AFIX 137
H21A  2    0.599434    0.203739    0.163151    11.00000   -1.50000
H21B  2    0.618279    0.088674    0.132013    11.00000   -1.50000
H21C  2    0.628300    0.195381    0.071242    11.00000   -1.50000
AFIX   0
C5    1    0.532627    0.296520    0.420569    11.00000    0.02305    0.04482 =
         0.02413   -0.00360   -0.00015    0.00324
C4    1    0.514194    0.342938    0.340835    11.00000    0.01985    0.05741 =
         0.02884    0.00397   -0.00236    0.00279
AFIX  43
H4    2    0.484757    0.344667    0.336371    11.00000   -1.20000
AFIX   0
C15   1    0.690288    0.358113    0.121826    11.00000    0.03918    0.05629 =
         0.02159    0.00075    0.00244    0.00172
AFIX  43
H15   2    0.695005    0.314961    0.067093    11.00000   -1.20000
AFIX   0
C3    1    0.537819    0.386783    0.267655    11.00000    0.02667    0.04835 =
         0.02743    0.00255   -0.00285    0.00753
C18   1    0.678402    0.485016    0.283526    11.00000    0.02330    0.04604 =
         0.02525    0.00490    0.00127    0.00540
C2    1    0.580860    0.382117    0.274278    11.00000    0.02636    0.04721 =
         0.02461    0.00186   -0.00186    0.00160
AFIX  43
H2    2    0.597024    0.411623    0.224229    11.00000   -1.20000
AFIX   0
C1    1    0.601367    0.335590    0.351898    11.00000    0.02270    0.04431 =
         0.02163    0.00152   -0.00118    0.00093
C20   1    0.699652    0.123815    0.160840    11.00000    0.04630    0.05531 =
         0.03003   -0.00250    0.00688    0.00212
AFIX 137
H20A  2    0.705472    0.144583    0.095211    11.00000   -1.50000
H20B  2    0.693264    0.045912    0.163685    11.00000   -1.50000
H20C  2    0.724027    0.139209    0.200167    11.00000   -1.50000
AFIX   0
C22   1    0.670242    0.559731    0.366126    11.00000    0.03525    0.04112 =
         0.03101    0.00514    0.00286   -0.00133
AFIX  13
H22   2    0.666102    0.512971    0.423267    11.00000   -1.20000
AFIX   0
C27   1    0.653059   -0.072265    0.316283    11.00000    0.03745    0.04768 =
         0.03244   -0.00173    0.00051   -0.00397
AFIX  23
H27A  2    0.665843   -0.144208    0.304210    11.00000   -1.20000
H27B  2    0.645712   -0.037782    0.255222    11.00000   -1.20000
AFIX   0
C17   1    0.695618    0.529672    0.201768    11.00000    0.03601    0.04027 =
         0.03662    0.00626    0.00276   -0.00178
AFIX  43
H17   2    0.704045    0.603759    0.201627    11.00000   -1.20000
AFIX   0
C16   1    0.700615    0.467683    0.120800    11.00000    0.04475    0.06040 =
         0.02635    0.01032    0.00895    0.00003
AFIX  43
H16   2    0.711096    0.500111    0.064640    11.00000   -1.20000
AFIX   0
C11   1    0.506279    0.250000    0.500000    10.50000    0.01933    0.03060 =
         0.03227    0.00189    0.00000    0.00000
C26   1    0.615114   -0.081663    0.381765    11.00000    0.03009    0.04599 =
         0.04183   -0.00306    0.00073   -0.00737
AFIX  23
H26A  2    0.590000   -0.103827    0.346226    11.00000   -1.20000
H26B  2    0.620150   -0.134240    0.433590    11.00000   -1.20000
AFIX   0
C25   1    0.611109    0.033088    0.419145    11.00000    0.02087    0.04926 =
         0.04317   -0.00145   -0.00208   -0.00458
AFIX  23
H25A  2    0.593504    0.077483    0.376614    11.00000   -1.20000
H25B  2    0.598495    0.032834    0.483035    11.00000   -1.20000
AFIX   0
C7    1    0.518175    0.439936    0.179522    11.00000    0.03677    0.06078 =
         0.02938    0.00936   -0.00646    0.00714
C12   1    0.478515    0.158002    0.458799    11.00000    0.03293    0.08058 =
         0.02837    0.00294   -0.00687   -0.02098
AFIX 137
H12A  2    0.460640    0.187931    0.409065    11.00000   -1.50000
H12B  2    0.461243    0.127324    0.509289    11.00000   -1.50000
H12C  2    0.496159    0.100745    0.432067    11.00000   -1.50000
AFIX   0
C24   1    0.630057    0.624384    0.350933    11.00000    0.04089    0.04674 =
         0.04569   -0.00245    0.00822    0.00137
AFIX 137
H24A  2    0.625793    0.674080    0.404293    11.00000   -1.50000
H24B  2    0.606534    0.574006    0.346616    11.00000   -1.50000
H24C  2    0.632158    0.666390    0.292180    11.00000   -1.50000
AFIX   0
C9    1    0.531841    0.380055    0.091997    11.00000    0.07705    0.11083 =
         0.02767    0.00075   -0.01543    0.02808
AFIX 137
H9A   2    0.562231    0.380968    0.088023    11.00000   -1.50000
H9B   2    0.520109    0.415609    0.035970    11.00000   -1.50000
H9C   2    0.522082    0.304595    0.095002    11.00000   -1.50000
AFIX   0
C10   1    0.532427    0.558826    0.172350    11.00000    0.08497    0.07442 =
         0.05270    0.01615   -0.02972    0.01070
AFIX 137
H10A  2    0.523933    0.598290    0.229421    11.00000   -1.50000
H10B  2    0.519709    0.592773    0.116688    11.00000   -1.50000
H10C  2    0.562740    0.561334    0.166363    11.00000   -1.50000
AFIX   0
C8    1    0.471016    0.442568    0.183773    11.00000    0.04262    0.16728 =
         0.05169    0.04703   -0.00794    0.02045
AFIX 137
H8A   2    0.460415    0.368550    0.192888    11.00000   -1.50000
H8B   2    0.460070    0.472307    0.124456    11.00000   -1.50000
H8C   2    0.462152    0.488543    0.236716    11.00000   -1.50000
AFIX   0

PART -1
O3    4    0.674894    0.699555   -0.075826    10.25000    0.15089    0.03486 =
         0.11333    0.01213   -0.04670   -0.01446
C29   1    0.687544    0.758264    0.009180    10.25000    0.15588    0.02559 =
         0.10210    0.03050   -0.04636   -0.00579
AFIX  23
H29A  2    0.705688    0.820122   -0.008308    10.25000   -1.20000
H29B  2    0.703425    0.709211    0.051363    10.25000   -1.20000
AFIX   0
C30   1    0.649255    0.799950    0.060232    10.25000    0.16368    0.03583 =
         0.10951    0.01686   -0.04858   -0.00245
AFIX  23
H30A  2    0.652050    0.795257    0.129878    10.25000   -1.20000
H30B  2    0.642070    0.875299    0.041613    10.25000   -1.20000
AFIX   0
C32   1    0.634049    0.661178   -0.045743    10.25000    0.15504    0.04095 =
         0.11119    0.01289   -0.03881   -0.00882
AFIX  23
H32A  2    0.614388    0.664620   -0.099528    10.25000   -1.20000
H32B  2    0.635988    0.584551   -0.024573    10.25000   -1.20000
AFIX   0
C31   1    0.620513    0.722123    0.023730    10.25000    0.15684    0.04226 =
         0.12044    0.01958   -0.04006   -0.00835
AFIX  23
H31A  2    0.611811    0.673901    0.076231    10.25000   -1.20000
H31B  2    0.595502    0.761509    0.001626    10.25000   -1.20000
AFIX   0
HKLF 4


REM  ah138-e2_a.res in Pban
REM wR2 = 0.1175, GooF = S = 0.918, Restrained GooF = 0.915 for all data
REM R1 = 0.0413 for 3731 Fo > 4sig(Fo) and 0.0700 for all 6352 data
REM 340 parameters refined using 66 restraints

END

WGHT      0.0769      0.0000

REM Highest difference peak  2.592,  deepest hole -1.371,  1-sigma level  0.117
Q1    1   0.6692  0.3186  0.5005  11.00000  0.05    2.59
Q2    1   0.7500  0.2749  0.5000  10.50000  0.05    0.81
Q3    1   0.6239  0.7356 -0.0820  11.00000  0.05    0.75
Q4    1   0.6805  0.7817  0.0046  11.00000  0.05    0.62
Q5    1   0.6736  0.7323 -0.1167  11.00000  0.05    0.57
Q6    1   0.5008  0.2995  0.5024  11.00000  0.05    0.56
Q7    1   0.6721  0.2556  0.2016  11.00000  0.05    0.56
Q8    1   0.6969  0.7562  0.0344  11.00000  0.05    0.56
Q9    1   0.7156  0.7500  0.0000  10.50000  0.05    0.51
Q10   1   0.4833  0.3499  0.1381  11.00000  0.05    0.49
Q11   1   0.5993  0.3009  0.5015  11.00000  0.05    0.44
Q12   1   0.6752  0.4251  0.2856  11.00000  0.05    0.44
Q13   1   0.7511  0.1825  0.3853  11.00000  0.05    0.43
Q14   1   0.6675  0.0979  0.5011  11.00000  0.05    0.43
Q15   1   0.7191  0.7818  0.0742  11.00000  0.05    0.43
;
_shelx_res_checksum              39966
_olex2_diffrn_ambient_temperature_device 'Oxford Cryosystems'
_olex2_exptl_crystal_mounting_method 
'The crystal was mounted on a MITIGEN holder in mineral oil'
_olex2_submission_special_instructions 'No special instructions were received'
_STOE_detector_distance          '100.0 mm'
_STOE_detector_pixelsize_x       '0.075 mm'
_STOE_detector_pixelsize_y       '0.075 mm'
_STOE_detector_size_x            '8.0 cm'
_STOE_detector_size_y            '7.7 cm'
_STOE_evaluation_integration_A   10.1
_STOE_evaluation_integration_B   -0.1
_STOE_evaluation_integration_EMS 0.014
_STOE_evaluation_LANA_BIS_l_even_max -
_STOE_evaluation_LANA_BIS_l_odd_max -
_STOE_evaluation_LANA_BOS_l_even_max 4
_STOE_evaluation_LANA_BOS_l_odd_max 1
_STOE_evaluation_LANA_completeness 94.4
_STOE_evaluation_LANA_DXS_max_order 1
_STOE_evaluation_LANA_DYS_max_order 1
_STOE_evaluation_LANA_FS_max_order 3
_STOE_evaluation_LANA_max_2theta_available 55.6
_STOE_evaluation_LANA_max_2theta_desired 55.6
_STOE_evaluation_LANA_mean_redundancy 4.1
_STOE_evaluation_LANA_number_refls_after_OR 25903
_STOE_evaluation_LANA_number_refls_outliers 3130
_STOE_evaluation_LANA_number_refls_total 29033
_STOE_evaluation_LANA_number_refls_unique 6258
_STOE_evaluation_LANA_number_refls_written 25903
_STOE_evaluation_LANA_OR_c1      0.035
_STOE_evaluation_LANA_OR_c2      0
_STOE_evaluation_LANA_OR_c3      0
_STOE_evaluation_LANA_OR_c4      0.7
_STOE_evaluation_LANA_point_group mmm
_STOE_evaluation_LANA_table      
;
#----------------------------------------------------------------------------
2Theta           6.9   12.7   18.5   24.3   30.1   35.9   41.7   47.5   53.3
#----------------------------------------------------------------------------
<Resolution>    5.01   3.02   2.16   1.68   1.37   1.14   1.00   0.88   0.81
N(total)          84    821   2120   3502   3762   4659   5485   5654   2946
<Redundancy>     2.1    5.2    6.7    6.9    5.1    4.6    4.2    3.5    2.3
Complet. [%%]    82.1   98.4  100.0  100.0  100.0   99.7  100.0   99.7   77.4
<I/sigma>       64.2   45.3   31.4   18.6   11.7    7.2    4.9    2.9    1.9
R(int)         0.027  0.016  0.018  0.023  0.028  0.051  0.063  0.094  0.126
#----------------------------------------------------------------------------
;
_STOE_measurement_identifier     AH138-e2
_STOE_measurement_max_exposure_per_frame '20.0 s'
_STOE_measurement_mean_exposure_per_frame '20.0 s'
_STOE_measurement_min_exposure_per_frame '20.0 s'
_STOE_measurement_total_exposure_time '3.8 h'
_STOE_measurement_total_frame_number 675
_STOE_measurement_total_run_number 5
_STOE_measurement_tube_power     '49.8 W'
####################################################################### 
# 
# This file contains crystal structure data downloaded from the 
# Cambridge Structural Database (CSD) hosted by the Cambridge 
# Crystallographic Data Centre (CCDC).
# 
# Full information about CCDC data access policies and citation 
# guidelines are available at http://www.ccdc.cam.ac.uk/access/V1 
# 
# Audit and citation data items may have been added by the CCDC. 
# Please retain this information to preserve the provenance of 
# this file and to allow appropriate attribution of the data. 
# 
#######################################################################

data_ah159_2
_database_code_depnum_ccdc_archive 'CCDC 2224076'
loop_
_audit_author_name
_audit_author_address
'Luca Muenzfeld'
;Karlsruhe Institute of Technology (KIT)
Germany
;
_audit_update_record             
;
2022-12-02 deposited with the CCDC.	2023-02-03 downloaded from the CCDC.
;
_audit_creation_date             2022-04-15
_audit_creation_method           
;
Olex2 1.5
(compiled 2022.04.07 svn.rca3783a0 for OlexSys, GUI svn.r6498)
;
_shelx_SHELXL_version_number     2018/3
loop_
_audit_author_email
roesky@kit.edu
luca.muenzfeld@kit.edu
_chemical_name_common            ?
_chemical_name_systematic        ?
_chemical_formula_moiety         'C102 H140 K N4 O4 P3 Sm2, 2(C7 H8)'
_chemical_formula_sum            'C116 H156 K N4 O4 P3 Sm2'
_chemical_formula_weight         2103.15
_chemical_melting_point          ?
loop_
_atom_type_symbol
_atom_type_description
_atom_type_scat_dispersion_real
_atom_type_scat_dispersion_imag
_atom_type_scat_source
C C 0.0033 0.0016 'International Tables Vol C Tables 4.2.6.8 and 6.1.1.4'
H H 0.0000 0.0000 'International Tables Vol C Tables 4.2.6.8 and 6.1.1.4'
K K 0.2009 0.2494 'International Tables Vol C Tables 4.2.6.8 and 6.1.1.4'
N N 0.0061 0.0033 'International Tables Vol C Tables 4.2.6.8 and 6.1.1.4'
O O 0.0106 0.0060 'International Tables Vol C Tables 4.2.6.8 and 6.1.1.4'
P P 0.1023 0.0942 'International Tables Vol C Tables 4.2.6.8 and 6.1.1.4'
Sm Sm -0.1638 3.4418 'International Tables Vol C Tables 4.2.6.8 and 6.1.1.4'

_shelx_space_group_comment       
;
The symmetry employed for this shelxl refinement is uniquely defined
by the following loop, which should always be used as a source of
symmetry information in preference to the above space-group names.
They are only intended as comments.
;
_space_group_crystal_system      monoclinic
_space_group_IT_number           15
_space_group_name_H-M_alt        'C 1 2/c 1'
_space_group_name_Hall           '-C 2yc'
loop_
_space_group_symop_operation_xyz
'x, y, z'
'-x, y, -z+1/2'
'x+1/2, y+1/2, z'
'-x+1/2, y+1/2, -z+1/2'
'-x, -y, -z'
'x, -y, z-1/2'
'-x+1/2, -y+1/2, -z'
'x+1/2, -y+1/2, z-1/2'

_cell_length_a                   31.6860(19)
_cell_length_b                   23.6758(8)
_cell_length_c                   16.4497(9)
_cell_angle_alpha                90
_cell_angle_beta                 119.805(4)
_cell_angle_gamma                90
_cell_volume                     10708.1(10)
_cell_formula_units_Z            4
_cell_measurement_reflns_used    43585
_cell_measurement_temperature    100
_cell_measurement_theta_max      30.19
_cell_measurement_theta_min      2.09
_shelx_estimated_absorpt_T_max   0.930
_shelx_estimated_absorpt_T_min   0.795
_exptl_absorpt_coefficient_mu    1.222
_exptl_absorpt_correction_T_max  0.9236
_exptl_absorpt_correction_T_min  0.5403
_exptl_absorpt_correction_type   multi-scan
_exptl_absorpt_process_details   
;
STOE X-Red32, absorption correction by Gaussian integration, analogous to
P. Coppens, "The Evaluation of Absorption and Extinction in Single-Crystal
Structure Analysis", published in: F. R. Ahmed (Editor), "Crystallographic
Computing", Munksgaard, Copenhagen (1970), 255 - 270. Afterwards scaling of
reflection intensities was performed within STOE LANA. J. Koziskova, F. Hahn,
J. Richter, J. Kozisek, Acta Chimica Slovaca, vol. 9, no. 2, 2016, pp. 136-140.
;
_exptl_absorpt_special_details   ?
_exptl_crystal_colour            red
_exptl_crystal_colour_primary    red
_exptl_crystal_density_diffrn    1.305
_exptl_crystal_density_meas      ?
_exptl_crystal_density_method    'not measured'
_exptl_crystal_description       block
_exptl_crystal_F_000             4400
loop_
_exptl_crystal_face_index_h
_exptl_crystal_face_index_k
_exptl_crystal_face_index_l
_exptl_crystal_face_perp_dist
1 5 0 0.0290
-1 -5 0 0.0320
3 0 -5 0.0950
-3 0 5 0.1020
7 -1 -1 0.0250
-7 0 1 0.0350

_exptl_crystal_size_max          0.197
_exptl_crystal_size_mid          0.106
_exptl_crystal_size_min          0.06
_exptl_transmission_factor_max   ?
_exptl_transmission_factor_min   ?
_diffrn_reflns_av_R_equivalents  0.0539
_diffrn_reflns_av_unetI/netI     0.0713
_diffrn_reflns_Laue_measured_fraction_full 0.995
_diffrn_reflns_Laue_measured_fraction_max 0.806
_diffrn_reflns_limit_h_max       41
_diffrn_reflns_limit_h_min       -43
_diffrn_reflns_limit_k_max       29
_diffrn_reflns_limit_k_min       -34
_diffrn_reflns_limit_l_max       21
_diffrn_reflns_limit_l_min       -22
_diffrn_reflns_number            54911
_diffrn_reflns_point_group_measured_fraction_full 0.995
_diffrn_reflns_point_group_measured_fraction_max 0.806
_diffrn_reflns_theta_full        25.242
_diffrn_reflns_theta_max         31.795
_diffrn_reflns_theta_min         2.092
_diffrn_ambient_temperature      100
_diffrn_detector                 Pilatus200K
_diffrn_detector_area_resol_mean 5.81
_diffrn_detector_type            'DECTRIS PILATUS 200K'
_diffrn_measured_fraction_theta_full 0.995
_diffrn_measured_fraction_theta_max 0.806
_diffrn_measurement_details      
;
 480 frames, detector distance = 40 mm
;
_diffrn_measurement_device       'Eulerian 4-circle diffractometer'
_diffrn_measurement_device_type  'STOE STADIVARI'
_diffrn_measurement_method       'rotation method, \w scans'
_diffrn_radiation_collimation    '0.5 mm diameter, monocapillary'
_diffrn_radiation_monochromator  'plane graphite'
_diffrn_radiation_polarisn_norm  0
_diffrn_radiation_probe          x-ray
_diffrn_radiation_type           'Mo K\a'
_diffrn_radiation_wavelength     0.71073
_diffrn_source                   'Mo Genix 3D HF'
_diffrn_source_current           1.000
_diffrn_source_power             0.050
_diffrn_source_voltage           50
_reflns_Friedel_coverage         0.000
_reflns_Friedel_fraction_full    .
_reflns_Friedel_fraction_max     .
_reflns_number_gt                8998
_reflns_number_total             14738
_reflns_special_details          
;
 Reflections were merged by SHELXL according to the crystal
 class for the calculation of statistics and refinement.
 
 _reflns_Friedel_fraction is defined as the number of unique
 Friedel pairs measured divided by the number that would be
 possible theoretically, ignoring centric projections and
 systematic absences.
;
_reflns_threshold_expression     'I > 2\s(I)'
_computing_cell_refinement       
;
X-Area Recipe 1.34.0.0 (STOE, 2019)
;
_computing_data_collection       
;
X-Area Pilatus3_SV 1.31.154.0 (STOE, 2019)
;
_computing_data_reduction        
;
X-Area Integrate 1.77.0.0 (STOE, 2019)
X-Area LANA 1.77.1.0 (STOE, 2019)
;
_computing_molecular_graphics    'Olex2 1.5 (Dolomanov et al., 2009)'
_computing_publication_material  
;
STOE & Cie GmbH, X-Area, software package for collecting single-crystal or
multi-domain crystal data on STOE area-detector diffractometers, for image 
processing, for the correction and scaling of reflection intensities and 
for outlier rejection, version 1.88, Darmstadt 2019
;
_computing_structure_refinement  'SHELXL 2018/3 (Sheldrick, 2015)'
_computing_structure_solution    'ShelXT (Sheldrick, 2015)'
_refine_diff_density_max         2.029
_refine_diff_density_min         -1.943
_refine_diff_density_rms         0.146
_refine_ls_extinction_coef       .
_refine_ls_extinction_method     none
_refine_ls_goodness_of_fit_ref   1.032
_refine_ls_hydrogen_treatment    constr
_refine_ls_matrix_type           full
_refine_ls_number_parameters     689
_refine_ls_number_reflns         14738
_refine_ls_number_restraints     63
_refine_ls_R_factor_all          0.1240
_refine_ls_R_factor_gt           0.0593
_refine_ls_restrained_S_all      1.032
_refine_ls_shift/su_max          0.001
_refine_ls_shift/su_mean         0.000
_refine_ls_structure_factor_coef Fsqd
_refine_ls_weighting_details     
'w=1/[\s^2^(Fo^2^)+(0.0502P)^2^+96.1343P] where P=(Fo^2^+2Fc^2^)/3'
_refine_ls_weighting_scheme      calc
_refine_ls_wR_factor_gt          0.1232
_refine_ls_wR_factor_ref         0.1596
_refine_special_details          ?
_olex2_refinement_description    
;
1. Fixed Uiso
 At 1.2 times of:
  All C(H) groups, All C(H,H) groups
 At 1.5 times of:
  All C(H,H,H) groups
2. Restrained distances
 C48B-C49B \\sim C51A-C50A \\sim C49B-C50B
 with sigma of 0.01
3. Uiso/Uaniso restraints and constraints
O2B \\sim C48B \\sim C49B \\sim C50B \\sim C51B: within 2A with sigma of 0.01
and sigma for terminal atoms of 0.02 within 2A
C49A \\sim C48A \\sim O2A \\sim C51A \\sim C50A: within 2A with sigma of 0.01
and sigma for terminal atoms of 0.02 within 2A
C45: within 2A with sigma of 0.01 and sigma for terminal atoms of 0.02 within 2A
4. Others
 Fixed Sof: O2A(0.75) C50A(0.75) H50A(0.75) H50B(0.75) C49A(0.75) H49A(0.75)
 H49B(0.75) C17A(0.6) H17A(0.6) H17B(0.6) H17C(0.6) C18A(0.6) H18A(0.6)
 H18B(0.6) H18C(0.6) C19A(0.6) H19A(0.6) H19B(0.6) H19C(0.6) C19B(0.4)
 H19D(0.4) H19E(0.4) H19F(0.4) C17B(0.4) H17D(0.4) H17E(0.4) H17F(0.4)
 C18B(0.4) H18D(0.4) H18E(0.4) H18F(0.4) C48A(0.75) H48A(0.75) H48B(0.75)
 C48B(0.25) H48C(0.25) H48D(0.25) C50B(0.25) H50C(0.25) H50D(0.25) C49B(0.25)
 H49C(0.25) H49D(0.25) O2B(0.25) C51A(0.75) H51A(0.75) H51B(0.75) C51B(0.25)
 H51C(0.25) H51D(0.25) C47A(0.6) H47A(0.6) H47B(0.6) H47C(0.6) C47B(0.4)
 H47D(0.4) H47E(0.4) H47F(0.4)
5.a Ternary CH refined with riding coordinates:
 C30(H30), C33(H33), C45(H45), C42(H42)
5.b Secondary CH2 refined with riding coordinates:
 C50A(H50A,H50B), C49A(H49A,H49B), C48A(H48A,H48B), C48B(H48C,H48D), C50B(H50C,
 H50D), C49B(H49C,H49D), C51A(H51A,H51B), C51B(H51C,H51D)
5.c Aromatic/amide H refined with riding coordinates:
 C26(H26), C28(H28), C3(H3), C5(H5), C27(H27), C11(H11), C9(H9), C38(H38),
 C53(H53), C40(H40), C39(H39), C57(H57), C54(H54), C55(H55), C56(H56)
5.d Idealised Me refined as rotating group:
 C14(H14A,H14B,H14C), C32(H32A,H32B,H32C), C35(H35A,H35B,H35C), C15(H15A,H15B,
 H15C), C31(H31A,H31B,H31C), C43(H43A,H43B,H43C), C22(H22A,H22B,H22C), C44(H44A,
 H44B,H44C), C23(H23A,H23B,H23C), C21(H21A,H21B,H21C), C34(H34A,H34B,H34C),
 C58(H58A,H58B,H58C), C17A(H17A,H17B,H17C), C18A(H18A,H18B,H18C), C19A(H19A,
 H19B,H19C), C19B(H19D,H19E,H19F), C17B(H17D,H17E,H17F), C18B(H18D,H18E,H18F),
 C46(H46A,H46B,H46C), C47A(H47A,H47B,H47C), C47B(H47D,H47E,H47F)
;
_atom_sites_solution_hydrogens   geom
_atom_sites_solution_primary     dual
_atom_sites_solution_secondary   ?
loop_
_atom_site_label
_atom_site_type_symbol
_atom_site_fract_x
_atom_site_fract_y
_atom_site_fract_z
_atom_site_U_iso_or_equiv
_atom_site_adp_type
_atom_site_occupancy
_atom_site_site_symmetry_order
_atom_site_calc_flag
_atom_site_refinement_flags_posn
_atom_site_refinement_flags_adp
_atom_site_refinement_flags_occupancy
_atom_site_disorder_assembly
_atom_site_disorder_group
Sm1 Sm 0.57776(2) 0.74240(2) 0.73427(2) 0.03280(9) Uani 1 1 d . . . . .
K1 K 0.500000 0.58759(7) 0.750000 0.0413(4) Uani 1 2 d S T P A .
P1 P 0.47807(6) 0.71353(6) 0.67234(10) 0.0392(3) Uani 1 1 d . . . . .
P2 P 0.500000 0.79208(10) 0.750000 0.0607(7) Uani 1 2 d S T P A .
O1 O 0.64753(14) 0.74879(14) 0.7041(2) 0.0342(8) Uani 1 1 d . . . . .
N1 N 0.62135(16) 0.65675(17) 0.7586(3) 0.0315(9) Uani 1 1 d . . . . .
O2A O 0.6315(4) 0.7938(5) 0.8703(7) 0.049(2) Uani 0.75 1 d . U P A 1
N2 N 0.56430(18) 0.80267(17) 0.6112(3) 0.0372(10) Uani 1 1 d . . . . .
C2 C 0.6626(2) 0.6541(2) 0.7498(3) 0.0330(11) Uani 1 1 d . . . . .
C13 C 0.6432(2) 0.7852(2) 0.6328(4) 0.0332(12) Uani 1 1 d . . . . .
C1 C 0.6775(2) 0.7022(2) 0.7213(3) 0.0316(11) Uani 1 1 d . . . . .
C26 C 0.5659(2) 0.5142(2) 0.7066(4) 0.0375(13) Uani 1 1 d . . . . .
H26 H 0.548418 0.489962 0.654306 0.045 Uiso 1 1 calc R U . A .
C28 C 0.6020(2) 0.5309(2) 0.8706(4) 0.0395(13) Uani 1 1 d . . . . .
H28 H 0.608939 0.518278 0.930806 0.047 Uiso 1 1 calc R U . A .
C25 C 0.5792(2) 0.5679(2) 0.6926(4) 0.0320(11) Uani 1 1 d . . . . .
C8 C 0.6807(2) 0.7904(2) 0.6139(4) 0.0354(12) Uani 1 1 d . . . . .
C3 C 0.6908(2) 0.6060(2) 0.7630(4) 0.0360(12) Uani 1 1 d . . . . .
H3 H 0.682173 0.571941 0.781583 0.043 Uiso 1 1 calc R U . . .
C37 C 0.5218(3) 0.8909(2) 0.5995(5) 0.0531(17) Uani 1 1 d . . . . .
C12 C 0.5985(2) 0.8122(2) 0.5843(4) 0.0370(12) Uani 1 1 d . . . . .
C5 C 0.7437(2) 0.6554(2) 0.7228(4) 0.0385(13) Uani 1 1 d . . . . .
H5 H 0.771317 0.655938 0.714607 0.046 Uiso 1 1 calc R U . . .
C4 C 0.7309(2) 0.6058(2) 0.7501(4) 0.0368(12) Uani 1 1 d . . . . .
C30 C 0.5656(2) 0.5866(2) 0.5943(4) 0.0370(12) Uani 1 1 d . . . . .
H30 H 0.580903 0.624453 0.599791 0.044 Uiso 1 1 calc R U . . .
C24 C 0.6057(2) 0.6033(2) 0.7716(4) 0.0310(11) Uani 1 1 d . . . . .
C36 C 0.5216(3) 0.8370(2) 0.5636(4) 0.0442(15) Uani 1 1 d . . . . .
C6 C 0.7164(2) 0.7044(2) 0.7071(3) 0.0334(11) Uani 1 1 d . . . . .
C29 C 0.6169(2) 0.5847(2) 0.8615(4) 0.0328(11) Uani 1 1 d . . . . .
C27 C 0.5775(2) 0.4956(2) 0.7950(4) 0.0423(14) Uani 1 1 d . . . . .
H27 H 0.568665 0.458649 0.803425 0.051 Uiso 1 1 calc R U . A .
C11 C 0.5929(2) 0.8475(2) 0.5104(4) 0.0419(14) Uani 1 1 d . . . . .
H11 H 0.563389 0.867895 0.475523 0.050 Uiso 1 1 calc R U . . .
C9 C 0.6726(2) 0.8253(2) 0.5389(4) 0.0380(13) Uani 1 1 d . . . . .
H9 H 0.697537 0.829744 0.523268 0.046 Uiso 1 1 calc R U . . .
C7 C 0.7284(2) 0.7600(2) 0.6767(4) 0.0382(12) Uani 1 1 d . . . . .
C10 C 0.6291(2) 0.8532(2) 0.4874(4) 0.0425(14) Uani 1 1 d . . . . .
C14 C 0.7588(2) 0.7511(2) 0.6286(4) 0.0424(13) Uani 1 1 d . . . . .
H14A H 0.740668 0.727467 0.572857 0.064 Uiso 1 1 calc R U . . .
H14B H 0.789470 0.732423 0.672118 0.064 Uiso 1 1 calc R U . . .
H14C H 0.765733 0.787774 0.610098 0.064 Uiso 1 1 calc R U . . .
C33 C 0.6457(2) 0.6212(3) 0.9472(4) 0.0423(14) Uani 1 1 d . . . . .
H33 H 0.640784 0.661459 0.925918 0.051 Uiso 1 1 calc R U . . .
C32 C 0.5111(2) 0.5941(3) 0.5333(4) 0.0465(15) Uani 1 1 d . . . . .
H32A H 0.494923 0.557694 0.526603 0.070 Uiso 1 1 calc R U . . .
H32B H 0.503640 0.607892 0.471448 0.070 Uiso 1 1 calc R U . . .
H32C H 0.499535 0.621404 0.562593 0.070 Uiso 1 1 calc R U . . .
C41 C 0.4796(3) 0.8175(3) 0.4835(4) 0.0481(15) Uani 1 1 d . . . . .
C20 C 0.6214(3) 0.8900(3) 0.4040(5) 0.0490(16) Uani 1 1 d . . . . .
C38 C 0.4794(3) 0.9233(3) 0.5553(6) 0.064(2) Uani 1 1 d . . . . .
H38 H 0.478812 0.959409 0.579820 0.076 Uiso 1 1 calc R U . . .
C35 C 0.6299(3) 0.6158(3) 1.0200(5) 0.0524(16) Uani 1 1 d . . . . .
H35A H 0.595139 0.624295 0.991103 0.079 Uiso 1 1 calc R U . . .
H35B H 0.648440 0.642435 1.071221 0.079 Uiso 1 1 calc R U . . .
H35C H 0.635974 0.577193 1.044699 0.079 Uiso 1 1 calc R U . . .
C15 C 0.7582(3) 0.7971(3) 0.7637(4) 0.0502(16) Uani 1 1 d . . . . .
H15A H 0.764604 0.833774 0.744338 0.075 Uiso 1 1 calc R U . . .
H15B H 0.789193 0.778405 0.805625 0.075 Uiso 1 1 calc R U . . .
H15C H 0.739940 0.802743 0.796687 0.075 Uiso 1 1 calc R U . . .
C31 C 0.5853(3) 0.5471(3) 0.5485(5) 0.0493(16) Uani 1 1 d . . . . .
H31A H 0.620845 0.545362 0.586688 0.074 Uiso 1 1 calc R U . . .
H31B H 0.576178 0.561204 0.485862 0.074 Uiso 1 1 calc R U . . .
H31C H 0.571665 0.509306 0.543414 0.074 Uiso 1 1 calc R U . . .
C45 C 0.5666(3) 0.9138(3) 0.6816(6) 0.070(2) Uani 1 1 d . . . . .
H45 H 0.593163 0.884904 0.704406 0.084 Uiso 1 1 calc R U . B 1
C43 C 0.4334(3) 0.7275(3) 0.4157(5) 0.0627(19) Uani 1 1 d . . . . .
H43A H 0.429030 0.724874 0.470473 0.094 Uiso 1 1 calc R U . . .
H43B H 0.436170 0.689440 0.395325 0.094 Uiso 1 1 calc R U . . .
H43C H 0.405438 0.746838 0.364756 0.094 Uiso 1 1 calc R U . . .
C16 C 0.7596(2) 0.5514(3) 0.7649(5) 0.0530(17) Uani 1 1 d . . . . .
C42 C 0.4795(3) 0.7606(3) 0.4414(4) 0.0541(16) Uani 1 1 d . . . . .
H42 H 0.507749 0.738430 0.489727 0.065 Uiso 1 1 calc R U . . .
C53 C 0.6198(3) 0.6579(3) 0.3207(5) 0.0573(18) Uani 1 1 d . . . . .
H53 H 0.593490 0.680519 0.276975 0.069 Uiso 1 1 calc R U . . .
C52 C 0.6301(3) 0.6547(3) 0.4124(5) 0.0519(17) Uani 1 1 d . . . . .
C22 C 0.6528(3) 0.9421(3) 0.4395(5) 0.063(2) Uani 1 1 d . . . . .
H22A H 0.642792 0.964782 0.476816 0.095 Uiso 1 1 calc R U . . .
H22B H 0.649112 0.964422 0.386157 0.095 Uiso 1 1 calc R U . . .
H22C H 0.686910 0.930906 0.478438 0.095 Uiso 1 1 calc R U . . .
C40 C 0.4392(3) 0.8523(3) 0.4426(5) 0.064(2) Uani 1 1 d . . . . .
H40 H 0.410751 0.839377 0.388288 0.076 Uiso 1 1 calc R U . . .
C39 C 0.4386(3) 0.9040(3) 0.4771(6) 0.071(2) Uani 1 1 d . . . . .
H39 H 0.410175 0.926808 0.447492 0.086 Uiso 1 1 calc R U . . .
C44 C 0.4861(3) 0.7670(4) 0.3568(5) 0.069(2) Uani 1 1 d . . . . .
H44A H 0.458227 0.787360 0.307353 0.103 Uiso 1 1 calc R U . . .
H44B H 0.488398 0.729579 0.333891 0.103 Uiso 1 1 calc R U . . .
H44C H 0.515995 0.788272 0.374487 0.103 Uiso 1 1 calc R U . . .
C23 C 0.5683(3) 0.9071(3) 0.3416(5) 0.067(2) Uani 1 1 d . . . . .
H23A H 0.547765 0.873305 0.321937 0.100 Uiso 1 1 calc R U . . .
H23B H 0.564719 0.926956 0.286217 0.100 Uiso 1 1 calc R U . . .
H23C H 0.558396 0.932142 0.376586 0.100 Uiso 1 1 calc R U . . .
C21 C 0.6365(3) 0.8570(3) 0.3424(5) 0.0597(19) Uani 1 1 d . . . . .
H21A H 0.671349 0.848518 0.378369 0.089 Uiso 1 1 calc R U . . .
H21B H 0.629778 0.879783 0.287461 0.089 Uiso 1 1 calc R U . . .
H21C H 0.618043 0.821646 0.321817 0.089 Uiso 1 1 calc R U . . .
C57 C 0.6686(3) 0.6212(3) 0.4722(5) 0.068(2) Uani 1 1 d . . . . .
H57 H 0.676390 0.618286 0.535820 0.082 Uiso 1 1 calc R U . . .
C54 C 0.6475(3) 0.6284(3) 0.2927(6) 0.068(2) Uani 1 1 d . . . . .
H54 H 0.639820 0.630499 0.229104 0.082 Uiso 1 1 calc R U . . .
C34 C 0.6995(3) 0.6084(4) 0.9912(5) 0.077(3) Uani 1 1 d . . . . .
H34A H 0.705278 0.568514 1.009262 0.115 Uiso 1 1 calc R U . . .
H34B H 0.717785 0.632092 1.046811 0.115 Uiso 1 1 calc R U . . .
H34C H 0.710305 0.616356 0.945866 0.115 Uiso 1 1 calc R U . . .
C58 C 0.6009(3) 0.6860(3) 0.4451(6) 0.075(2) Uani 1 1 d . . . . .
H58A H 0.602996 0.726559 0.435921 0.112 Uiso 1 1 calc R U . . .
H58B H 0.613588 0.678288 0.511822 0.112 Uiso 1 1 calc R U . . .
H58C H 0.566928 0.673795 0.409351 0.112 Uiso 1 1 calc R U . . .
C55 C 0.6856(3) 0.5962(3) 0.3533(7) 0.076(2) Uani 1 1 d . . . . .
H55 H 0.704798 0.576695 0.332735 0.092 Uiso 1 1 calc R U . . .
C50A C 0.7012(5) 0.7910(7) 1.0196(9) 0.070(3) Uani 0.75 1 d D U P A 1
H50A H 0.719191 0.755700 1.048297 0.084 Uiso 0.75 1 calc R U P A 1
H50B H 0.723161 0.823500 1.049837 0.084 Uiso 0.75 1 calc R U P A 1
C56 C 0.6961(3) 0.5920(4) 0.4434(7) 0.078(3) Uani 1 1 d . . . . .
H56 H 0.722237 0.568905 0.486340 0.093 Uiso 1 1 calc R U . . .
C49A C 0.6578(4) 0.7953(5) 1.0306(7) 0.063(2) Uani 0.75 1 d . U P A 1
H49A H 0.663995 0.819598 1.084354 0.076 Uiso 0.75 1 calc R U P A 1
H49B H 0.646766 0.757632 1.038527 0.076 Uiso 0.75 1 calc R U P A 1
C17A C 0.7230(4) 0.5045(4) 0.6950(8) 0.048(3) Uani 0.6 1 d . . P C 1
H17A H 0.695361 0.500408 0.705596 0.072 Uiso 0.6 1 calc R U P C 1
H17B H 0.740060 0.468320 0.706559 0.072 Uiso 0.6 1 calc R U P C 1
H17C H 0.711285 0.516246 0.630086 0.072 Uiso 0.6 1 calc R U P C 1
C18A C 0.7786(4) 0.5294(6) 0.8634(9) 0.068(4) Uani 0.6 1 d . . P C 1
H18A H 0.800813 0.557206 0.908560 0.102 Uiso 0.6 1 calc R U P C 1
H18B H 0.796065 0.493815 0.871188 0.102 Uiso 0.6 1 calc R U P C 1
H18C H 0.751303 0.522868 0.874362 0.102 Uiso 0.6 1 calc R U P C 1
C19A C 0.8003(4) 0.5561(6) 0.7447(11) 0.071(4) Uani 0.6 1 d . . P C 1
H19A H 0.787516 0.567569 0.679356 0.106 Uiso 0.6 1 calc R U P C 1
H19B H 0.816664 0.519499 0.755266 0.106 Uiso 0.6 1 calc R U P C 1
H19C H 0.823671 0.584448 0.786240 0.106 Uiso 0.6 1 calc R U P C 1
C19B C 0.8158(6) 0.5649(7) 0.8440(13) 0.056(4) Uani 0.4 1 d . . P C 2
H19D H 0.826352 0.599905 0.827772 0.084 Uiso 0.4 1 calc R U P C 2
H19E H 0.836734 0.533676 0.846504 0.084 Uiso 0.4 1 calc R U P C 2
H19F H 0.818032 0.569131 0.905302 0.084 Uiso 0.4 1 calc R U P C 2
C17B C 0.7622(9) 0.5381(7) 0.6792(14) 0.066(5) Uani 0.4 1 d . . P C 2
H17D H 0.729498 0.530014 0.627385 0.099 Uiso 0.4 1 calc R U P C 2
H17E H 0.783089 0.505032 0.690874 0.099 Uiso 0.4 1 calc R U P C 2
H17F H 0.775815 0.570487 0.662897 0.099 Uiso 0.4 1 calc R U P C 2
C18B C 0.7445(8) 0.5036(7) 0.7991(18) 0.068(6) Uani 0.4 1 d . . P C 2
H18D H 0.750325 0.511808 0.862254 0.102 Uiso 0.4 1 calc R U P C 2
H18E H 0.763214 0.470150 0.801072 0.102 Uiso 0.4 1 calc R U P C 2
H18F H 0.709797 0.496523 0.757178 0.102 Uiso 0.4 1 calc R U P C 2
C48A C 0.6224(4) 0.8214(4) 0.9404(6) 0.055(2) Uani 0.75 1 d . U P A 1
H48A H 0.588651 0.814461 0.926514 0.067 Uiso 0.75 1 calc R U P A 1
H48B H 0.627747 0.862692 0.941595 0.067 Uiso 0.75 1 calc R U P A 1
C48B C 0.6417(10) 0.7901(13) 0.9653(18) 0.054(5) Uani 0.25 1 d D U P A 2
H48C H 0.647128 0.753748 0.998827 0.064 Uiso 0.25 1 calc R U P A 2
H48D H 0.609914 0.805732 0.951827 0.064 Uiso 0.25 1 calc R U P A 2
C50B C 0.7194(12) 0.7881(16) 1.023(3) 0.066(7) Uani 0.25 1 d D U P A 2
H50C H 0.751765 0.804726 1.043164 0.079 Uiso 0.25 1 calc R U P A 2
H50D H 0.722964 0.755007 1.062857 0.079 Uiso 0.25 1 calc R U P A 2
C49B C 0.6834(8) 0.8323(11) 1.0237(17) 0.055(5) Uani 0.25 1 d D U P A 2
H49C H 0.688020 0.840130 1.086713 0.066 Uiso 0.25 1 calc R U P A 2
H49D H 0.681643 0.867726 0.990213 0.066 Uiso 0.25 1 calc R U P A 2
O2B O 0.6435(13) 0.7834(15) 0.888(2) 0.052(6) Uani 0.25 1 d . U P A 2
C51A C 0.6818(6) 0.7911(7) 0.9129(9) 0.071(3) Uani 0.75 1 d D U P A 1
H51A H 0.694488 0.824164 0.894930 0.086 Uiso 0.75 1 calc R U P A 1
H51B H 0.691874 0.756308 0.893855 0.086 Uiso 0.75 1 calc R U P A 1
C51B C 0.6943(14) 0.7739(17) 0.926(3) 0.061(7) Uani 0.25 1 d . U P A 2
H51C H 0.706656 0.797476 0.892166 0.073 Uiso 0.25 1 calc R U P A 2
H51D H 0.700203 0.733791 0.917543 0.073 Uiso 0.25 1 calc R U P A 2
C46 C 0.5597(4) 0.9332(3) 0.7625(7) 0.080(3) Uani 1 1 d . . . D 1
H46A H 0.546182 0.902138 0.781808 0.120 Uiso 1 1 calc R U . D 1
H46B H 0.537340 0.965379 0.742334 0.120 Uiso 1 1 calc R U . D 1
H46C H 0.591183 0.944495 0.815381 0.120 Uiso 1 1 calc R U . D 1
C47A C 0.5798(8) 0.9659(10) 0.6365(16) 0.081(7) Uani 0.6 1 d . . P D 1
H47A H 0.554335 0.994681 0.616161 0.122 Uiso 0.6 1 calc R U P D 1
H47B H 0.582231 0.952819 0.582368 0.122 Uiso 0.6 1 calc R U P D 1
H47C H 0.611022 0.982160 0.683183 0.122 Uiso 0.6 1 calc R U P D 1
C47B C 0.6014(12) 0.9559(17) 0.679(2) 0.091(13) Uani 0.4 1 d . . P D 2
H47D H 0.585476 0.992829 0.660315 0.136 Uiso 0.4 1 calc R U P D 2
H47E H 0.611422 0.943506 0.634716 0.136 Uiso 0.4 1 calc R U P D 2
H47F H 0.630120 0.958948 0.742027 0.136 Uiso 0.4 1 calc R U P D 2

loop_
_atom_site_aniso_label
_atom_site_aniso_U_11
_atom_site_aniso_U_22
_atom_site_aniso_U_33
_atom_site_aniso_U_23
_atom_site_aniso_U_13
_atom_site_aniso_U_12
Sm1 0.04837(18) 0.02966(13) 0.03036(14) -0.00280(11) 0.02713(12) -0.00719(12)
K1 0.0455(11) 0.0331(8) 0.0589(12) 0.000 0.0363(10) 0.000
P1 0.0519(10) 0.0401(8) 0.0366(8) 0.0001(6) 0.0304(8) 0.0019(6)
P2 0.099(2) 0.0383(12) 0.0688(18) 0.000 0.0601(18) 0.000
O1 0.045(2) 0.0353(19) 0.0264(17) -0.0011(14) 0.0207(16) -0.0110(16)
N1 0.037(3) 0.032(2) 0.031(2) 0.0025(17) 0.022(2) -0.0073(18)
O2A 0.065(6) 0.058(4) 0.033(4) -0.007(3) 0.030(4) -0.006(4)
N2 0.048(3) 0.030(2) 0.046(3) 0.0014(18) 0.032(2) -0.0003(19)
C2 0.035(3) 0.040(3) 0.021(2) 0.0002(19) 0.012(2) -0.008(2)
C13 0.050(4) 0.026(2) 0.033(3) 0.0006(19) 0.028(3) -0.010(2)
C1 0.039(3) 0.035(3) 0.024(2) 0.0016(19) 0.017(2) -0.007(2)
C26 0.041(3) 0.033(3) 0.051(3) -0.006(2) 0.033(3) -0.004(2)
C28 0.043(4) 0.041(3) 0.045(3) 0.012(2) 0.030(3) 0.003(2)
C25 0.033(3) 0.030(2) 0.040(3) 0.001(2) 0.023(3) 0.002(2)
C8 0.044(3) 0.036(3) 0.032(3) -0.004(2) 0.023(3) -0.008(2)
C3 0.035(3) 0.042(3) 0.032(3) 0.008(2) 0.017(3) -0.005(2)
C37 0.074(5) 0.034(3) 0.072(5) 0.005(3) 0.052(4) -0.003(3)
C12 0.053(4) 0.031(3) 0.037(3) -0.001(2) 0.030(3) -0.007(2)
C5 0.031(3) 0.054(3) 0.033(3) 0.010(2) 0.018(3) -0.003(2)
C4 0.031(3) 0.047(3) 0.032(3) 0.009(2) 0.015(2) -0.003(2)
C30 0.047(4) 0.037(3) 0.036(3) -0.005(2) 0.027(3) -0.005(2)
C24 0.033(3) 0.031(2) 0.037(3) 0.001(2) 0.023(3) -0.002(2)
C36 0.064(4) 0.035(3) 0.053(4) 0.010(2) 0.043(4) 0.002(3)
C6 0.035(3) 0.041(3) 0.021(2) 0.0018(19) 0.012(2) -0.008(2)
C29 0.036(3) 0.037(3) 0.030(3) 0.006(2) 0.020(2) 0.000(2)
C27 0.052(4) 0.030(3) 0.059(4) 0.005(2) 0.038(3) 0.003(2)
C11 0.056(4) 0.035(3) 0.049(3) 0.008(2) 0.037(3) 0.002(3)
C9 0.050(4) 0.042(3) 0.035(3) -0.001(2) 0.031(3) -0.011(3)
C7 0.042(3) 0.046(3) 0.032(3) -0.003(2) 0.022(3) -0.012(3)
C10 0.055(4) 0.037(3) 0.047(3) 0.005(2) 0.034(3) -0.002(3)
C14 0.042(3) 0.054(3) 0.041(3) 0.005(2) 0.028(3) -0.009(3)
C33 0.045(4) 0.050(3) 0.030(3) 0.005(2) 0.018(3) -0.015(3)
C32 0.047(4) 0.056(4) 0.038(3) -0.008(3) 0.022(3) 0.003(3)
C41 0.059(4) 0.053(4) 0.039(3) 0.013(3) 0.029(3) 0.013(3)
C20 0.063(4) 0.046(3) 0.053(4) 0.012(3) 0.040(4) -0.003(3)
C38 0.096(6) 0.037(3) 0.084(6) 0.020(3) 0.064(5) 0.024(4)
C35 0.060(5) 0.059(4) 0.044(4) -0.002(3) 0.031(3) -0.006(3)
C15 0.059(4) 0.059(4) 0.036(3) -0.004(3) 0.027(3) -0.027(3)
C31 0.067(5) 0.047(3) 0.052(4) -0.008(3) 0.044(4) -0.002(3)
C45 0.092(6) 0.033(3) 0.103(7) -0.013(4) 0.062(6) -0.006(3)
C43 0.084(6) 0.070(4) 0.036(4) 0.000(3) 0.031(4) -0.005(4)
C16 0.044(4) 0.060(4) 0.062(4) 0.028(3) 0.031(4) 0.012(3)
C42 0.062(4) 0.055(4) 0.036(3) 0.003(3) 0.018(3) 0.010(3)
C53 0.072(5) 0.054(4) 0.048(4) 0.010(3) 0.031(4) -0.007(3)
C52 0.066(5) 0.047(3) 0.040(4) -0.006(3) 0.024(3) -0.019(3)
C22 0.098(6) 0.045(4) 0.065(5) 0.013(3) 0.055(5) -0.007(4)
C40 0.072(5) 0.064(4) 0.047(4) 0.023(3) 0.024(4) 0.022(4)
C39 0.091(7) 0.060(4) 0.068(5) 0.031(4) 0.043(5) 0.033(4)
C44 0.062(5) 0.092(6) 0.063(5) -0.014(4) 0.040(4) -0.004(4)
C23 0.073(5) 0.070(5) 0.069(5) 0.039(4) 0.044(4) 0.009(4)
C21 0.086(6) 0.057(4) 0.046(4) 0.009(3) 0.040(4) -0.006(4)
C57 0.073(6) 0.070(5) 0.042(4) 0.007(3) 0.014(4) -0.022(4)
C54 0.080(6) 0.081(5) 0.053(5) -0.003(4) 0.040(5) -0.025(5)
C34 0.050(5) 0.138(8) 0.045(4) -0.014(4) 0.026(4) -0.025(5)
C58 0.105(7) 0.055(4) 0.073(5) -0.015(4) 0.050(5) -0.017(4)
C55 0.073(6) 0.062(5) 0.109(8) 0.012(5) 0.056(6) -0.008(4)
C50A 0.071(6) 0.097(6) 0.049(5) 0.000(4) 0.035(5) -0.002(6)
C56 0.057(5) 0.073(5) 0.091(7) 0.024(5) 0.028(5) -0.004(4)
C49A 0.074(6) 0.074(5) 0.045(5) -0.007(4) 0.031(4) 0.002(4)
C17A 0.049(7) 0.051(6) 0.053(7) 0.016(5) 0.033(6) 0.014(5)
C18A 0.033(6) 0.080(9) 0.067(9) 0.039(7) 0.007(6) -0.002(6)
C19A 0.033(6) 0.081(9) 0.103(11) 0.053(8) 0.037(7) 0.016(6)
C19B 0.057(11) 0.051(9) 0.056(11) 0.012(8) 0.026(9) 0.015(8)
C17B 0.103(18) 0.039(9) 0.070(13) -0.007(8) 0.053(13) 0.003(10)
C18B 0.070(14) 0.035(8) 0.125(19) 0.023(10) 0.068(14) 0.020(8)
C48A 0.076(6) 0.054(4) 0.038(4) -0.014(3) 0.030(4) -0.005(4)
C48B 0.053(11) 0.074(11) 0.022(8) -0.023(8) 0.009(8) -0.014(9)
C50B 0.059(12) 0.077(11) 0.040(9) -0.013(8) 0.008(10) -0.017(10)
C49B 0.054(11) 0.067(11) 0.029(8) -0.024(8) 0.009(8) -0.010(9)
O2B 0.039(11) 0.071(12) 0.031(9) -0.016(8) 0.007(8) -0.034(9)
C51A 0.069(7) 0.096(7) 0.045(5) -0.003(5) 0.025(5) 0.003(5)
C51B 0.051(12) 0.074(12) 0.036(9) -0.013(9) 0.006(9) -0.030(10)
C46 0.102(7) 0.053(4) 0.098(7) -0.013(4) 0.060(6) -0.022(4)
C47A 0.088(17) 0.057(9) 0.098(18) -0.027(11) 0.046(13) -0.035(10)
C47B 0.08(2) 0.12(3) 0.10(3) -0.03(2) 0.07(2) -0.06(2)

_geom_special_details            
;
 All esds (except the esd in the dihedral angle between two l.s. planes)
 are estimated using the full covariance matrix.  The cell esds are taken
 into account individually in the estimation of esds in distances, angles
 and torsion angles; correlations between esds in cell parameters are only
 used when they are defined by crystal symmetry.  An approximate (isotropic)
 treatment of cell esds is used for estimating esds involving l.s. planes.
;
loop_
_geom_bond_atom_site_label_1
_geom_bond_atom_site_label_2
_geom_bond_distance
_geom_bond_site_symmetry_2
_geom_bond_publ_flag
Sm1 K1 4.4952(14) . ?
Sm1 P1 2.8783(17) . ?
Sm1 P1 2.9425(15) 2_656 ?
Sm1 P2 2.8557(10) . ?
Sm1 O1 2.500(4) . ?
Sm1 N1 2.373(4) . ?
Sm1 O2A 2.367(12) . ?
Sm1 N2 2.337(4) . ?
Sm1 O2B 2.53(3) . ?
K1 P1 3.182(2) 2_656 ?
K1 P1 3.182(2) . ?
K1 C26 3.060(5) . ?
K1 C26 3.060(5) 2_656 ?
K1 C28 3.131(6) 2_656 ?
K1 C28 3.132(6) . ?
K1 C25 3.124(5) . ?
K1 C25 3.124(5) 2_656 ?
K1 C24 3.209(5) 2_656 ?
K1 C24 3.209(5) . ?
K1 C27 3.085(6) 2_656 ?
K1 C27 3.085(6) . ?
P1 P1 2.220(3) 2_656 ?
P1 P2 2.166(3) . ?
O1 C13 1.407(6) . ?
O1 C1 1.389(6) . ?
N1 C2 1.388(7) . ?
N1 C24 1.414(6) . ?
O2A C48A 1.474(14) . ?
O2A C51A 1.385(17) . ?
N2 C12 1.379(7) . ?
N2 C36 1.432(8) . ?
C2 C1 1.398(7) . ?
C2 C3 1.396(8) . ?
C13 C8 1.373(7) . ?
C13 C12 1.387(8) . ?
C1 C6 1.366(7) . ?
C26 H26 0.9500 . ?
C26 C25 1.394(7) . ?
C26 C27 1.383(8) . ?
C28 H28 0.9500 . ?
C28 C29 1.392(7) . ?
C28 C27 1.374(8) . ?
C25 C30 1.519(7) . ?
C25 C24 1.418(7) . ?
C8 C9 1.399(7) . ?
C8 C7 1.524(8) . ?
C3 H3 0.9500 . ?
C3 C4 1.389(8) . ?
C37 C36 1.406(8) . ?
C37 C38 1.396(10) . ?
C37 C45 1.493(11) . ?
C12 C11 1.411(7) . ?
C5 H5 0.9500 . ?
C5 C4 1.388(7) . ?
C5 C6 1.392(8) . ?
C4 C16 1.525(9) . ?
C30 H30 1.0000 . ?
C30 C32 1.516(8) . ?
C30 C31 1.516(7) . ?
C24 C29 1.408(7) . ?
C36 C41 1.406(9) . ?
C6 C7 1.521(7) . ?
C29 C33 1.513(8) . ?
C27 H27 0.9500 . ?
C11 H11 0.9500 . ?
C11 C10 1.382(8) . ?
C9 H9 0.9500 . ?
C9 C10 1.376(9) . ?
C7 C14 1.535(7) . ?
C7 C15 1.540(8) . ?
C10 C20 1.538(8) . ?
C14 H14A 0.9800 . ?
C14 H14B 0.9800 . ?
C14 H14C 0.9800 . ?
C33 H33 1.0000 . ?
C33 C35 1.516(8) . ?
C33 C34 1.515(10) . ?
C32 H32A 0.9800 . ?
C32 H32B 0.9800 . ?
C32 H32C 0.9800 . ?
C41 C42 1.514(9) . ?
C41 C40 1.384(9) . ?
C20 C22 1.509(9) . ?
C20 C23 1.526(10) . ?
C20 C21 1.534(9) . ?
C38 H38 0.9500 . ?
C38 C39 1.370(12) . ?
C35 H35A 0.9800 . ?
C35 H35B 0.9800 . ?
C35 H35C 0.9800 . ?
C15 H15A 0.9800 . ?
C15 H15B 0.9800 . ?
C15 H15C 0.9800 . ?
C31 H31A 0.9800 . ?
C31 H31B 0.9800 . ?
C31 H31C 0.9800 . ?
C45 H45 1.0000 . ?
C45 C46 1.524(11) . ?
C45 C47A 1.60(3) . ?
C45 C47B 1.50(3) . ?
C43 H43A 0.9800 . ?
C43 H43B 0.9800 . ?
C43 H43C 0.9800 . ?
C43 C42 1.520(10) . ?
C16 C17A 1.604(13) . ?
C16 C18A 1.513(13) . ?
C16 C19A 1.487(13) . ?
C16 C19B 1.630(19) . ?
C16 C17B 1.486(19) . ?
C16 C18B 1.446(17) . ?
C42 H42 1.0000 . ?
C42 C44 1.514(9) . ?
C53 H53 0.9500 . ?
C53 C52 1.377(9) . ?
C53 C54 1.369(11) . ?
C52 C57 1.377(11) . ?
C52 C58 1.478(10) . ?
C22 H22A 0.9800 . ?
C22 H22B 0.9800 . ?
C22 H22C 0.9800 . ?
C40 H40 0.9500 . ?
C40 C39 1.355(11) . ?
C39 H39 0.9500 . ?
C44 H44A 0.9800 . ?
C44 H44B 0.9800 . ?
C44 H44C 0.9800 . ?
C23 H23A 0.9800 . ?
C23 H23B 0.9800 . ?
C23 H23C 0.9800 . ?
C21 H21A 0.9800 . ?
C21 H21B 0.9800 . ?
C21 H21C 0.9800 . ?
C57 H57 0.9500 . ?
C57 C56 1.368(12) . ?
C54 H54 0.9500 . ?
C54 C55 1.356(12) . ?
C34 H34A 0.9800 . ?
C34 H34B 0.9800 . ?
C34 H34C 0.9800 . ?
C58 H58A 0.9800 . ?
C58 H58B 0.9800 . ?
C58 H58C 0.9800 . ?
C55 H55 0.9500 . ?
C55 C56 1.352(12) . ?
C50A H50A 0.9900 . ?
C50A H50B 0.9900 . ?
C50A C49A 1.474(15) . ?
C50A C51A 1.546(16) . ?
C56 H56 0.9500 . ?
C49A H49A 0.9900 . ?
C49A H49B 0.9900 . ?
C49A C48A 1.480(14) . ?
C17A H17A 0.9800 . ?
C17A H17B 0.9800 . ?
C17A H17C 0.9800 . ?
C18A H18A 0.9800 . ?
C18A H18B 0.9800 . ?
C18A H18C 0.9800 . ?
C19A H19A 0.9800 . ?
C19A H19B 0.9800 . ?
C19A H19C 0.9800 . ?
C19B H19D 0.9800 . ?
C19B H19E 0.9800 . ?
C19B H19F 0.9800 . ?
C17B H17D 0.9800 . ?
C17B H17E 0.9800 . ?
C17B H17F 0.9800 . ?
C18B H18D 0.9800 . ?
C18B H18E 0.9800 . ?
C18B H18F 0.9800 . ?
C48A H48A 0.9900 . ?
C48A H48B 0.9900 . ?
C48B H48C 0.9900 . ?
C48B H48D 0.9900 . ?
C48B C49B 1.550(18) . ?
C48B O2B 1.32(5) . ?
C50B H50C 0.9900 . ?
C50B H50D 0.9900 . ?
C50B C49B 1.551(18) . ?
C50B C51B 1.43(5) . ?
C49B H49C 0.9900 . ?
C49B H49D 0.9900 . ?
O2B C51B 1.43(5) . ?
C51A H51A 0.9900 . ?
C51A H51B 0.9900 . ?
C51B H51C 0.9900 . ?
C51B H51D 0.9900 . ?
C46 H46A 0.9800 . ?
C46 H46B 0.9800 . ?
C46 H46C 0.9800 . ?
C47A H47A 0.9800 . ?
C47A H47B 0.9800 . ?
C47A H47C 0.9800 . ?
C47B H47D 0.9800 . ?
C47B H47E 0.9800 . ?
C47B H47F 0.9800 . ?

loop_
_geom_angle_atom_site_label_1
_geom_angle_atom_site_label_2
_geom_angle_atom_site_label_3
_geom_angle
_geom_angle_site_symmetry_1
_geom_angle_site_symmetry_3
_geom_angle_publ_flag
P1 Sm1 K1 44.89(3) 2_656 . ?
P1 Sm1 K1 44.78(3) . . ?
P1 Sm1 P1 44.83(6) . 2_656 ?
P2 Sm1 K1 78.95(5) . . ?
P2 Sm1 P1 44.38(5) . . ?
P2 Sm1 P1 43.83(5) . 2_656 ?
O1 Sm1 K1 128.68(8) . . ?
O1 Sm1 P1 150.16(8) . . ?
O1 Sm1 P1 159.79(9) . 2_656 ?
O1 Sm1 P2 151.79(9) . . ?
O1 Sm1 O2B 78.7(10) . . ?
N1 Sm1 K1 65.37(10) . . ?
N1 Sm1 P1 107.53(11) . . ?
N1 Sm1 P1 99.44(10) . 2_656 ?
N1 Sm1 P2 142.45(11) . . ?
N1 Sm1 O1 65.61(12) . . ?
N1 Sm1 O2B 92.2(9) . . ?
O2A Sm1 K1 121.5(3) . . ?
O2A Sm1 P1 87.9(3) . 2_656 ?
O2A Sm1 P1 127.2(3) . . ?
O2A Sm1 P2 87.2(3) . . ?
O2A Sm1 O1 82.2(3) . . ?
O2A Sm1 N1 101.2(3) . . ?
N2 Sm1 K1 132.74(12) . . ?
N2 Sm1 P1 134.12(12) . 2_656 ?
N2 Sm1 P1 98.21(12) . . ?
N2 Sm1 P2 91.89(12) . . ?
N2 Sm1 O1 65.75(14) . . ?
N2 Sm1 N1 120.54(15) . . ?
N2 Sm1 O2A 103.9(3) . . ?
N2 Sm1 O2B 109.5(9) . . ?
O2B Sm1 K1 117.3(9) . . ?
O2B Sm1 P1 131.1(10) . . ?
O2B Sm1 P2 94.1(10) . . ?
P1 K1 P1 40.84(6) 2_656 . ?
P1 K1 C24 86.75(10) 2_656 2_656 ?
P1 K1 C24 86.76(10) . . ?
P1 K1 C24 80.74(10) . 2_656 ?
P1 K1 C24 80.74(10) 2_656 . ?
C26 K1 P1 118.45(11) . . ?
C26 K1 P1 125.98(11) 2_656 . ?
C26 K1 P1 118.45(11) 2_656 2_656 ?
C26 K1 P1 125.98(11) . 2_656 ?
C26 K1 C26 110.8(2) 2_656 . ?
C26 K1 C28 45.24(16) 2_656 2_656 ?
C26 K1 C28 102.58(15) 2_656 . ?
C26 K1 C28 45.24(16) . . ?
C26 K1 C28 102.58(15) . 2_656 ?
C26 K1 C25 26.04(13) 2_656 2_656 ?
C26 K1 C25 26.04(13) . . ?
C26 K1 C25 136.84(14) . 2_656 ?
C26 K1 C25 136.84(14) 2_656 . ?
C26 K1 C24 146.64(14) 2_656 . ?
C26 K1 C24 45.29(13) 2_656 2_656 ?
C26 K1 C24 45.29(13) . . ?
C26 K1 C24 146.64(15) . 2_656 ?
C26 K1 C27 95.59(15) 2_656 . ?
C26 K1 C27 95.59(15) . 2_656 ?
C26 K1 C27 26.01(15) 2_656 2_656 ?
C26 K1 C27 26.01(15) . . ?
C28 K1 P1 127.33(11) . . ?
C28 K1 P1 127.33(11) 2_656 2_656 ?
C28 K1 P1 101.33(11) . 2_656 ?
C28 K1 P1 101.33(11) 2_656 . ?
C28 K1 C28 129.3(2) 2_656 . ?
C28 K1 C24 144.25(14) 2_656 . ?
C28 K1 C24 144.25(14) . 2_656 ?
C28 K1 C24 44.59(13) . . ?
C28 K1 C24 44.59(13) 2_656 2_656 ?
C25 K1 P1 93.80(10) 2_656 2_656 ?
C25 K1 P1 93.80(10) . . ?
C25 K1 P1 102.29(10) 2_656 . ?
C25 K1 P1 102.29(10) . 2_656 ?
C25 K1 C28 52.88(14) 2_656 2_656 ?
C25 K1 C28 118.42(14) 2_656 . ?
C25 K1 C28 118.42(14) . 2_656 ?
C25 K1 C28 52.88(14) . . ?
C25 K1 C25 162.87(19) 2_656 . ?
C25 K1 C24 159.17(14) 2_656 . ?
C25 K1 C24 25.83(13) . . ?
C25 K1 C24 25.83(13) 2_656 2_656 ?
C25 K1 C24 159.17(14) . 2_656 ?
C24 K1 C24 166.67(18) 2_656 . ?
C27 K1 P1 138.32(11) . . ?
C27 K1 P1 125.19(12) 2_656 . ?
C27 K1 P1 138.32(11) 2_656 2_656 ?
C27 K1 P1 125.19(12) . 2_656 ?
C27 K1 C28 25.53(16) 2_656 2_656 ?
C27 K1 C28 107.32(16) 2_656 . ?
C27 K1 C28 25.53(16) . . ?
C27 K1 C28 107.32(16) . 2_656 ?
C27 K1 C25 45.89(14) 2_656 2_656 ?
C27 K1 C25 45.89(14) . . ?
C27 K1 C25 119.07(15) 2_656 . ?
C27 K1 C25 119.07(15) . 2_656 ?
C27 K1 C24 52.60(14) 2_656 2_656 ?
C27 K1 C24 52.60(14) . . ?
C27 K1 C24 140.47(14) 2_656 . ?
C27 K1 C24 140.46(14) . 2_656 ?
C27 K1 C27 90.2(2) . 2_656 ?
Sm1 P1 Sm1 126.79(5) . 2_656 ?
Sm1 P1 K1 94.36(4) 2_656 . ?
Sm1 P1 K1 95.63(5) . . ?
P1 P1 Sm1 69.12(8) 2_656 . ?
P1 P1 Sm1 66.05(7) 2_656 2_656 ?
P1 P1 K1 69.58(3) 2_656 . ?
P2 P1 Sm1 67.26(4) . . ?
P2 P1 Sm1 65.95(4) . 2_656 ?
P2 P1 K1 128.74(7) . . ?
P2 P1 P1 59.16(5) . 2_656 ?
Sm1 P2 Sm1 131.36(9) 2_656 . ?
P1 P2 Sm1 68.36(6) . . ?
P1 P2 Sm1 68.36(6) 2_656 2_656 ?
P1 P2 Sm1 70.21(6) . 2_656 ?
P1 P2 Sm1 70.21(6) 2_656 . ?
P1 P2 P1 61.67(10) . 2_656 ?
C13 O1 Sm1 118.3(3) . . ?
C1 O1 Sm1 119.5(3) . . ?
C1 O1 C13 115.5(4) . . ?
C2 N1 Sm1 121.4(3) . . ?
C2 N1 C24 113.3(4) . . ?
C24 N1 Sm1 124.9(3) . . ?
C48A O2A Sm1 129.7(8) . . ?
C51A O2A Sm1 124.1(8) . . ?
C51A O2A C48A 104.3(9) . . ?
C12 N2 Sm1 123.0(4) . . ?
C12 N2 C36 114.4(4) . . ?
C36 N2 Sm1 122.4(3) . . ?
N1 C2 C1 119.3(5) . . ?
N1 C2 C3 125.7(5) . . ?
C3 C2 C1 114.9(5) . . ?
C8 C13 O1 120.4(5) . . ?
C8 C13 C12 125.3(5) . . ?
C12 C13 O1 114.2(4) . . ?
O1 C1 C2 114.0(5) . . ?
C6 C1 O1 121.1(4) . . ?
C6 C1 C2 124.8(5) . . ?
K1 C26 H26 113.4 . . ?
C25 C26 K1 79.5(3) . . ?
C25 C26 H26 119.4 . . ?
C27 C26 K1 78.0(3) . . ?
C27 C26 H26 119.4 . . ?
C27 C26 C25 121.3(5) . . ?
K1 C28 H28 115.3 . . ?
C29 C28 K1 80.7(3) . . ?
C29 C28 H28 119.1 . . ?
C27 C28 K1 75.3(3) . . ?
C27 C28 H28 119.1 . . ?
C27 C28 C29 121.9(5) . . ?
C26 C25 K1 74.4(3) . . ?
C26 C25 C30 119.5(5) . . ?
C26 C25 C24 118.5(5) . . ?
C30 C25 K1 115.7(3) . . ?
C24 C25 K1 80.4(3) . . ?
C24 C25 C30 121.9(4) . . ?
C13 C8 C9 116.9(5) . . ?
C13 C8 C7 118.9(5) . . ?
C9 C8 C7 124.1(5) . . ?
C2 C3 H3 118.6 . . ?
C4 C3 C2 122.8(5) . . ?
C4 C3 H3 118.6 . . ?
C36 C37 C45 120.8(6) . . ?
C38 C37 C36 118.5(7) . . ?
C38 C37 C45 120.6(6) . . ?
N2 C12 C13 118.7(5) . . ?
N2 C12 C11 126.1(6) . . ?
C13 C12 C11 115.1(5) . . ?
C4 C5 H5 119.6 . . ?
C4 C5 C6 120.8(5) . . ?
C6 C5 H5 119.6 . . ?
C3 C4 C16 119.8(5) . . ?
C5 C4 C3 118.8(5) . . ?
C5 C4 C16 121.4(5) . . ?
C25 C30 H30 107.3 . . ?
C32 C30 C25 111.4(5) . . ?
C32 C30 H30 107.3 . . ?
C31 C30 C25 112.4(5) . . ?
C31 C30 H30 107.3 . . ?
C31 C30 C32 111.0(5) . . ?
N1 C24 K1 120.8(3) . . ?
N1 C24 C25 118.8(4) . . ?
C25 C24 K1 73.7(3) . . ?
C29 C24 K1 77.6(3) . . ?
C29 C24 N1 121.0(5) . . ?
C29 C24 C25 120.2(5) . . ?
C37 C36 N2 118.7(6) . . ?
C41 C36 N2 121.6(5) . . ?
C41 C36 C37 119.7(6) . . ?
C1 C6 C5 117.8(5) . . ?
C1 C6 C7 119.0(5) . . ?
C5 C6 C7 123.2(5) . . ?
C28 C29 K1 74.0(3) . . ?
C28 C29 C24 118.5(5) . . ?
C28 C29 C33 120.2(5) . . ?
C24 C29 K1 77.1(3) . . ?
C24 C29 C33 121.3(5) . . ?
C33 C29 K1 120.7(4) . . ?
K1 C27 H27 115.3 . . ?
C26 C27 K1 76.0(3) . . ?
C26 C27 H27 120.2 . . ?
C28 C27 K1 79.1(3) . . ?
C28 C27 C26 119.6(5) . . ?
C28 C27 H27 120.2 . . ?
C12 C11 H11 119.1 . . ?
C10 C11 C12 121.7(6) . . ?
C10 C11 H11 119.1 . . ?
C8 C9 H9 119.6 . . ?
C10 C9 C8 120.9(5) . . ?
C10 C9 H9 119.6 . . ?
C8 C7 C14 112.4(4) . . ?
C8 C7 C15 107.7(5) . . ?
C6 C7 C8 107.8(4) . . ?
C6 C7 C14 112.0(5) . . ?
C6 C7 C15 109.0(4) . . ?
C14 C7 C15 107.7(5) . . ?
C11 C10 C20 120.8(6) . . ?
C9 C10 C11 120.0(5) . . ?
C9 C10 C20 119.2(5) . . ?
C7 C14 H14A 109.5 . . ?
C7 C14 H14B 109.5 . . ?
C7 C14 H14C 109.5 . . ?
H14A C14 H14B 109.5 . . ?
H14A C14 H14C 109.5 . . ?
H14B C14 H14C 109.5 . . ?
C29 C33 H33 107.5 . . ?
C29 C33 C35 113.9(5) . . ?
C29 C33 C34 110.2(6) . . ?
C35 C33 H33 107.5 . . ?
C34 C33 H33 107.5 . . ?
C34 C33 C35 109.9(5) . . ?
C30 C32 H32A 109.5 . . ?
C30 C32 H32B 109.5 . . ?
C30 C32 H32C 109.5 . . ?
H32A C32 H32B 109.5 . . ?
H32A C32 H32C 109.5 . . ?
H32B C32 H32C 109.5 . . ?
C36 C41 C42 120.4(6) . . ?
C40 C41 C36 118.5(6) . . ?
C40 C41 C42 121.1(7) . . ?
C22 C20 C10 109.7(6) . . ?
C22 C20 C23 109.7(6) . . ?
C22 C20 C21 107.9(5) . . ?
C23 C20 C10 112.6(5) . . ?
C23 C20 C21 107.0(6) . . ?
C21 C20 C10 109.8(5) . . ?
C37 C38 H38 119.3 . . ?
C39 C38 C37 121.4(7) . . ?
C39 C38 H38 119.3 . . ?
C33 C35 H35A 109.5 . . ?
C33 C35 H35B 109.5 . . ?
C33 C35 H35C 109.5 . . ?
H35A C35 H35B 109.5 . . ?
H35A C35 H35C 109.5 . . ?
H35B C35 H35C 109.5 . . ?
C7 C15 H15A 109.5 . . ?
C7 C15 H15B 109.5 . . ?
C7 C15 H15C 109.5 . . ?
H15A C15 H15B 109.5 . . ?
H15A C15 H15C 109.5 . . ?
H15B C15 H15C 109.5 . . ?
C30 C31 H31A 109.5 . . ?
C30 C31 H31B 109.5 . . ?
C30 C31 H31C 109.5 . . ?
H31A C31 H31B 109.5 . . ?
H31A C31 H31C 109.5 . . ?
H31B C31 H31C 109.5 . . ?
C37 C45 H45 109.7 . . ?
C37 C45 C46 114.4(7) . . ?
C37 C45 C47A 102.2(9) . . ?
C37 C45 C47B 126.9(15) . . ?
C46 C45 H45 109.7 . . ?
C46 C45 C47A 110.9(10) . . ?
C47A C45 H45 109.7 . . ?
H43A C43 H43B 109.5 . . ?
H43A C43 H43C 109.5 . . ?
H43B C43 H43C 109.5 . . ?
C42 C43 H43A 109.5 . . ?
C42 C43 H43B 109.5 . . ?
C42 C43 H43C 109.5 . . ?
C4 C16 C17A 108.0(6) . . ?
C4 C16 C19B 106.8(8) . . ?
C18A C16 C4 110.5(8) . . ?
C18A C16 C17A 106.9(7) . . ?
C19A C16 C4 114.5(7) . . ?
C19A C16 C17A 106.9(9) . . ?
C19A C16 C18A 109.8(8) . . ?
C17B C16 C4 109.7(9) . . ?
C17B C16 C19B 104.2(12) . . ?
C18B C16 C4 115.8(8) . . ?
C18B C16 C19B 106.5(12) . . ?
C18B C16 C17B 112.9(13) . . ?
C41 C42 C43 111.6(6) . . ?
C41 C42 H42 107.8 . . ?
C43 C42 H42 107.8 . . ?
C44 C42 C41 111.2(6) . . ?
C44 C42 C43 110.4(6) . . ?
C44 C42 H42 107.8 . . ?
C52 C53 H53 120.1 . . ?
C54 C53 H53 120.1 . . ?
C54 C53 C52 119.9(7) . . ?
C53 C52 C58 121.4(7) . . ?
C57 C52 C53 117.3(7) . . ?
C57 C52 C58 121.3(7) . . ?
C20 C22 H22A 109.5 . . ?
C20 C22 H22B 109.5 . . ?
C20 C22 H22C 109.5 . . ?
H22A C22 H22B 109.5 . . ?
H22A C22 H22C 109.5 . . ?
H22B C22 H22C 109.5 . . ?
C41 C40 H40 118.8 . . ?
C39 C40 C41 122.5(8) . . ?
C39 C40 H40 118.8 . . ?
C38 C39 H39 120.3 . . ?
C40 C39 C38 119.4(7) . . ?
C40 C39 H39 120.3 . . ?
C42 C44 H44A 109.5 . . ?
C42 C44 H44B 109.5 . . ?
C42 C44 H44C 109.5 . . ?
H44A C44 H44B 109.5 . . ?
H44A C44 H44C 109.5 . . ?
H44B C44 H44C 109.5 . . ?
C20 C23 H23A 109.5 . . ?
C20 C23 H23B 109.5 . . ?
C20 C23 H23C 109.5 . . ?
H23A C23 H23B 109.5 . . ?
H23A C23 H23C 109.5 . . ?
H23B C23 H23C 109.5 . . ?
C20 C21 H21A 109.5 . . ?
C20 C21 H21B 109.5 . . ?
C20 C21 H21C 109.5 . . ?
H21A C21 H21B 109.5 . . ?
H21A C21 H21C 109.5 . . ?
H21B C21 H21C 109.5 . . ?
C52 C57 H57 118.8 . . ?
C56 C57 C52 122.3(8) . . ?
C56 C57 H57 118.8 . . ?
C53 C54 H54 119.2 . . ?
C55 C54 C53 121.7(8) . . ?
C55 C54 H54 119.2 . . ?
C33 C34 H34A 109.5 . . ?
C33 C34 H34B 109.5 . . ?
C33 C34 H34C 109.5 . . ?
H34A C34 H34B 109.5 . . ?
H34A C34 H34C 109.5 . . ?
H34B C34 H34C 109.5 . . ?
C52 C58 H58A 109.5 . . ?
C52 C58 H58B 109.5 . . ?
C52 C58 H58C 109.5 . . ?
H58A C58 H58B 109.5 . . ?
H58A C58 H58C 109.5 . . ?
H58B C58 H58C 109.5 . . ?
C54 C55 H55 120.3 . . ?
C56 C55 C54 119.5(9) . . ?
C56 C55 H55 120.3 . . ?
H50A C50A H50B 108.7 . . ?
C49A C50A H50A 110.6 . . ?
C49A C50A H50B 110.6 . . ?
C49A C50A C51A 105.7(11) . . ?
C51A C50A H50A 110.6 . . ?
C51A C50A H50B 110.6 . . ?
C57 C56 H56 120.3 . . ?
C55 C56 C57 119.4(8) . . ?
C55 C56 H56 120.3 . . ?
C50A C49A H49A 111.5 . . ?
C50A C49A H49B 111.5 . . ?
C50A C49A C48A 101.2(9) . . ?
H49A C49A H49B 109.3 . . ?
C48A C49A H49A 111.5 . . ?
C48A C49A H49B 111.5 . . ?
C16 C17A H17A 109.5 . . ?
C16 C17A H17B 109.5 . . ?
C16 C17A H17C 109.5 . . ?
H17A C17A H17B 109.5 . . ?
H17A C17A H17C 109.5 . . ?
H17B C17A H17C 109.5 . . ?
C16 C18A H18A 109.5 . . ?
C16 C18A H18B 109.5 . . ?
C16 C18A H18C 109.5 . . ?
H18A C18A H18B 109.5 . . ?
H18A C18A H18C 109.5 . . ?
H18B C18A H18C 109.5 . . ?
C16 C19A H19A 109.5 . . ?
C16 C19A H19B 109.5 . . ?
C16 C19A H19C 109.5 . . ?
H19A C19A H19B 109.5 . . ?
H19A C19A H19C 109.5 . . ?
H19B C19A H19C 109.5 . . ?
C16 C19B H19D 109.5 . . ?
C16 C19B H19E 109.5 . . ?
C16 C19B H19F 109.5 . . ?
H19D C19B H19E 109.5 . . ?
H19D C19B H19F 109.5 . . ?
H19E C19B H19F 109.5 . . ?
C16 C17B H17D 109.5 . . ?
C16 C17B H17E 109.5 . . ?
C16 C17B H17F 109.5 . . ?
H17D C17B H17E 109.5 . . ?
H17D C17B H17F 109.5 . . ?
H17E C17B H17F 109.5 . . ?
C16 C18B H18D 109.5 . . ?
C16 C18B H18E 109.5 . . ?
C16 C18B H18F 109.5 . . ?
H18D C18B H18E 109.5 . . ?
H18D C18B H18F 109.5 . . ?
H18E C18B H18F 109.5 . . ?
O2A C48A C49A 104.6(9) . . ?
O2A C48A H48A 110.8 . . ?
O2A C48A H48B 110.8 . . ?
C49A C48A H48A 110.8 . . ?
C49A C48A H48B 110.8 . . ?
H48A C48A H48B 108.9 . . ?
H48C C48B H48D 108.9 . . ?
C49B C48B H48C 110.9 . . ?
C49B C48B H48D 110.9 . . ?
O2B C48B H48C 110.9 . . ?
O2B C48B H48D 110.9 . . ?
O2B C48B C49B 104(2) . . ?
H50C C50B H50D 109.6 . . ?
C49B C50B H50C 111.9 . . ?
C49B C50B H50D 111.9 . . ?
C51B C50B H50C 111.9 . . ?
C51B C50B H50D 111.9 . . ?
C51B C50B C49B 99(3) . . ?
C48B C49B C50B 88(2) . . ?
C48B C49B H49C 114.0 . . ?
C48B C49B H49D 114.0 . . ?
C50B C49B H49C 114.0 . . ?
C50B C49B H49D 114.0 . . ?
H49C C49B H49D 111.2 . . ?
C48B O2B Sm1 127(2) . . ?
C48B O2B C51B 100(3) . . ?
C51B O2B Sm1 124(3) . . ?
O2A C51A C50A 106.4(11) . . ?
O2A C51A H51A 110.4 . . ?
O2A C51A H51B 110.4 . . ?
C50A C51A H51A 110.4 . . ?
C50A C51A H51B 110.4 . . ?
H51A C51A H51B 108.6 . . ?
C50B C51B H51C 109.8 . . ?
C50B C51B H51D 109.8 . . ?
O2B C51B C50B 109(4) . . ?
O2B C51B H51C 109.8 . . ?
O2B C51B H51D 109.8 . . ?
H51C C51B H51D 108.3 . . ?
C45 C46 H46A 109.5 . . ?
C45 C46 H46B 109.5 . . ?
C45 C46 H46C 109.5 . . ?
H46A C46 H46B 109.5 . . ?
H46A C46 H46C 109.5 . . ?
H46B C46 H46C 109.5 . . ?
C45 C47A H47A 109.5 . . ?
C45 C47A H47B 109.5 . . ?
C45 C47A H47C 109.5 . . ?
H47A C47A H47B 109.5 . . ?
H47A C47A H47C 109.5 . . ?
H47B C47A H47C 109.5 . . ?
C45 C47B H47D 109.5 . . ?
C45 C47B H47E 109.5 . . ?
C45 C47B H47F 109.5 . . ?
H47D C47B H47E 109.5 . . ?
H47D C47B H47F 109.5 . . ?
H47E C47B H47F 109.5 . . ?

loop_
_geom_torsion_atom_site_label_1
_geom_torsion_atom_site_label_2
_geom_torsion_atom_site_label_3
_geom_torsion_atom_site_label_4
_geom_torsion
_geom_torsion_site_symmetry_1
_geom_torsion_site_symmetry_2
_geom_torsion_site_symmetry_3
_geom_torsion_site_symmetry_4
_geom_torsion_publ_flag
Sm1 O1 C13 C8 179.7(4) . . . . ?
Sm1 O1 C13 C12 -2.5(5) . . . . ?
Sm1 O1 C1 C2 3.6(5) . . . . ?
Sm1 O1 C1 C6 -178.9(4) . . . . ?
Sm1 N1 C2 C1 -3.3(6) . . . . ?
Sm1 N1 C2 C3 179.7(4) . . . . ?
Sm1 N1 C24 K1 6.1(5) . . . . ?
Sm1 N1 C24 C25 93.6(5) . . . . ?
Sm1 N1 C24 C29 -87.7(6) . . . . ?
Sm1 O2A C48A C49A 122.7(9) . . . . ?
Sm1 O2A C51A C50A -139.9(10) . . . . ?
Sm1 N2 C12 C13 -0.5(7) . . . . ?
Sm1 N2 C12 C11 179.4(4) . . . . ?
Sm1 N2 C36 C37 87.9(6) . . . . ?
Sm1 N2 C36 C41 -91.0(6) . . . . ?
Sm1 O2B C51B C50B -162(3) . . . . ?
K1 C26 C25 C30 -111.1(5) . . . . ?
K1 C26 C25 C24 69.6(4) . . . . ?
K1 C26 C27 C28 -68.6(5) . . . . ?
K1 C28 C29 C24 -65.1(5) . . . . ?
K1 C28 C29 C33 116.5(5) . . . . ?
K1 C28 C27 C26 66.9(5) . . . . ?
K1 C25 C30 C32 -18.0(5) . . . . ?
K1 C25 C30 C31 -143.2(4) . . . . ?
K1 C25 C24 N1 -116.7(4) . . . . ?
K1 C25 C24 C29 64.6(5) . . . . ?
K1 C24 C29 C28 63.5(5) . . . . ?
K1 C24 C29 C33 -118.2(5) . . . . ?
K1 C29 C33 C35 51.2(6) . . . . ?
K1 C29 C33 C34 175.2(4) . . . . ?
O1 C13 C8 C9 176.8(4) . . . . ?
O1 C13 C8 C7 -5.1(7) . . . . ?
O1 C13 C12 N2 2.0(7) . . . . ?
O1 C13 C12 C11 -177.9(4) . . . . ?
O1 C1 C6 C5 -177.8(5) . . . . ?
O1 C1 C6 C7 3.2(7) . . . . ?
N1 C2 C1 O1 -0.4(7) . . . . ?
N1 C2 C1 C6 -177.7(5) . . . . ?
N1 C2 C3 C4 177.9(5) . . . . ?
N1 C24 C29 K1 118.7(5) . . . . ?
N1 C24 C29 C28 -177.8(5) . . . . ?
N1 C24 C29 C33 0.5(8) . . . . ?
N2 C12 C11 C10 -178.3(5) . . . . ?
N2 C36 C41 C42 -3.9(9) . . . . ?
N2 C36 C41 C40 178.2(6) . . . . ?
C2 N1 C24 K1 -166.5(3) . . . . ?
C2 N1 C24 C25 -79.0(6) . . . . ?
C2 N1 C24 C29 99.7(6) . . . . ?
C2 C1 C6 C5 -0.6(8) . . . . ?
C2 C1 C6 C7 -179.6(5) . . . . ?
C2 C3 C4 C5 -0.2(8) . . . . ?
C2 C3 C4 C16 -179.3(6) . . . . ?
C13 O1 C1 C2 -147.3(4) . . . . ?
C13 O1 C1 C6 30.1(6) . . . . ?
C13 C8 C9 C10 0.5(8) . . . . ?
C13 C8 C7 C6 34.8(6) . . . . ?
C13 C8 C7 C14 158.8(5) . . . . ?
C13 C8 C7 C15 -82.7(6) . . . . ?
C13 C12 C11 C10 1.6(8) . . . . ?
C1 O1 C13 C8 -29.0(6) . . . . ?
C1 O1 C13 C12 148.8(4) . . . . ?
C1 C2 C3 C4 0.8(8) . . . . ?
C1 C6 C7 C8 -34.0(6) . . . . ?
C1 C6 C7 C14 -158.2(5) . . . . ?
C1 C6 C7 C15 82.6(6) . . . . ?
C26 C25 C30 C32 68.0(6) . . . . ?
C26 C25 C30 C31 -57.3(7) . . . . ?
C26 C25 C24 K1 -66.3(4) . . . . ?
C26 C25 C24 N1 177.0(5) . . . . ?
C26 C25 C24 C29 -1.7(8) . . . . ?
C28 C29 C33 C35 -37.3(8) . . . . ?
C28 C29 C33 C34 86.7(7) . . . . ?
C25 C26 C27 K1 69.7(5) . . . . ?
C25 C26 C27 C28 1.1(9) . . . . ?
C25 C24 C29 K1 -62.6(5) . . . . ?
C25 C24 C29 C28 0.9(8) . . . . ?
C25 C24 C29 C33 179.1(5) . . . . ?
C8 C13 C12 N2 179.7(5) . . . . ?
C8 C13 C12 C11 -0.2(8) . . . . ?
C8 C9 C10 C11 0.9(9) . . . . ?
C8 C9 C10 C20 -178.6(5) . . . . ?
C3 C2 C1 O1 177.0(4) . . . . ?
C3 C2 C1 C6 -0.4(8) . . . . ?
C3 C4 C16 C17A 58.4(8) . . . . ?
C3 C4 C16 C18A -58.2(9) . . . . ?
C3 C4 C16 C19A 177.3(9) . . . . ?
C3 C4 C16 C19B -123.0(9) . . . . ?
C3 C4 C16 C17B 124.6(11) . . . . ?
C3 C4 C16 C18B -4.6(14) . . . . ?
C37 C36 C41 C42 177.3(6) . . . . ?
C37 C36 C41 C40 -0.6(9) . . . . ?
C37 C38 C39 C40 0.7(12) . . . . ?
C12 N2 C36 C37 -86.3(6) . . . . ?
C12 N2 C36 C41 94.9(6) . . . . ?
C12 C13 C8 C9 -0.8(8) . . . . ?
C12 C13 C8 C7 177.2(5) . . . . ?
C12 C11 C10 C9 -1.9(9) . . . . ?
C12 C11 C10 C20 177.5(5) . . . . ?
C5 C4 C16 C17A -120.7(7) . . . . ?
C5 C4 C16 C18A 122.7(7) . . . . ?
C5 C4 C16 C19A -1.8(11) . . . . ?
C5 C4 C16 C19B 57.8(10) . . . . ?
C5 C4 C16 C17B -54.6(12) . . . . ?
C5 C4 C16 C18B 176.3(12) . . . . ?
C5 C6 C7 C8 147.0(5) . . . . ?
C5 C6 C7 C14 22.8(7) . . . . ?
C5 C6 C7 C15 -96.3(6) . . . . ?
C4 C5 C6 C1 1.3(8) . . . . ?
C4 C5 C6 C7 -179.8(5) . . . . ?
C30 C25 C24 K1 114.4(5) . . . . ?
C30 C25 C24 N1 -2.3(8) . . . . ?
C30 C25 C24 C29 179.0(5) . . . . ?
C24 N1 C2 C1 169.6(5) . . . . ?
C24 N1 C2 C3 -7.5(7) . . . . ?
C24 C25 C30 C32 -112.8(6) . . . . ?
C24 C25 C30 C31 122.0(6) . . . . ?
C24 C29 C33 C35 144.4(6) . . . . ?
C24 C29 C33 C34 -91.5(7) . . . . ?
C36 N2 C12 C13 173.6(5) . . . . ?
C36 N2 C12 C11 -6.5(8) . . . . ?
C36 C37 C38 C39 -1.6(10) . . . . ?
C36 C37 C45 C46 -125.8(7) . . . . ?
C36 C37 C45 C47A 114.3(12) . . . . ?
C36 C37 C45 C47B 101(2) . . . . ?
C36 C41 C42 C43 135.7(6) . . . . ?
C36 C41 C42 C44 -100.6(7) . . . . ?
C36 C41 C40 C39 -0.2(11) . . . . ?
C6 C5 C4 C3 -0.9(8) . . . . ?
C6 C5 C4 C16 178.3(5) . . . . ?
C29 C28 C27 K1 -69.0(5) . . . . ?
C29 C28 C27 C26 -2.0(9) . . . . ?
C27 C26 C25 K1 -68.9(5) . . . . ?
C27 C26 C25 C30 180.0(5) . . . . ?
C27 C26 C25 C24 0.7(8) . . . . ?
C27 C28 C29 K1 66.2(5) . . . . ?
C27 C28 C29 C24 1.0(9) . . . . ?
C27 C28 C29 C33 -177.3(5) . . . . ?
C11 C10 C20 C22 110.2(7) . . . . ?
C11 C10 C20 C23 -12.2(9) . . . . ?
C11 C10 C20 C21 -131.3(6) . . . . ?
C9 C8 C7 C6 -147.3(5) . . . . ?
C9 C8 C7 C14 -23.4(7) . . . . ?
C9 C8 C7 C15 95.2(6) . . . . ?
C9 C10 C20 C22 -70.4(7) . . . . ?
C9 C10 C20 C23 167.2(6) . . . . ?
C9 C10 C20 C21 48.1(8) . . . . ?
C7 C8 C9 C10 -177.5(5) . . . . ?
C41 C40 C39 C38 0.2(12) . . . . ?
C38 C37 C36 N2 -177.4(5) . . . . ?
C38 C37 C36 C41 1.5(9) . . . . ?
C38 C37 C45 C46 55.9(9) . . . . ?
C38 C37 C45 C47A -64.1(13) . . . . ?
C38 C37 C45 C47B -77(2) . . . . ?
C45 C37 C36 N2 4.3(9) . . . . ?
C45 C37 C36 C41 -176.9(6) . . . . ?
C45 C37 C38 C39 176.8(7) . . . . ?
C42 C41 C40 C39 -178.2(7) . . . . ?
C53 C52 C57 C56 0.1(11) . . . . ?
C53 C54 C55 C56 1.4(12) . . . . ?
C52 C53 C54 C55 -0.8(11) . . . . ?
C52 C57 C56 C55 0.6(12) . . . . ?
C40 C41 C42 C43 -46.5(8) . . . . ?
C40 C41 C42 C44 77.3(9) . . . . ?
C54 C53 C52 C57 0.0(10) . . . . ?
C54 C53 C52 C58 -180.0(7) . . . . ?
C54 C55 C56 C57 -1.3(12) . . . . ?
C58 C52 C57 C56 -179.9(7) . . . . ?
C50A C49A C48A O2A 39.5(12) . . . . ?
C49A C50A C51A O2A -1.4(16) . . . . ?
C48A O2A C51A C50A 25.9(14) . . . . ?
C48B O2B C51B C50B -12(4) . . . . ?
C49B C48B O2B Sm1 -163(2) . . . . ?
C49B C48B O2B C51B 48(3) . . . . ?
C49B C50B C51B O2B -27(4) . . . . ?
O2B C48B C49B C50B -61(3) . . . . ?
C51A O2A C48A C49A -42.0(12) . . . . ?
C51A C50A C49A C48A -23.2(13) . . . . ?
C51B C50B C49B C48B 47(3) . . . . ?

_shelx_res_file                  
;
TITL ah159_2_a.res in C2/c
    ah159_2.res
    created by SHELXL-2018/3 at 17:00:37 on 15-Apr-2022
REM Old TITL AH159_2
REM SHELXT solution in C2/c: R1 0.156, Rweak 0.006, Alpha 0.038
REM <I/s> 0.448 for 265 systematic absences, Orientation as input
REM Formula found by SHELXT: Sm K2 N3 O2 C57
CELL 0.71073 31.686 23.6758 16.4497 90 119.805 90
ZERR 4 0.0019 0.0008 0.0009 0 0.004 0
LATT 7
SYMM -X,+Y,0.5-Z
SFAC C H K N O P Sm
UNIT 464 624 4 16 16 12 8
SADI 0.01 C48B C49B C51A C50A C49B C50B
SIMU 0.01 0.02 2 O2B C48B C49B C50B C51B
SIMU 0.01 0.02 2 C49A C48A O2A C51A C50A
SIMU 0.01 0.02 2 C45

L.S. 10
PLAN  17
SIZE 0.06 0.106 0.197
TEMP -173.15
CONF
list 4
MORE -1
BOND $H
fmap 2
acta
OMIT -34 0 20
REM <olex2.extras>
REM <HklSrc "%.\\AH159_2.hkl">
REM </olex2.extras>

WGHT    0.050200   96.134293
FVAR       0.08261
SM1   7    0.577762    0.742402    0.734273    11.00000    0.04837    0.02966 =
         0.03036   -0.00280    0.02713   -0.00719
K1    3    0.500000    0.587585    0.750000    10.50000    0.04554    0.03314 =
         0.05889    0.00000    0.03633    0.00000
P1    6    0.478067    0.713535    0.672341    11.00000    0.05195    0.04014 =
         0.03656    0.00012    0.03042    0.00194
P2    6    0.500000    0.792078    0.750000    10.50000    0.09928    0.03827 =
         0.06879    0.00000    0.06006    0.00000
O1    5    0.647527    0.748788    0.704060    11.00000    0.04479    0.03531 =
         0.02644   -0.00110    0.02074   -0.01104
N1    4    0.621349    0.656750    0.758595    11.00000    0.03727    0.03223 =
         0.03099    0.00250    0.02152   -0.00733
PART 1
O2A   5    0.631546    0.793793    0.870303    10.75000    0.06496    0.05765 =
         0.03268   -0.00681    0.03001   -0.00627
PART 0
N2    4    0.564301    0.802668    0.611169    11.00000    0.04792    0.02961 =
         0.04551    0.00144    0.03189   -0.00029
C2    1    0.662642    0.654111    0.749755    11.00000    0.03497    0.04021 =
         0.02119    0.00019    0.01205   -0.00761
C13   1    0.643211    0.785239    0.632762    11.00000    0.05037    0.02641 =
         0.03251    0.00065    0.02792   -0.00990
C1    1    0.677469    0.702191    0.721327    11.00000    0.03886    0.03452 =
         0.02364    0.00159    0.01727   -0.00748
C26   1    0.565859    0.514232    0.706574    11.00000    0.04098    0.03294 =
         0.05126   -0.00630    0.03256   -0.00400
AFIX  43
H26   2    0.548418    0.489962    0.654306    11.00000   -1.20000
AFIX   0
C28   1    0.602000    0.530932    0.870599    11.00000    0.04342    0.04104 =
         0.04500    0.01234    0.03028    0.00305
AFIX  43
H28   2    0.608939    0.518278    0.930806    11.00000   -1.20000
AFIX   0
C25   1    0.579199    0.567935    0.692635    11.00000    0.03325    0.03020 =
         0.03965    0.00132    0.02344    0.00249
C8    1    0.680651    0.790403    0.613912    11.00000    0.04446    0.03592 =
         0.03168   -0.00391    0.02342   -0.00843
C3    1    0.690822    0.606007    0.762987    11.00000    0.03450    0.04212 =
         0.03242    0.00849    0.01740   -0.00492
AFIX  43
H3    2    0.682173    0.571941    0.781583    11.00000   -1.20000
AFIX   0
C37   1    0.521760    0.890913    0.599511    11.00000    0.07396    0.03412 =
         0.07214    0.00500    0.05208   -0.00304
C12   1    0.598548    0.812216    0.584277    11.00000    0.05260    0.03122 =
         0.03707   -0.00123    0.02966   -0.00745
C5    1    0.743666    0.655405    0.722754    11.00000    0.03084    0.05443 =
         0.03288    0.00994    0.01777   -0.00284
AFIX  43
H5    2    0.771317    0.655938    0.714607    11.00000   -1.20000
AFIX   0
C4    1    0.730949    0.605789    0.750144    11.00000    0.03104    0.04708 =
         0.03170    0.00853    0.01515   -0.00263
C30   1    0.565637    0.586646    0.594313    11.00000    0.04744    0.03655 =
         0.03591   -0.00506    0.02744   -0.00550
AFIX  13
H30   2    0.580903    0.624453    0.599791    11.00000   -1.20000
AFIX   0
C24   1    0.605697    0.603315    0.771629    11.00000    0.03268    0.03076 =
         0.03732    0.00138    0.02326   -0.00185
C36   1    0.521580    0.836961    0.563595    11.00000    0.06416    0.03450 =
         0.05254    0.01037    0.04313    0.00198
C6    1    0.716380    0.704418    0.707070    11.00000    0.03500    0.04144 =
         0.02144    0.00175    0.01228   -0.00844
C29   1    0.616919    0.584708    0.861503    11.00000    0.03565    0.03744 =
         0.02993    0.00560    0.01989   -0.00035
C27   1    0.577519    0.495613    0.794997    11.00000    0.05214    0.02959 =
         0.05927    0.00474    0.03847    0.00270
AFIX  43
H27   2    0.568665    0.458649    0.803425    11.00000   -1.20000
AFIX   0
C11   1    0.592877    0.847496    0.510392    11.00000    0.05629    0.03533 =
         0.04872    0.00777    0.03730    0.00188
AFIX  43
H11   2    0.563389    0.867895    0.475523    11.00000   -1.20000
AFIX   0
C9    1    0.672617    0.825264    0.538892    11.00000    0.04999    0.04154 =
         0.03507   -0.00057    0.03073   -0.01079
AFIX  43
H9    2    0.697537    0.829744    0.523268    11.00000   -1.20000
AFIX   0
C7    1    0.728398    0.759974    0.676676    11.00000    0.04156    0.04631 =
         0.03159   -0.00326    0.02186   -0.01248
C10   1    0.629108    0.853151    0.487426    11.00000    0.05526    0.03705 =
         0.04653    0.00528    0.03397   -0.00162
C14   1    0.758817    0.751108    0.628590    11.00000    0.04243    0.05370 =
         0.04108    0.00519    0.02824   -0.00919
AFIX 137
H14A  2    0.740668    0.727467    0.572857    11.00000   -1.50000
H14B  2    0.789470    0.732423    0.672118    11.00000   -1.50000
H14C  2    0.765733    0.787774    0.610098    11.00000   -1.50000
AFIX   0
C33   1    0.645731    0.621224    0.947196    11.00000    0.04499    0.04989 =
         0.03041    0.00475    0.01762   -0.01486
AFIX  13
H33   2    0.640784    0.661459    0.925918    11.00000   -1.20000
AFIX   0
C32   1    0.511113    0.594065    0.533349    11.00000    0.04730    0.05564 =
         0.03804   -0.00818    0.02222    0.00289
AFIX 137
H32A  2    0.494923    0.557694    0.526603    11.00000   -1.50000
H32B  2    0.503640    0.607892    0.471448    11.00000   -1.50000
H32C  2    0.499535    0.621404    0.562593    11.00000   -1.50000
AFIX   0
C41   1    0.479607    0.817498    0.483478    11.00000    0.05891    0.05257 =
         0.03899    0.01281    0.02890    0.01264
C20   1    0.621360    0.889957    0.404025    11.00000    0.06268    0.04598 =
         0.05335    0.01222    0.04016   -0.00342
C38   1    0.479386    0.923280    0.555263    11.00000    0.09590    0.03655 =
         0.08385    0.01997    0.06392    0.02403
AFIX  43
H38   2    0.478812    0.959409    0.579820    11.00000   -1.20000
AFIX   0
C35   1    0.629924    0.615808    1.019986    11.00000    0.05989    0.05949 =
         0.04420   -0.00210    0.03075   -0.00639
AFIX 137
H35A  2    0.595139    0.624295    0.991103    11.00000   -1.50000
H35B  2    0.648440    0.642435    1.071221    11.00000   -1.50000
H35C  2    0.635974    0.577193    1.044699    11.00000   -1.50000
AFIX   0
C15   1    0.758248    0.797099    0.763748    11.00000    0.05948    0.05924 =
         0.03622   -0.00436    0.02701   -0.02745
AFIX 137
H15A  2    0.764604    0.833774    0.744338    11.00000   -1.50000
H15B  2    0.789193    0.778405    0.805625    11.00000   -1.50000
H15C  2    0.739940    0.802743    0.796687    11.00000   -1.50000
AFIX   0
C31   1    0.585321    0.547137    0.548522    11.00000    0.06704    0.04682 =
         0.05246   -0.00838    0.04357   -0.00182
AFIX 137
H31A  2    0.620845    0.545362    0.586688    11.00000   -1.50000
H31B  2    0.576178    0.561204    0.485862    11.00000   -1.50000
H31C  2    0.571665    0.509306    0.543414    11.00000   -1.50000
AFIX   0
C45   1    0.566647    0.913759    0.681578    11.00000    0.09230    0.03261 =
         0.10311   -0.01287    0.06196   -0.00558
PART 1
AFIX  13
H45   2    0.593163    0.884904    0.704406    11.00000   -1.20000
AFIX   0
PART 0
C43   1    0.433448    0.727496    0.415707    11.00000    0.08382    0.06997 =
         0.03625    0.00008    0.03132   -0.00497
AFIX 137
H43A  2    0.429030    0.724874    0.470473    11.00000   -1.50000
H43B  2    0.436170    0.689440    0.395325    11.00000   -1.50000
H43C  2    0.405438    0.746838    0.364756    11.00000   -1.50000
AFIX   0
C16   1    0.759649    0.551375    0.764941    11.00000    0.04372    0.05999 =
         0.06157    0.02804    0.03083    0.01202
C42   1    0.479536    0.760598    0.441410    11.00000    0.06188    0.05530 =
         0.03615    0.00324    0.01757    0.00978
AFIX  13
H42   2    0.507749    0.738430    0.489727    11.00000   -1.20000
AFIX   0

C53   1    0.619772    0.657884    0.320690    11.00000    0.07163    0.05357 =
         0.04794    0.01036    0.03062   -0.00696
AFIX  43
H53   2    0.593490    0.680519    0.276975    11.00000   -1.20000
AFIX   0
C52   1    0.630058    0.654711    0.412365    11.00000    0.06621    0.04672 =
         0.03951   -0.00595    0.02374   -0.01917

C22   1    0.652800    0.942088    0.439467    11.00000    0.09840    0.04529 =
         0.06518    0.01319    0.05460   -0.00739
AFIX 137
H22A  2    0.642792    0.964782    0.476816    11.00000   -1.50000
H22B  2    0.649112    0.964422    0.386157    11.00000   -1.50000
H22C  2    0.686910    0.930906    0.478438    11.00000   -1.50000
AFIX   0
C40   1    0.439166    0.852282    0.442597    11.00000    0.07206    0.06405 =
         0.04693    0.02278    0.02362    0.02208
AFIX  43
H40   2    0.410751    0.839377    0.388288    11.00000   -1.20000
AFIX   0
C39   1    0.438594    0.904050    0.477147    11.00000    0.09102    0.05973 =
         0.06792    0.03144    0.04311    0.03293
AFIX  43
H39   2    0.410175    0.926808    0.447492    11.00000   -1.20000
AFIX   0
C44   1    0.486119    0.767018    0.356831    11.00000    0.06212    0.09204 =
         0.06325   -0.01363    0.03977   -0.00359
AFIX 137
H44A  2    0.458227    0.787360    0.307353    11.00000   -1.50000
H44B  2    0.488398    0.729579    0.333891    11.00000   -1.50000
H44C  2    0.515995    0.788272    0.374487    11.00000   -1.50000
AFIX   0
C23   1    0.568315    0.907126    0.341608    11.00000    0.07266    0.07007 =
         0.06914    0.03893    0.04434    0.00942
AFIX 137
H23A  2    0.547765    0.873305    0.321937    11.00000   -1.50000
H23B  2    0.564719    0.926956    0.286217    11.00000   -1.50000
H23C  2    0.558396    0.932142    0.376586    11.00000   -1.50000
AFIX   0
C21   1    0.636498    0.857002    0.342353    11.00000    0.08589    0.05722 =
         0.04565    0.00883    0.04010   -0.00601
AFIX 137
H21A  2    0.671349    0.848518    0.378369    11.00000   -1.50000
H21B  2    0.629778    0.879783    0.287461    11.00000   -1.50000
H21C  2    0.618043    0.821646    0.321817    11.00000   -1.50000
AFIX   0

C57   1    0.668592    0.621204    0.472249    11.00000    0.07347    0.07030 =
         0.04181    0.00747    0.01426   -0.02247
AFIX  43
H57   2    0.676390    0.618286    0.535820    11.00000   -1.20000
AFIX   0
C54   1    0.647489    0.628360    0.292674    11.00000    0.08032    0.08091 =
         0.05331   -0.00271    0.04014   -0.02532
AFIX  43
H54   2    0.639820    0.630499    0.229104    11.00000   -1.20000
AFIX   0

C34   1    0.699523    0.608416    0.991164    11.00000    0.05023    0.13766 =
         0.04521   -0.01367    0.02600   -0.02484
AFIX 137
H34A  2    0.705278    0.568514    1.009262    11.00000   -1.50000
H34B  2    0.717785    0.632092    1.046811    11.00000   -1.50000
H34C  2    0.710305    0.616356    0.945866    11.00000   -1.50000
AFIX   0

C58   1    0.600941    0.685970    0.445123    11.00000    0.10476    0.05544 =
         0.07270   -0.01514    0.05019   -0.01738
AFIX 137
H58A  2    0.602996    0.726559    0.435921    11.00000   -1.50000
H58B  2    0.613588    0.678288    0.511822    11.00000   -1.50000
H58C  2    0.566928    0.673795    0.409351    11.00000   -1.50000
AFIX   0
C55   1    0.685596    0.596156    0.353347    11.00000    0.07292    0.06160 =
         0.10900    0.01225    0.05591   -0.00759
AFIX  43
H55   2    0.704798    0.576695    0.332735    11.00000   -1.20000
AFIX   0

PART 1
C50A  1    0.701155    0.791016    1.019641    10.75000    0.07128    0.09726 =
         0.04874   -0.00049    0.03500   -0.00225
AFIX  23
H50A  2    0.719191    0.755700    1.048297    10.75000   -1.20000
H50B  2    0.723161    0.823500    1.049837    10.75000   -1.20000
AFIX   0

PART 0
C56   1    0.696050    0.591961    0.443426    11.00000    0.05731    0.07322 =
         0.09118    0.02425    0.02796   -0.00410
AFIX  43
H56   2    0.722237    0.568905    0.486340    11.00000   -1.20000
AFIX   0

PART 1
C49A  1    0.657835    0.795281    1.030591    10.75000    0.07407    0.07354 =
         0.04490   -0.00746    0.03142    0.00182
AFIX  23
H49A  2    0.663995    0.819598    1.084354    10.75000   -1.20000
H49B  2    0.646766    0.757632    1.038527    10.75000   -1.20000
AFIX   0
C17A  1    0.723026    0.504531    0.694992    10.60000    0.04894    0.05143 =
         0.05335    0.01605    0.03295    0.01406
AFIX 137
H17A  2    0.695361    0.500408    0.705596    10.60000   -1.50000
H17B  2    0.740060    0.468320    0.706559    10.60000   -1.50000
H17C  2    0.711285    0.516246    0.630086    10.60000   -1.50000
AFIX   0
C18A  1    0.778629    0.529379    0.863439    10.60000    0.03269    0.08039 =
         0.06684    0.03862    0.00652   -0.00247
AFIX 137
H18A  2    0.800813    0.557206    0.908560    10.60000   -1.50000
H18B  2    0.796065    0.493815    0.871188    10.60000   -1.50000
H18C  2    0.751303    0.522868    0.874362    10.60000   -1.50000
AFIX   0
C19A  1    0.800346    0.556128    0.744727    10.60000    0.03310    0.08087 =
         0.10260    0.05287    0.03668    0.01567
AFIX 137
H19A  2    0.787516    0.567569    0.679356    10.60000   -1.50000
H19B  2    0.816664    0.519499    0.755266    10.60000   -1.50000
H19C  2    0.823671    0.584448    0.786240    10.60000   -1.50000
AFIX   0
PART 2
C19B  1    0.815791    0.564867    0.844016    10.40000    0.05703    0.05129 =
         0.05631    0.01201    0.02612    0.01469
AFIX 137
H19D  2    0.826352    0.599905    0.827772    10.40000   -1.50000
H19E  2    0.836734    0.533676    0.846504    10.40000   -1.50000
H19F  2    0.818032    0.569131    0.905302    10.40000   -1.50000
AFIX   0
C17B  1    0.762232    0.538097    0.679227    10.40000    0.10273    0.03942 =
         0.07003   -0.00717    0.05302    0.00309
AFIX 137
H17D  2    0.729498    0.530014    0.627385    10.40000   -1.50000
H17E  2    0.783089    0.505032    0.690874    10.40000   -1.50000
H17F  2    0.775815    0.570487    0.662897    10.40000   -1.50000
AFIX   0
C18B  1    0.744527    0.503614    0.799116    10.40000    0.06995    0.03502 =
         0.12525    0.02296    0.06819    0.01965
AFIX 137
H18D  2    0.750325    0.511808    0.862254    10.40000   -1.50000
H18E  2    0.763214    0.470150    0.801072    10.40000   -1.50000
H18F  2    0.709797    0.496523    0.757178    10.40000   -1.50000
AFIX   0
PART 1
C48A  1    0.622396    0.821431    0.940376    10.75000    0.07584    0.05436 =
         0.03848   -0.01418    0.03018   -0.00497
AFIX  23
H48A  2    0.588651    0.814461    0.926514    10.75000   -1.20000
H48B  2    0.627747    0.862692    0.941595    10.75000   -1.20000
AFIX   0
PART 2
C48B  1    0.641733    0.790104    0.965330    10.25000    0.05278    0.07366 =
         0.02157   -0.02262    0.00862   -0.01438
AFIX  23
H48C  2    0.647128    0.753748    0.998827    10.25000   -1.20000
H48D  2    0.609914    0.805732    0.951827    10.25000   -1.20000
AFIX   0
C50B  1    0.719387    0.788082    1.023097    10.25000    0.05862    0.07695 =
         0.03987   -0.01271    0.00767   -0.01736
AFIX  23
H50C  2    0.751765    0.804726    1.043164    10.25000   -1.20000
H50D  2    0.722964    0.755007    1.062857    10.25000   -1.20000
AFIX   0
C49B  1    0.683399    0.832278    1.023683    10.25000    0.05358    0.06659 =
         0.02933   -0.02378    0.00922   -0.01012
AFIX  23
H49C  2    0.688020    0.840130    1.086713    10.25000   -1.20000
H49D  2    0.681643    0.867726    0.990213    10.25000   -1.20000
AFIX   0
O2B   5    0.643506    0.783439    0.887685    10.25000    0.03940    0.07148 =
         0.03072   -0.01615    0.00728   -0.03435
PART 1
C51A  1    0.681753    0.791128    0.912874    10.75000    0.06891    0.09614 =
         0.04478   -0.00307    0.02476    0.00271
AFIX  23
H51A  2    0.694488    0.824164    0.894930    10.75000   -1.20000
H51B  2    0.691874    0.756308    0.893855    10.75000   -1.20000
AFIX   0
PART 2
C51B  1    0.694343    0.773932    0.925655    10.25000    0.05079    0.07406 =
         0.03625   -0.01267    0.00578   -0.03036
AFIX  23
H51C  2    0.706656    0.797476    0.892166    10.25000   -1.20000
H51D  2    0.700203    0.733791    0.917543    10.25000   -1.20000
AFIX   0
PART 1
C46   1    0.559720    0.933175    0.762493    11.00000    0.10196    0.05332 =
         0.09836   -0.01272    0.06012   -0.02172
AFIX 137
H46A  2    0.546182    0.902138    0.781808    11.00000   -1.50000
H46B  2    0.537340    0.965379    0.742334    11.00000   -1.50000
H46C  2    0.591183    0.944495    0.815381    11.00000   -1.50000
AFIX   0
C47A  1    0.579835    0.965903    0.636454    10.60000    0.08803    0.05714 =
         0.09835   -0.02700    0.04645   -0.03476
AFIX 137
H47A  2    0.554335    0.994681    0.616161    10.60000   -1.50000
H47B  2    0.582231    0.952819    0.582368    10.60000   -1.50000
H47C  2    0.611022    0.982160    0.683183    10.60000   -1.50000
AFIX   0
PART 2
C47B  1    0.601431    0.955914    0.679477    10.40000    0.08134    0.12213 =
         0.09679   -0.03482    0.06553   -0.06100
AFIX 137
H47D  2    0.585476    0.992829    0.660315    10.40000   -1.50000
H47E  2    0.611422    0.943506    0.634716    10.40000   -1.50000
H47F  2    0.630120    0.958948    0.742027    10.40000   -1.50000
AFIX   0
HKLF 4


REM  ah159_2_a.res in C2/c
REM wR2 = 0.1596, GooF = S = 1.032, Restrained GooF = 1.032 for all data
REM R1 = 0.0593 for 8998 Fo > 4sig(Fo) and 0.1240 for all 14738 data
REM 689 parameters refined using 63 restraints

END

WGHT      0.0502     96.0494

REM Highest difference peak  2.029,  deepest hole -1.943,  1-sigma level  0.146
Q1    1   0.5793  0.7693  0.7372  11.00000  0.05    2.03
Q2    1   0.5753  0.7426  0.8092  11.00000  0.05    1.65
Q3    1   0.5810  0.7424  0.6595  11.00000  0.05    1.55
Q4    1   0.6103  0.7468  0.8175  11.00000  0.05    1.35
Q5    1   0.5000  0.7324  0.7500  10.50000  0.05    1.32
Q6    1   0.5429  0.7384  0.6515  11.00000  0.05    1.31
Q7    1   0.6050  0.7286  0.8027  11.00000  0.05    1.27
Q8    1   0.6102  0.7480  0.7215  11.00000  0.05    1.12
Q9    1   0.5806  0.7108  0.7374  11.00000  0.05    1.10
Q10   1   0.5599  0.7116  0.6709  11.00000  0.05    1.09
Q11   1   0.5444  0.7418  0.7501  11.00000  0.05    1.09
Q12   1   0.5587  0.7732  0.6684  11.00000  0.05    1.02
Q13   1   0.6747  0.8720  0.9481  11.00000  0.05    0.95
Q14   1   0.5516  0.7020  0.7169  11.00000  0.05    0.86
Q15   1   0.6033  0.7018  0.7507  11.00000  0.05    0.85
Q16   1   0.5099  0.7105  0.6525  11.00000  0.05    0.84
Q17   1   0.6045  0.7833  0.7516  11.00000  0.05    0.81
;
_shelx_res_checksum              91784
_olex2_exptl_crystal_mounting_method 
'The crystal was mounted on a MITIGEN holder in mineral oil'
_olex2_submission_special_instructions 'No special instructions were received'
####################################################################### 
# 
# This file contains crystal structure data downloaded from the 
# Cambridge Structural Database (CSD) hosted by the Cambridge 
# Crystallographic Data Centre (CCDC).
# 
# Full information about CCDC data access policies and citation 
# guidelines are available at http://www.ccdc.cam.ac.uk/access/V1 
# 
# Audit and citation data items may have been added by the CCDC. 
# Please retain this information to preserve the provenance of 
# this file and to allow appropriate attribution of the data. 
# 
#######################################################################

data_ah156_2
_database_code_depnum_ccdc_archive 'CCDC 2224077'
loop_
_audit_author_name
_audit_author_address
'Luca Muenzfeld'
;Karlsruhe Institute of Technology (KIT)
Germany
;
_audit_update_record             
;
2022-12-02 deposited with the CCDC.	2023-02-03 downloaded from the CCDC.
;
_audit_creation_date             2022-05-05
_audit_creation_method           
;
Olex2 1.2
(compiled 2018.05.29 svn.r3508 for OlexSys, GUI svn.r5506)
;
_shelx_SHELXL_version_number     2018/3
_chemical_name_common            ?
_chemical_name_systematic        ?
_chemical_formula_moiety         'C102 H140 Dy2 K N4 O4 P3, 2(C7 H8)'
_chemical_formula_sum            'C116 H156 Dy2 K N4 O4 P3'
_chemical_formula_weight         2127.45
_chemical_melting_point          ?
loop_
_atom_type_symbol
_atom_type_description
_atom_type_scat_dispersion_real
_atom_type_scat_dispersion_imag
_atom_type_scat_source
C C 0.0033 0.0016 'International Tables Vol C Tables 4.2.6.8 and 6.1.1.4'
H H 0.0000 0.0000 'International Tables Vol C Tables 4.2.6.8 and 6.1.1.4'
Dy Dy -0.1892 4.4098 'International Tables Vol C Tables 4.2.6.8 and 6.1.1.4'
K K 0.2009 0.2494 'International Tables Vol C Tables 4.2.6.8 and 6.1.1.4'
N N 0.0061 0.0033 'International Tables Vol C Tables 4.2.6.8 and 6.1.1.4'
O O 0.0106 0.0060 'International Tables Vol C Tables 4.2.6.8 and 6.1.1.4'
P P 0.1023 0.0942 'International Tables Vol C Tables 4.2.6.8 and 6.1.1.4'

_shelx_space_group_comment       
;
The symmetry employed for this shelxl refinement is uniquely defined
by the following loop, which should always be used as a source of
symmetry information in preference to the above space-group names.
They are only intended as comments.
;
_space_group_crystal_system      monoclinic
_space_group_IT_number           15
_space_group_name_H-M_alt        'C 1 2/c 1'
_space_group_name_Hall           '-C 2yc'
loop_
_space_group_symop_operation_xyz
'x, y, z'
'-x, y, -z+1/2'
'x+1/2, y+1/2, z'
'-x+1/2, y+1/2, -z+1/2'
'-x, -y, -z'
'x, -y, z-1/2'
'-x+1/2, -y+1/2, -z'
'x+1/2, -y+1/2, z-1/2'

_cell_length_a                   31.3677(14)
_cell_length_b                   23.7878(15)
_cell_length_c                   16.3094(7)
_cell_angle_alpha                90
_cell_angle_beta                 119.275(3)
_cell_angle_gamma                90
_cell_volume                     10615.3(10)
_cell_formula_units_Z            4
_cell_measurement_reflns_used    36883
_cell_measurement_temperature    100
_cell_measurement_theta_max      31.40
_cell_measurement_theta_min      2.09
_shelx_estimated_absorpt_T_max   ?
_shelx_estimated_absorpt_T_min   ?
_exptl_absorpt_coefficient_mu    1.534
_exptl_absorpt_correction_T_max  0.8535
_exptl_absorpt_correction_T_min  0.5359
_exptl_absorpt_correction_type   multi-scan
_exptl_absorpt_process_details   
;
STOE X-Red32, absorption correction by Gaussian integration, analogous to
P. Coppens, "The Evaluation of Absorption and Extinction in Single-Crystal
Structure Analysis", published in: F. R. Ahmed (Editor), "Crystallographic
Computing", Munksgaard, Copenhagen (1970), 255 - 270. Afterwards scaling of
reflection intensities was performed within STOE LANA. J. Koziskova, F. Hahn,
J. Richter, J. Kozisek, Acta Chimica Slovaca, vol. 9, no. 2, 2016, pp. 136-140.
;
_exptl_absorpt_special_details   ?
_exptl_crystal_colour            yellow
_exptl_crystal_colour_primary    yellow
_exptl_crystal_density_diffrn    1.331
_exptl_crystal_density_meas      ?
_exptl_crystal_density_method    'not measured'
_exptl_crystal_description       plate
_exptl_crystal_F_000             4432
loop_
_exptl_crystal_face_index_h
_exptl_crystal_face_index_k
_exptl_crystal_face_index_l
_exptl_crystal_face_perp_dist
-1 0 0 0.0690
1 0 0 0.0450
6 1 -5 0.0580
-5 -1 5 0.0840
0 -1 0 0.0410
1 7 0 0.0160

_exptl_crystal_size_max          0.142
_exptl_crystal_size_mid          0.104
_exptl_crystal_size_min          0.057
_exptl_transmission_factor_max   ?
_exptl_transmission_factor_min   ?
_diffrn_reflns_av_R_equivalents  0.0321
_diffrn_reflns_av_unetI/netI     0.0507
_diffrn_reflns_Laue_measured_fraction_full 0.992
_diffrn_reflns_Laue_measured_fraction_max 0.767
_diffrn_reflns_limit_h_max       43
_diffrn_reflns_limit_h_min       -40
_diffrn_reflns_limit_k_max       31
_diffrn_reflns_limit_k_min       -31
_diffrn_reflns_limit_l_max       20
_diffrn_reflns_limit_l_min       -23
_diffrn_reflns_number            33310
_diffrn_reflns_point_group_measured_fraction_full 0.992
_diffrn_reflns_point_group_measured_fraction_max 0.767
_diffrn_reflns_theta_full        25.242
_diffrn_reflns_theta_max         31.803
_diffrn_reflns_theta_min         2.092
_diffrn_ambient_temperature      100.0
_diffrn_detector_area_resol_mean 5.81
_diffrn_detector_type            'DECTRIS PILATUS 200K'
_diffrn_measured_fraction_theta_full 0.992
_diffrn_measured_fraction_theta_max 0.767
_diffrn_measurement_details      
;
 345 frames, detector distance = 40 mm
;
_diffrn_measurement_device       'Eulerian 4-circle diffractometer'
_diffrn_measurement_device_type  'STOE STADIVARI'
_diffrn_measurement_method       'rotation method, \w scans'
_diffrn_radiation_type           MoK\a
_diffrn_radiation_wavelength     0.71073
_diffrn_source                   ?
_reflns_Friedel_coverage         0.000
_reflns_Friedel_fraction_full    .
_reflns_Friedel_fraction_max     .
_reflns_number_gt                10025
_reflns_number_total             13913
_reflns_special_details          
;
 Reflections were merged by SHELXL according to the crystal
 class for the calculation of statistics and refinement.
 
 _reflns_Friedel_fraction is defined as the number of unique
 Friedel pairs measured divided by the number that would be
 possible theoretically, ignoring centric projections and
 systematic absences.
;
_reflns_threshold_expression     'I > 2\s(I)'
_computing_cell_refinement       
;
X-Area Recipe 1.34.0.0 (STOE, 2019)
;
_computing_data_collection       
;
X-Area Pilatus3_SV 1.31.154.0 (STOE, 2019)
;
_computing_data_reduction        
;
X-Area Integrate 1.77.0.0 (STOE, 2019)
X-Area LANA 1.77.1.0 (STOE, 2019)
;
_computing_molecular_graphics    'Olex2 (Dolomanov et al., 2009)'
_computing_publication_material  'Olex2 (Dolomanov et al., 2009)'
_computing_structure_refinement  'ShelXL (Sheldrick, 2015)'
_computing_structure_solution    'SHELXT  (Sheldrick, 2015)'
_refine_diff_density_max         1.381
_refine_diff_density_min         -1.838
_refine_diff_density_rms         0.130
_refine_ls_extinction_coef       .
_refine_ls_extinction_method     none
_refine_ls_goodness_of_fit_ref   1.027
_refine_ls_hydrogen_treatment    constr
_refine_ls_matrix_type           full
_refine_ls_number_parameters     680
_refine_ls_number_reflns         13913
_refine_ls_number_restraints     29
_refine_ls_R_factor_all          0.0719
_refine_ls_R_factor_gt           0.0414
_refine_ls_restrained_S_all      1.029
_refine_ls_shift/su_max          0.002
_refine_ls_shift/su_mean         0.000
_refine_ls_structure_factor_coef Fsqd
_refine_ls_weighting_details     
'w=1/[\s^2^(Fo^2^)+(0.0533P)^2^+33.5553P] where P=(Fo^2^+2Fc^2^)/3'
_refine_ls_weighting_scheme      calc
_refine_ls_wR_factor_gt          0.0964
_refine_ls_wR_factor_ref         0.1125
_refine_special_details          ?
_olex2_refinement_description    
;
1. Fixed Uiso
 At 1.2 times of:
  All C(H) groups, All C(H,H) groups
 At 1.5 times of:
  All C(H,H,H) groups
2. Restrained distances
 C43-C42 \\sim C44A-C42
 with sigma of 0.1
 C44A-C42 \\sim C43-C42
 with sigma of 0.01
 C42-C44B \\sim C43-C42
 with sigma of 0.01
3. Rigid bond restraints
 P2, P1
 with sigma for 1-2 distances of 0.001 and sigma for 1-3 distances of 0.001
4. Uiso/Uaniso restraints and constraints
C48B \\sim C49B \\sim C50B \\sim C51B: within 2A with sigma of 0.01 and sigma
for terminal atoms of 0.02
C44A \\sim C42: within 2A with sigma of 0.01 and sigma for terminal atoms of
0.02
5. Others
 Fixed Sof: H42(0.5) H42A(0.5) C51A(0.7) H51A(0.7) H51B(0.7) C50A(0.7)
 H50A(0.7) H50B(0.7) C48A(0.7) H48A(0.7) H48B(0.7) C49A(0.7) H49A(0.7)
 H49B(0.7) C44B(0.5) H44A(0.5) H44B(0.5) H44C(0.5) C17A(0.6) H17A(0.6)
 H17B(0.6) H17C(0.6) C18A(0.6) H18A(0.6) H18B(0.6) H18C(0.6) C19A(0.6)
 H19A(0.6) H19B(0.6) H19C(0.6) C18B(0.4) H18D(0.4) H18E(0.4) H18F(0.4)
 C17B(0.4) H17D(0.4) H17E(0.4) H17F(0.4) C19B(0.4) H19D(0.4) H19E(0.4)
 H19F(0.4) C49B(0.3) H49C(0.3) H49D(0.3) C48B(0.3) H48C(0.3) H48D(0.3)
 C51B(0.3) H51C(0.3) H51D(0.3) C50B(0.3) H50C(0.3) H50D(0.3) C44A(0.5)
 H44D(0.5) H44E(0.5) H44F(0.5)
6.a Ternary CH refined with riding coordinates:
 C30(H30), C33(H33), C42(H42), C42(H42A), C45(H45)
6.b Secondary CH2 refined with riding coordinates:
 C51A(H51A,H51B), C50A(H50A,H50B), C48A(H48A,H48B), C49A(H49A,H49B), C49B(H49C,
 H49D), C48B(H48C,H48D), C51B(H51C,H51D), C50B(H50C,H50D)
6.c Aromatic/amide H refined with riding coordinates:
 C26(H26), C5(H5), C28(H28), C3(H3), C27(H27), C11(H11), C9(H9), C38(H38),
 C39(H39), C40(H40), C53(H53), C56(H56), C57(H57), C55(H55), C54(H54)
6.d Idealised Me refined as rotating group:
 C14(H14A,H14B,H14C), C35(H35A,H35B,H35C), C15(H15A,H15B,H15C), C31(H31A,H31B,
 H31C), C46(H46A,H46B,H46C), C32(H32A,H32B,H32C), C22(H22A,H22B,H22C), C21(H21A,
 H21B,H21C), C47(H47A,H47B,H47C), C43(H43A,H43B,H43C), C34(H34A,H34B,H34C),
 C23(H23A,H23B,H23C), C58(H58A,H58B,H58C), C44B(H44A,H44B,H44C), C17A(H17A,H17B,
 H17C), C18A(H18A,H18B,H18C), C19A(H19A,H19B,H19C), C18B(H18D,H18E,H18F),
 C17B(H17D,H17E,H17F), C19B(H19D,H19E,H19F), C44A(H44D,H44E,H44F)
;
_atom_sites_solution_hydrogens   geom
_atom_sites_solution_primary     ?
_atom_sites_solution_secondary   ?
loop_
_atom_site_label
_atom_site_type_symbol
_atom_site_fract_x
_atom_site_fract_y
_atom_site_fract_z
_atom_site_U_iso_or_equiv
_atom_site_adp_type
_atom_site_occupancy
_atom_site_site_symmetry_order
_atom_site_calc_flag
_atom_site_refinement_flags_posn
_atom_site_refinement_flags_adp
_atom_site_refinement_flags_occupancy
_atom_site_disorder_assembly
_atom_site_disorder_group
Dy1 Dy 0.57665(2) 0.74171(2) 0.73381(2) 0.02161(6) Uani 1 1 d . . . . .
K1 K 0.500000 0.58747(5) 0.750000 0.0349(3) Uani 1 2 d S T P . .
P1 P 0.47809(4) 0.71329(5) 0.67186(7) 0.0284(2) Uani 1 1 d . U . . .
P2 P 0.500000 0.79113(7) 0.750000 0.0465(4) Uani 1 2 d S TU P . .
O1 O 0.64630(9) 0.74945(10) 0.70616(17) 0.0223(5) Uani 1 1 d . . . . .
O2 O 0.63271(12) 0.78941(13) 0.8714(2) 0.0394(7) Uani 1 1 d . . . . .
N1 N 0.61951(11) 0.65751(12) 0.7592(2) 0.0220(6) Uani 1 1 d . . . . .
N2 N 0.56284(12) 0.80162(13) 0.6135(2) 0.0243(6) Uani 1 1 d . . . . .
C1 C 0.67667(13) 0.70280(16) 0.7234(2) 0.0230(7) Uani 1 1 d . . . . .
C2 C 0.66132(13) 0.65482(15) 0.7501(2) 0.0216(7) Uani 1 1 d . . . . .
C13 C 0.64255(14) 0.78543(15) 0.6348(3) 0.0239(7) Uani 1 1 d . . . . .
C8 C 0.68054(14) 0.79120(15) 0.6159(3) 0.0243(8) Uani 1 1 d . . . . .
C37 C 0.52075(18) 0.89038(17) 0.6010(3) 0.0372(10) Uani 1 1 d . . . . .
C26 C 0.56571(15) 0.51420(16) 0.7068(3) 0.0285(8) Uani 1 1 d . . . . .
H26 H 0.548663 0.490045 0.654277 0.034 Uiso 1 1 calc R . . . .
C5 C 0.74314(13) 0.65637(17) 0.7238(3) 0.0270(8) Uani 1 1 d . . . . .
H5 H 0.771019 0.656889 0.715306 0.032 Uiso 1 1 calc R . . . .
C24 C 0.60416(13) 0.60362(15) 0.7719(3) 0.0222(7) Uani 1 1 d . . . . .
C6 C 0.71634(13) 0.70516(16) 0.7090(2) 0.0231(7) Uani 1 1 d . . . . .
C25 C 0.57825(13) 0.56825(15) 0.6933(3) 0.0236(7) Uani 1 1 d . . . . .
C12 C 0.59765(15) 0.81207(16) 0.5860(3) 0.0269(8) Uani 1 1 d . . . . .
C28 C 0.60220(14) 0.53014(17) 0.8715(3) 0.0292(8) Uani 1 1 d . . . . .
H28 H 0.610039 0.516863 0.932184 0.035 Uiso 1 1 calc R . . . .
C29 C 0.61591(14) 0.58453(16) 0.8621(3) 0.0243(7) Uani 1 1 d . . . . .
C36 C 0.52035(15) 0.83614(16) 0.5663(3) 0.0290(8) Uani 1 1 d . . . . .
C3 C 0.68968(13) 0.60658(16) 0.7633(3) 0.0248(7) Uani 1 1 d . . . . .
H3 H 0.680699 0.572632 0.781641 0.030 Uiso 1 1 calc R . . . .
C4 C 0.73023(14) 0.60651(17) 0.7508(3) 0.0266(8) Uani 1 1 d . . . . .
C27 C 0.57771(15) 0.49527(17) 0.7955(3) 0.0324(9) Uani 1 1 d . . . . .
H27 H 0.569067 0.458284 0.803894 0.039 Uiso 1 1 calc R . . . .
C30 C 0.56461(15) 0.58746(17) 0.5943(3) 0.0279(8) Uani 1 1 d . . . . .
H30 H 0.579214 0.625550 0.599523 0.033 Uiso 1 1 calc R . . . .
C7 C 0.72840(14) 0.76063(17) 0.6785(3) 0.0259(7) Uani 1 1 d . . . . .
C11 C 0.59177(16) 0.84712(16) 0.5124(3) 0.0303(8) Uani 1 1 d . . . . .
H11 H 0.561970 0.867103 0.477801 0.036 Uiso 1 1 calc R . . . .
C9 C 0.67219(15) 0.82593(17) 0.5406(3) 0.0293(8) Uani 1 1 d . . . . .
H9 H 0.697379 0.830718 0.524831 0.035 Uiso 1 1 calc R . . . .
C41 C 0.47854(17) 0.81647(18) 0.4856(3) 0.0349(9) Uani 1 1 d . . . . .
C14 C 0.75820(15) 0.75196(17) 0.6281(3) 0.0314(9) Uani 1 1 d . . . . .
H14A H 0.765167 0.788508 0.609544 0.047 Uiso 1 1 calc GR . . . .
H14B H 0.739514 0.728747 0.572051 0.047 Uiso 1 1 calc GR . . . .
H14C H 0.788999 0.733051 0.670522 0.047 Uiso 1 1 calc GR . . . .
C10 C 0.62841(16) 0.85347(17) 0.4886(3) 0.0314(9) Uani 1 1 d . . . . .
C35 C 0.62997(17) 0.6144(2) 1.0227(3) 0.0386(10) Uani 1 1 d . . . . .
H35A H 0.594636 0.620219 0.994517 0.058 Uiso 1 1 calc GR . . . .
H35B H 0.647231 0.642161 1.072594 0.058 Uiso 1 1 calc GR . . . .
H35C H 0.638286 0.576454 1.049392 0.058 Uiso 1 1 calc GR . . . .
C33 C 0.64499(16) 0.62106(18) 0.9483(3) 0.0336(9) Uani 1 1 d . . . . .
H33 H 0.639307 0.661164 0.927220 0.040 Uiso 1 1 calc R . . . .
C38 C 0.4783(2) 0.9230(2) 0.5551(4) 0.0479(13) Uani 1 1 d . . . . .
[truncated: 566,495 more chars]
